# Supplementary material for: 1,3-Dianionic annulation of ketones with ketene dithioacetal: a modified route to 3-aryl/cyclopropyl-5-thiomethyl-phenols and 1-(methylthio)-9,10-dihydrophenanthren-3-ols
Source: RSC Adv. 2023 Nov 22;13(48):34299–307. doi: 10.1039/d3ra05421g (PMC10664189; doi:10.1039/d3ra05421g)
Supplement: RA-013-D3RA05421G-s002 [file RA-013-D3RA05421G-s002.cif]

# Electronic Supplementary Material (ESI) for RSC Advances.
# This journal is © The Royal Society of Chemistry 2023

####################################################################### 
# 
# This file contains crystal structure data downloaded from the 
# Cambridge Structural Database (CSD) hosted by the Cambridge 
# Crystallographic Data Centre (CCDC).
# 
# Full information about CCDC data access policies and citation 
# guidelines are available at http://www.ccdc.cam.ac.uk/access/V1 
# 
# Audit and citation data items may have been added by the CCDC. 
# Please retain this information to preserve the provenance of 
# this file and to allow appropriate attribution of the data. 
# 
#######################################################################

data_R-74_auto
_database_code_depnum_ccdc_archive 'CCDC 2297558'
loop_
_audit_author_name
_audit_author_address
'ranjay shaw'
;GLA University, Mathura, India
India
;
_audit_update_record             
;
2023-09-26 deposited with the CCDC.	2023-10-19 downloaded from the CCDC.
;
_audit_creation_date             2023-09-26
_audit_creation_method           
;
Olex2 1.5-alpha
(compiled 2023.08.24 svn.re1ec1418 for OlexSys, GUI svn.r6817)
;
_chemical_name_systematic        
4,4''-dimethoxy-6'-(methylthio)-[1,1':4',1''-terphenyl]-2'-ol
_chemical_formula_moiety         '0.118(C21 H20 O3 S)'
_chemical_formula_sum            'C2.471 H2.353 O0.353 S0.118'
_chemical_formula_weight         41.466
_chemical_oxdiff_formula         'C21 H20 O3 S1'
_chemical_oxdiff_usercomment     21-09-2023
loop_
_atom_type_symbol
_atom_type_scat_dispersion_real
_atom_type_scat_dispersion_imag
_atom_type_scat_Cromer_Mann_a1
_atom_type_scat_Cromer_Mann_a2
_atom_type_scat_Cromer_Mann_a3
_atom_type_scat_Cromer_Mann_a4
_atom_type_scat_Cromer_Mann_b1
_atom_type_scat_Cromer_Mann_b2
_atom_type_scat_Cromer_Mann_b3
_atom_type_scat_Cromer_Mann_b4
_atom_type_scat_Cromer_Mann_c
_atom_type_scat_source
_atom_type_scat_dispersion_source
C 0.00313 0.00162 2.31000 1.02000 1.58860 0.86500 20.84390 10.20750 0.56870
51.65120 0.21560 'International Tables Volume C Table 6.1.1.4 (pp. 500-502)'
'Brennan, Cowan, Rev. Sci. Instrum., 1992, 63, 850'
H 0.00000 0.00000 0.49300 0.32291 0.14019 0.04081 10.51090 26.12570 3.14236
57.79970 0.00304 'International Tables Volume C Table 6.1.1.4 (pp. 500-502)'
'Brennan, Cowan, Rev. Sci. Instrum., 1992, 63, 850'
O 0.01085 0.00610 3.04850 2.28680 1.54630 0.86700 13.27710 5.70110 0.32390
32.90890 0.25080 'International Tables Volume C Table 6.1.1.4 (pp. 500-502)'
'Brennan, Cowan, Rev. Sci. Instrum., 1992, 63, 850'
S 0.12485 0.12449 6.90530 5.20340 1.43790 1.58630 1.46790 22.21510 0.25360
56.17200 0.86690 'International Tables Volume C Table 6.1.1.4 (pp. 500-502)'
'Brennan, Cowan, Rev. Sci. Instrum., 1992, 63, 850'

_space_group_crystal_system      monoclinic
_space_group_IT_number           15
_space_group_name_H-M_alt        'C 1 2/c 1'
_space_group_name_Hall           '-C 2yc'
loop_
_space_group_symop_id
_space_group_symop_operation_xyz
1 x,y,z
2 -x,y,-z+1/2
3 -x,-y,-z
4 x,-y,z-1/2
5 x+1/2,y+1/2,z
6 -x+1/2,y+1/2,-z+1/2
7 -x+1/2,-y+1/2,-z
8 x+1/2,-y+1/2,z-1/2

_symmetry_Int_Tables_number      15
_cell_length_a                   22.2427(13)
_cell_length_b                   5.4882(4)
_cell_length_c                   29.653(2)
_cell_angle_alpha                90
_cell_angle_beta                 90.096(6)
_cell_angle_gamma                90
_cell_volume                     3619.8(4)
_cell_formula_units_Z            68
_cell_measurement_reflns_used    3384
_cell_measurement_temperature    288(3)
_cell_measurement_theta_max      30.5030
_cell_measurement_theta_min      3.2940
_exptl_absorpt_coefficient_mu    0.195
_exptl_absorpt_correction_T_max  1.00000
_exptl_absorpt_correction_T_min  0.88796
_exptl_absorpt_correction_type   multi-scan
_exptl_absorpt_process_details   
;
CrysAlisPro 1.171.42.69a (Rigaku Oxford Diffraction, 2022)
Empirical absorption correction using spherical harmonics,
implemented in SCALE3 ABSPACK scaling algorithm.
;
_exptl_crystal_colour            'clear yellowish colourless'
_exptl_crystal_colour_lustre     clear
_exptl_crystal_colour_modifier   yellowish
_exptl_crystal_colour_primary    colourless
_exptl_crystal_density_diffrn    1.293
_exptl_crystal_description       block
_exptl_crystal_F_000             1489.854
_exptl_crystal_preparation       
'The compund was prepared by the reaction of 1-(4-methoxyphenyl)-3,3-bis(methylthio)prop-2-en-1-one and 1-(4-methoxyphenyl)propan-2-one in NaH and DMF.'
_exptl_crystal_recrystallization_method 
'A saturated solution of compound was prepared in hot methanol. After that the solution was cooled in 10 degree celcium for 2-3 days Without any disturbance which lead to the formation of crystal.'
_exptl_crystal_size_max          0.1
_exptl_crystal_size_mid          0.1
_exptl_crystal_size_min          0.1
_diffrn_reflns_av_R_equivalents  0.0816
_diffrn_reflns_av_unetI/netI     0.0895
_diffrn_reflns_Laue_measured_fraction_full 0.8966
_diffrn_reflns_Laue_measured_fraction_max 0.4436
_diffrn_reflns_limit_h_max       28
_diffrn_reflns_limit_h_min       -27
_diffrn_reflns_limit_k_max       7
_diffrn_reflns_limit_k_min       -6
_diffrn_reflns_limit_l_max       46
_diffrn_reflns_limit_l_min       -42
_diffrn_reflns_number            8803
_diffrn_reflns_point_group_measured_fraction_full 0.8966
_diffrn_reflns_point_group_measured_fraction_max 0.4436
_diffrn_reflns_theta_full        25.2417
_diffrn_reflns_theta_max         36.98
_diffrn_reflns_theta_min         3.30
_diffrn_ambient_environment      air
_diffrn_ambient_temperature      288(3)
_diffrn_detector                 'Hybrid Pixel Array Detector'
_diffrn_detector_area_resol_mean 10.0000
_diffrn_detector_type            HyPix
_diffrn_measured_fraction_theta_full 1.9243
_diffrn_measured_fraction_theta_max 0.4663
_diffrn_measurement_details      
;
List of Runs (angles in degrees, time in seconds):

  # Type    Start    End  Width  t~exp~   \w     \q     \k     \f   Frames
#--------------------------------------------------------------------------
  1  \w     21.00  70.00   0.50   10.00    --   -4.91  30.00  55.00   98
  2  \w    -17.00  25.00   0.50   10.00    --   -4.91 -99.00-120.00   84
  3  \w    -22.00  11.00   0.50   10.00    --   -4.91 -99.00   0.00   66
  4  \w    -23.00   6.00   0.50   10.00    --    5.23 -99.00 -30.00   58
;
_diffrn_measurement_device       'four-circle diffractometer'
_diffrn_measurement_device_type  
'XtaLAB Synergy, Single source at home/near, HyPix'
_diffrn_measurement_method       '\w scans'
_diffrn_orient_matrix_type       
'CrysAlisPro convention (1999,Acta A55,543-557)'
_diffrn_orient_matrix_UB_11      -0.0198939000
_diffrn_orient_matrix_UB_12      0.0455164000
_diffrn_orient_matrix_UB_13      0.0166462000
_diffrn_orient_matrix_UB_21      -0.0247176000
_diffrn_orient_matrix_UB_22      -0.0208112000
_diffrn_orient_matrix_UB_23      -0.0146345000
_diffrn_orient_matrix_UB_31      -0.0032786000
_diffrn_orient_matrix_UB_32      -0.1191479000
_diffrn_orient_matrix_UB_33      0.0089400000
_diffrn_oxdiff_ac3_digest_hkl    013b56eba7e7078052b3a80a56e3992cca502c
_diffrn_oxdiff_digest_frames     
;
013f816df40bf75b992a8f6c9e3b86bf7a000256deb
;
_diffrn_oxdiff_digest_hkl        
;
0175b2b982db0677c912aa6797ae02c9f4fa74
;
_diffrn_radiation_monochromator  mirror
_diffrn_radiation_probe          x-ray
_diffrn_radiation_type           'Mo K\a'
_diffrn_radiation_wavelength     0.71073
_diffrn_source                   'micro-focus sealed X-ray tube'
_diffrn_source_type              'PhotonJet (Mo) X-ray Source'
_diffrn_special_details          ?
_reflns_Friedel_coverage         0.0
_reflns_limit_h_max              28
_reflns_limit_h_min              -28
_reflns_limit_k_max              7
_reflns_limit_k_min              0
_reflns_limit_l_max              46
_reflns_limit_l_min              0
_reflns_number_gt                2137
_reflns_number_total             4088
_reflns_threshold_expression     I>=2u(I)
_computing_cell_refinement       'CrysAlisPro 1.171.42.69a (Rigaku OD, 2022)'
_computing_data_collection       'CrysAlisPro 1.171.42.69a (Rigaku OD, 2022)'
_computing_data_reduction        'CrysAlisPro 1.171.42.69a (Rigaku OD, 2022)'
_computing_molecular_graphics    'Olex2 1.5-alpha (Dolomanov et al., 2009)'
_computing_publication_material  'Olex2 1.5-alpha (Dolomanov et al., 2009)'
_computing_structure_refinement  'olex2.refine 1.5-alpha (Bourhis et al., 2015)'
_computing_structure_solution    'SHELXT  (Sheldrick, 2015)'
_refine_diff_density_max         0.3940
_refine_diff_density_min         -0.5431
_refine_diff_density_rms         0.0971
_refine_ls_d_res_high            0.5907
_refine_ls_d_res_low             6.1732
_refine_ls_goodness_of_fit_ref   0.9715
_refine_ls_hydrogen_treatment    constr
_refine_ls_matrix_type           full
_refine_ls_number_constraints    34
_refine_ls_number_parameters     230
_refine_ls_number_reflns         4088
_refine_ls_number_restraints     0
_refine_ls_R_factor_all          0.1103
_refine_ls_R_factor_gt           0.0509
_refine_ls_restrained_S_all      0.9715
_refine_ls_shift/su_max          0.0004
_refine_ls_shift/su_mean         0.0001
_refine_ls_structure_factor_coef Fsqd
_refine_ls_weighting_details     
'w=1/[\s^2^(Fo^2^)+(0.0543P)^2^+2.0950P] where P=(Fo^2^+2Fc^2^)/3'
_refine_ls_weighting_scheme      calc
_refine_ls_wR_factor_gt          0.1128
_refine_ls_wR_factor_ref         0.1462
_refine_special_details          ?
_olex2_refinement_description    
;
1. Fixed Uiso
 At 1.2 times of:
  All C(H) groups
 At 1.5 times of:
  All C(H,H,H) groups, All O(H) groups
2.a Aromatic/amide H refined with riding coordinates:
 C20(H20), C2(H2), C14(H14), C18(H18), C5(H5), C17(H17), C21(H21), C7(H7),
 C10(H10), C4(H4)
2.b Idealised Me refined as rotating group:
 C22(H22a,H22b,H22c), C1(H1a,H1b,H1c), C25(H25a,H25b,H25c)
2.c Idealised tetrahedral OH refined as rotating group:
 O24(H24)
;
_atom_sites_solution_primary     dual
loop_
_atom_site_label
_atom_site_type_symbol
_atom_site_fract_x
_atom_site_fract_y
_atom_site_fract_z
_atom_site_U_iso_or_equiv
_atom_site_adp_type
_atom_site_occupancy
_atom_site_refinement_flags_posn
S29 S 0.53954(3) 0.12077(14) 0.45424(3) 0.0724(3) Uani 1.000000 .
O23 O 0.87791(6) 0.3178(3) 0.28599(6) 0.0594(5) Uani 1.000000 .
O003 O 0.28103(7) 0.3288(3) 0.44789(7) 0.0697(5) Uani 1.000000 .
O24 O 0.49304(8) 0.6106(4) 0.31192(8) 0.0888(7) Uani 1.000000 .
H24 H 0.45889(12) 0.582(6) 0.3209(8) 0.1332(10) Uiso 1.000000 GR
C6 C 0.45313(9) 0.3722(4) 0.39418(8) 0.0489(5) Uani 1.000000 .
C15 C 0.63691(9) 0.3631(4) 0.34721(8) 0.0475(5) Uani 1.000000 .
C8 C 0.51711(9) 0.3766(4) 0.37831(8) 0.0491(5) Uani 1.000000 .
C20 C 0.73882(9) 0.1626(4) 0.34117(8) 0.0498(5) Uani 1.000000 .
H20 H 0.72483(9) 0.0365(4) 0.35928(8) 0.0598(6) Uiso 1.000000 R
C16 C 0.69998(9) 0.3546(4) 0.33010(8) 0.0451(5) Uani 1.000000 .
C2 C 0.35831(10) 0.1606(4) 0.39893(9) 0.0555(6) Uani 1.000000 .
H2 H 0.33416(10) 0.0301(4) 0.39042(9) 0.0666(7) Uiso 1.000000 R
C12 C 0.56236(9) 0.2574(4) 0.40287(8) 0.0506(5) Uani 1.000000 .
C14 C 0.62106(9) 0.2519(4) 0.38729(9) 0.0523(5) Uani 1.000000 .
H14 H 0.65034(9) 0.1720(4) 0.40412(9) 0.0628(6) Uiso 1.000000 R
C19 C 0.81897(9) 0.3416(4) 0.29907(8) 0.0462(5) Uani 1.000000 .
C18 C 0.78165(9) 0.5322(4) 0.28677(8) 0.0485(5) Uani 1.000000 .
H18 H 0.79555(9) 0.6555(4) 0.26798(8) 0.0583(6) Uiso 1.000000 R
C9 C 0.53366(10) 0.4894(4) 0.33841(10) 0.0586(6) Uani 1.000000 .
C5 C 0.41609(10) 0.1818(4) 0.38221(9) 0.0554(6) Uani 1.000000 .
H5 H 0.43031(10) 0.0641(4) 0.36234(9) 0.0665(7) Uiso 1.000000 R
C3 C 0.33688(9) 0.3342(4) 0.42822(8) 0.0508(5) Uani 1.000000 .
C17 C 0.72316(9) 0.5363(4) 0.30293(8) 0.0491(5) Uani 1.000000 .
H17 H 0.69853(9) 0.6667(4) 0.29516(8) 0.0589(6) Uiso 1.000000 R
C21 C 0.79706(10) 0.1563(4) 0.32589(8) 0.0508(5) Uani 1.000000 .
H21 H 0.82187(10) 0.0265(4) 0.33366(8) 0.0609(6) Uiso 1.000000 R
C22 C 0.90298(11) 0.5067(5) 0.25916(11) 0.0684(7) Uani 1.000000 .
H22a H 0.8808(6) 0.520(2) 0.2315(3) 0.1027(11) Uiso 1.000000 GR
H22b H 0.9009(8) 0.6582(9) 0.2753(3) 0.1027(11) Uiso 1.000000 GR
H22c H 0.9442(3) 0.4694(19) 0.2526(6) 0.1027(11) Uiso 1.000000 GR
C7 C 0.43052(10) 0.5490(4) 0.42293(10) 0.0594(6) Uani 1.000000 .
H7 H 0.45438(10) 0.6815(4) 0.43084(10) 0.0713(8) Uiso 1.000000 R
C10 C 0.59223(10) 0.4814(4) 0.32229(9) 0.0584(6) Uani 1.000000 .
H10 H 0.60171(10) 0.5548(4) 0.29494(9) 0.0700(7) Uiso 1.000000 R
C4 C 0.37286(11) 0.5304(4) 0.43997(10) 0.0622(7) Uani 1.000000 .
H4 H 0.35821(11) 0.6497(4) 0.45933(10) 0.0746(8) Uiso 1.000000 R
C1 C 0.24554(12) 0.1164(6) 0.44093(12) 0.0791(8) Uani 1.000000 .
H1a H 0.2329(9) 0.109(2) 0.4100(2) 0.1187(13) Uiso 1.000000 GR
H1b H 0.2689(4) -0.0256(6) 0.4480(8) 0.1187(13) Uiso 1.000000 GR
H1c H 0.2108(6) 0.122(2) 0.4601(6) 0.1187(13) Uiso 1.000000 GR
C25 C 0.59754(13) -0.0920(6) 0.46570(12) 0.0950(11) Uani 1.000000 .
H25a H 0.6044(9) -0.191(3) 0.4395(3) 0.1425(17) Uiso 1.000000 GR
H25b H 0.6338(4) -0.0064(7) 0.4734(9) 0.1425(17) Uiso 1.000000 GR
H25c H 0.5858(6) -0.194(3) 0.4904(6) 0.1425(17) Uiso 1.000000 GR

loop_
_atom_site_aniso_label
_atom_site_aniso_U_11
_atom_site_aniso_U_22
_atom_site_aniso_U_33
_atom_site_aniso_U_12
_atom_site_aniso_U_13
_atom_site_aniso_U_23
S29 0.0601(4) 0.0959(5) 0.0611(5) 0.0086(3) 0.0109(3) 0.0273(4)
O23 0.0482(8) 0.0636(10) 0.0663(13) 0.0057(7) 0.0037(7) 0.0078(8)
O003 0.0547(9) 0.0835(12) 0.0708(14) 0.0016(8) 0.0106(8) -0.0059(10)
O24 0.0587(10) 0.1239(16) 0.0837(16) 0.0262(11) 0.0075(9) 0.0499(14)
C6 0.0484(11) 0.0510(12) 0.0474(14) 0.0062(9) 0.0001(9) 0.0040(10)
C15 0.0502(11) 0.0466(11) 0.0457(13) 0.0034(9) 0.0010(9) 0.0024(10)
C8 0.0496(11) 0.0475(12) 0.0501(14) 0.0025(9) 0.0023(9) 0.0026(10)
C20 0.0567(12) 0.0456(12) 0.0472(14) 0.0030(9) 0.0033(10) 0.0079(10)
C16 0.0478(10) 0.0462(11) 0.0413(13) 0.0035(9) -0.0008(9) 0.0014(9)
C2 0.0590(13) 0.0566(13) 0.0510(15) -0.0061(10) -0.0003(10) -0.0004(11)
C12 0.0513(11) 0.0535(12) 0.0472(15) -0.0002(9) 0.0024(10) 0.0032(10)
C14 0.0508(11) 0.0561(13) 0.0500(15) 0.0039(10) -0.0033(10) 0.0074(11)
C19 0.0457(10) 0.0496(12) 0.0435(13) 0.0023(9) -0.0004(9) -0.0051(10)
C18 0.0530(11) 0.0465(12) 0.0461(14) 0.0007(9) 0.0033(9) 0.0053(9)
C9 0.0530(12) 0.0619(14) 0.0610(17) 0.0111(11) -0.0015(11) 0.0146(12)
C5 0.0599(13) 0.0566(14) 0.0498(16) 0.0015(10) 0.0063(11) -0.0077(11)
C3 0.0460(11) 0.0598(14) 0.0466(14) 0.0059(9) -0.0009(9) 0.0039(10)
C17 0.0528(11) 0.0455(11) 0.0490(14) 0.0077(9) -0.0005(10) 0.0040(10)
C21 0.0544(12) 0.0455(12) 0.0524(15) 0.0093(9) -0.0019(10) 0.0037(10)
C22 0.0567(13) 0.0762(17) 0.072(2) -0.0054(12) 0.0094(12) 0.0073(14)
C7 0.0561(12) 0.0529(13) 0.0693(19) 0.0007(10) 0.0025(12) -0.0078(12)
C10 0.0572(13) 0.0645(14) 0.0535(16) 0.0105(11) 0.0080(11) 0.0186(12)
C4 0.0609(13) 0.0572(14) 0.0685(19) 0.0096(11) 0.0053(12) -0.0121(12)
C1 0.0584(14) 0.100(2) 0.079(2) -0.0116(14) 0.0072(13) -0.0056(18)
C25 0.0800(18) 0.124(3) 0.081(2) 0.0197(18) 0.0098(16) 0.057(2)

loop_
_geom_bond_atom_site_label_1
_geom_bond_atom_site_label_2
_geom_bond_distance
_geom_bond_site_symmetry_2
_geom_bond_publ_flag
S29 C12 1.773(2) . ?
S29 C25 1.772(3) . ?
O23 C19 1.374(2) . ?
O23 C22 1.422(3) . ?
O003 C3 1.373(3) . ?
O003 C1 1.423(3) . ?
O24 H24 0.8200 . ?
O24 C9 1.368(3) . ?
C6 C8 1.500(3) . ?
C6 C5 1.377(3) . ?
C6 C7 1.387(3) . ?
C15 C16 1.493(3) . ?
C15 C14 1.382(3) . ?
C15 C10 1.397(3) . ?
C8 C12 1.403(3) . ?
C8 C9 1.386(3) . ?
C20 H20 0.9300 . ?
C20 C16 1.401(3) . ?
C20 C21 1.373(3) . ?
C16 C17 1.382(3) . ?
C2 H2 0.9300 . ?
C2 C5 1.383(3) . ?
C2 C3 1.375(3) . ?
C12 C14 1.386(3) . ?
C14 H14 0.9300 . ?
C19 C18 1.383(3) . ?
C19 C21 1.380(3) . ?
C18 H18 0.9300 . ?
C18 C17 1.387(3) . ?
C9 C10 1.389(3) . ?
C5 H5 0.9300 . ?
C3 C4 1.386(3) . ?
C17 H17 0.9300 . ?
C21 H21 0.9300 . ?
C22 H22a 0.9600 . ?
C22 H22b 0.9600 . ?
C22 H22c 0.9600 . ?
C7 H7 0.9300 . ?
C7 C4 1.383(3) . ?
C10 H10 0.9300 . ?
C4 H4 0.9300 . ?
C1 H1a 0.9600 . ?
C1 H1b 0.9600 . ?
C1 H1c 0.9600 . ?
C25 H25a 0.9600 . ?
C25 H25b 0.9600 . ?
C25 H25c 0.9600 . ?

loop_
_geom_angle_atom_site_label_1
_geom_angle_atom_site_label_2
_geom_angle_atom_site_label_3
_geom_angle
_geom_angle_site_symmetry_1
_geom_angle_site_symmetry_3
_geom_angle_publ_flag
C25 S29 C12 103.55(13) . . ?
C22 O23 C19 117.64(17) . . ?
C1 O003 C3 117.3(2) . . ?
C9 O24 H24 109.5 . . ?
C5 C6 C8 120.0(2) . . ?
C7 C6 C8 121.8(2) . . ?
C7 C6 C5 118.2(2) . . ?
C14 C15 C16 121.3(2) . . ?
C10 C15 C16 120.2(2) . . ?
C10 C15 C14 118.5(2) . . ?
C12 C8 C6 120.6(2) . . ?
C9 C8 C6 121.9(2) . . ?
C9 C8 C12 117.40(19) . . ?
C16 C20 H20 119.23(12) . . ?
C21 C20 H20 119.23(13) . . ?
C21 C20 C16 121.5(2) . . ?
C20 C16 C15 121.53(19) . . ?
C17 C16 C15 121.82(18) . . ?
C17 C16 C20 116.65(18) . . ?
C5 C2 H2 120.28(14) . . ?
C3 C2 H2 120.28(13) . . ?
C3 C2 C5 119.4(2) . . ?
C8 C12 S29 115.92(16) . . ?
C14 C12 S29 123.26(18) . . ?
C14 C12 C8 120.8(2) . . ?
C12 C14 C15 121.3(2) . . ?
H14 C14 C15 119.37(12) . . ?
H14 C14 C12 119.37(14) . . ?
C18 C19 O23 124.7(2) . . ?
C21 C19 O23 115.49(18) . . ?
C21 C19 C18 119.76(19) . . ?
H18 C18 C19 120.54(13) . . ?
C17 C18 C19 118.9(2) . . ?
C17 C18 H18 120.54(13) . . ?
C8 C9 O24 122.1(2) . . ?
C10 C9 O24 115.9(2) . . ?
C10 C9 C8 122.0(2) . . ?
C2 C5 C6 121.8(2) . . ?
H5 C5 C6 119.09(13) . . ?
H5 C5 C2 119.09(14) . . ?
C2 C3 O003 124.6(2) . . ?
C4 C3 O003 115.6(2) . . ?
C4 C3 C2 119.8(2) . . ?
C18 C17 C16 122.73(19) . . ?
H17 C17 C16 118.64(12) . . ?
H17 C17 C18 118.64(13) . . ?
C19 C21 C20 120.38(19) . . ?
H21 C21 C20 119.81(13) . . ?
H21 C21 C19 119.81(12) . . ?
H22a C22 O23 109.5 . . ?
H22b C22 O23 109.5 . . ?
H22b C22 H22a 109.5 . . ?
H22c C22 O23 109.5 . . ?
H22c C22 H22a 109.5 . . ?
H22c C22 H22b 109.5 . . ?
H7 C7 C6 119.66(13) . . ?
C4 C7 C6 120.7(2) . . ?
C4 C7 H7 119.66(15) . . ?
C9 C10 C15 120.0(2) . . ?
H10 C10 C15 120.02(13) . . ?
H10 C10 C9 120.02(15) . . ?
C7 C4 C3 120.1(2) . . ?
H4 C4 C3 119.96(13) . . ?
H4 C4 C7 119.96(15) . . ?
H1a C1 O003 109.5 . . ?
H1b C1 O003 109.5 . . ?
H1b C1 H1a 109.5 . . ?
H1c C1 O003 109.5 . . ?
H1c C1 H1a 109.5 . . ?
H1c C1 H1b 109.5 . . ?
H25a C25 S29 109.5 . . ?
H25b C25 S29 109.5 . . ?
H25b C25 H25a 109.5 . . ?
H25c C25 S29 109.5 . . ?
H25c C25 H25a 109.5 . . ?
H25c C25 H25b 109.5 . . ?

loop_
_geom_torsion_atom_site_label_1
_geom_torsion_atom_site_label_2
_geom_torsion_atom_site_label_3
_geom_torsion_atom_site_label_4
_geom_torsion
_geom_torsion_site_symmetry_1
_geom_torsion_site_symmetry_2
_geom_torsion_site_symmetry_3
_geom_torsion_site_symmetry_4
_geom_torsion_publ_flag
S29 C12 C8 C6 -3.5(2) . . . . ?
S29 C12 C8 C9 178.80(19) . . . . ?
S29 C12 C14 C15 -179.38(19) . . . . ?
O23 C19 C18 C17 -179.0(2) . . . . ?
O23 C19 C21 C20 179.5(2) . . . . ?
O003 C3 C2 C5 -178.1(3) . . . . ?
O003 C3 C4 C7 178.2(2) . . . . ?
O24 C9 C8 C6 2.3(3) . . . . ?
O24 C9 C8 C12 180.0(3) . . . . ?
O24 C9 C10 C15 179.6(2) . . . . ?
C6 C8 C12 C14 177.1(2) . . . . ?
C6 C8 C9 C10 -176.1(2) . . . . ?
C6 C5 C2 C3 0.2(3) . . . . ?
C6 C7 C4 C3 -0.3(3) . . . . ?
C15 C16 C20 C21 -179.2(2) . . . . ?
C15 C16 C17 C18 179.9(2) . . . . ?
C15 C14 C12 C8 -0.0(3) . . . . ?
C15 C10 C9 C8 -1.9(3) . . . . ?
C20 C16 C17 C18 0.4(3) . . . . ?
C20 C21 C19 C18 -1.3(3) . . . . ?
C16 C17 C18 C19 -1.5(3) . . . . ?
C2 C3 C4 C7 -1.2(3) . . . . ?

loop_
_diffrn_refln_index_h
_diffrn_refln_index_k
_diffrn_refln_index_l
_diffrn_refln_intensity_net
_diffrn_refln_intensity_u
0 0 7 0.33 0.36
0 0 8 0.31 0.43
0 0 9 5.48 0.83
0 0 10 0.05 0.47
0 0 11 0.45 0.47
0 0 12 0.1 0.4
0 0 13 -0.05 0.45
0 0 14 0.6 0.56
0 0 15 0.06 0.53
0 0 16 0.95 0.67
0 0 17 -0.33 0.67
0 0 18 0.07 0.69
0 0 19 0.42 0.8
0 0 20 0.65 1.02
0 0 22 -0.76 1.1
0 0 23 -0.12 1.1
0 0 24 0.25 1.22
0 0 25 0.36 1.13
0 0 26 1.07 1.23
0 0 27 -1 1.26
0 0 28 -1.03 1.17
0 0 29 -0.1 0.91
0 0 29 -0.24 1.31
0 0 30 3.11 1.1
0 0 30 -1.73 1.48
0 0 31 0.89 1.34
0 0 32 -0.53 1.48
0 0 33 -0.14 1.53
0 0 34 -1 1.9
0 0 35 1.83 1.91
0 0 37 -1.11 2.45
0 0 38 -1.8 2.83
0 0 39 0.46 2.62
0 0 40 -1.14 2.93
0 0 41 -2.32 3.17
0 0 42 -1.63 3.11
0 0 43 -0.48 3.25
0 2 0 31.16 1.66
0 -2 -1 30.26 1.58
0 2 1 30.26 1.56
0 2 -1 30.15 1.64
0 2 2 212.96 5.72
0 2 -2 197.11 5.85
0 -2 -2 200.94 5.65
0 2 3 79.25 2.73
0 -2 -3 75.38 2.68
0 2 -3 75.1 2.95
0 -2 -4 430.35 10.66
0 2 -4 435.01 11.23
0 2 4 432.73 10.58
0 -2 -5 138.92 4.07
0 -2 -6 66.89 2.36
0 -2 -7 186.86 5.12
0 -2 -8 205.35 5.49
0 2 -9 9.68 0.87
0 2 -9 9.31 1.62
0 -2 -9 10.08 0.78
0 2 -10 141.61 3.22
0 -2 -10 132.18 2.8
0 2 -11 17.11 1.13
0 2 -11 33.16 2.6
0 2 -12 38.54 1.84
0 2 -13 0.26 1
0 2 -13 6.76 0.79
0 2 -14 2.39 1.36
0 2 -14 46 1.95
0 2 -15 15.56 1.98
0 2 -15 168.37 3.67
0 2 -16 71.24 2.98
0 2 -16 80.97 3.92
0 2 -17 16.92 2.01
0 2 -17 10.93 1.12
0 2 -18 84.44 3.79
0 2 -18 51.78 2.59
0 2 -19 53.16 2.94
0 2 -19 32.42 2.05
0 2 -20 4.05 1.45
0 2 -21 16.03 1.97
0 -2 22 0.8 0.82
0 2 -22 1.72 1.72
0 2 -23 3.61 1.97
0 -2 23 41.92 2.32
0 -2 24 -0.1 0.84
0 -2 25 6.45 1.2
0 2 -25 0.19 2.39
0 -2 26 2.36 1.07
0 -2 27 27.11 2.17
0 -2 28 6.45 1.33
0 -2 29 5.41 1.31
0 2 35 0.8 2.31
0 2 36 2.3 2.17
0 2 37 0.7 2.04
0 2 38 6.04 2.28
0 2 39 1.96 1.89
0 2 40 -0.16 2.02
0 2 41 0.32 1.96
0 2 42 0.34 2.1
0 2 43 -1.31 2.39
0 2 44 1.27 2.74
0 4 0 163.55 5.97
0 4 -1 64.06 3.39
0 4 1 68.06 3.46
0 4 -2 51.67 3.02
0 4 2 46.3 2.75
0 4 3 1.72 0.9
0 4 -3 0.12 0.96
0 4 -4 13.76 1.71
0 4 4 13.02 1.46
0 4 -5 156.76 6.08
0 4 5 141.09 5.13
0 4 -6 23.01 2.25
0 4 -7 18.08 2.01
0 -4 -7 17.43 0.81
0 4 -7 16.47 0.79
0 4 -8 40.02 1.57
0 -4 -8 41.05 1.57
0 4 -8 41.85 2.93
0 -4 -9 100.44 3.96
0 4 -9 94.12 4.67
0 -4 -9 94.13 2.99
0 -4 -10 51.41 2.65
0 4 -10 42.81 3.14
0 4 -11 1.5 1.13
0 -4 -11 1.63 0.87
0 -4 -12 34.01 2.02
0 4 -12 33.45 2.19
0 4 -12 30.09 2.68
0 4 -13 174.38 7.05
0 -4 -13 168.12 5.58
0 4 -13 183.94 6.06
0 4 -14 27.51 2.01
0 4 -14 23.32 2.49
0 -4 -14 25.6 1.78
0 4 -15 13.8 1.45
0 4 -15 12.63 1.93
0 -4 -15 12.34 1.32
0 -4 -16 -0.14 0.65
0 4 -16 0.16 2.01
0 4 -16 0.18 0.72
0 4 -16 -0.17 1.42
0 4 -17 10.79 1.33
0 -4 -17 9.58 1.17
0 4 -17 9.4 1.96
0 -4 -18 13.15 1.31
0 4 -18 15.14 2.21
0 4 -18 14.49 1.54
0 4 -19 1.72 1.92
0 4 -19 0.7 0.83
0 4 -19 0.93 1.25
0 -4 -19 1.09 0.78
0 4 -20 6.12 1.77
0 -4 -20 7.26 1.14
0 4 -20 9.84 1.39
0 -4 -21 20.99 1.63
0 4 -21 22.73 2
0 4 -22 6.39 1.23
0 -4 -22 5.79 0.99
0 -4 -23 0.52 0.69
0 4 -23 1.18 1.04
0 4 -24 6.95 1.33
0 -4 -24 5.69 0.98
0 -4 -25 4.44 0.97
0 4 -25 4.86 1.28
0 4 -26 6.31 1.97
0 -4 -26 8.2 1.12
0 4 -26 9.43 1.63
0 -4 -27 0.24 0.77
0 4 -27 -0.22 1.58
0 4 -28 -0.23 1.69
0 -4 -28 0.06 0.78
0 4 -29 0.23 1.69
0 4 -30 -0.23 1.71
0 6 0 70.52 4.29
0 6 1 12.62 2.18
0 6 -1 15.45 2.35
0 6 2 17.93 2.29
0 6 -2 18.86 2.52
0 6 3 0.57 1.31
0 6 -3 1.43 1.61
0 6 -4 -0.19 1.63
0 6 -5 2.69 1.7
0 6 -6 8.73 2
0 6 -7 5.79 1.95
0 6 -8 8.97 2.1
0 6 -9 0.98 1.56
0 6 -10 0.2 1.72
0 6 -11 2.47 1.74
0 6 -12 0.84 1.61
0 6 -13 5.17 1.43
0 6 -13 5.6 1.95
0 6 -14 0.27 1.27
0 6 -14 -1.31 1.87
0 6 -15 2.18 1.34
0 6 -15 1.79 1.83
0 6 -16 0.46 1.68
0 6 -16 0.39 1.1
0 6 -17 1.4 1.67
0 6 -17 2.82 1.3
0 6 -18 5.7 2.15
0 6 -18 3.44 1.34
0 6 -19 1.84 1.35
0 6 -20 0.78 1.32
0 6 -21 9.63 1.87
-1 1 44 0.44 2.67
-1 1 43 -0.8 2.51
-1 1 42 -1.05 2.2
-1 1 41 1.46 1.91
-1 1 40 -0.95 1.98
-1 1 39 -0.77 1.81
-1 1 38 0.75 1.71
-1 1 37 -0.16 1.81
-1 1 36 0.5 1.9
-1 1 34 -0.32 1.7
-1 1 33 0.44 1.59
-1 1 32 -0.68 1.53
-1 1 31 -0.59 1.24
-1 1 30 -0.11 1.23
-1 -1 30 2.72 1.07
-1 1 29 0.67 1.26
-1 -1 29 10.06 1.42
-1 1 28 -0.11 1.16
-1 -1 28 8.97 1.36
-1 -1 27 12.95 1.49
-1 1 27 0.45 1.16
-1 -1 26 0.53 0.75
-1 1 26 2.02 1.32
-1 1 25 2.02 1.41
-1 -1 25 13.91 1.44
-1 1 23 0.54 1.37
1 1 -15 9.12 1.28
1 1 -14 3.6 1.08
1 1 -13 100.1 4
1 1 -13 125.66 3.79
1 1 -12 255.9 7.29
1 1 -12 247.42 6.63
1 1 -11 374.9 9.63
1 1 -11 370.1 9.3
1 1 -10 15.26 0.95
1 1 -10 19.01 1.33
1 1 -9 201.06 5.8
1 1 -9 296.21 7.1
1 1 -8 5.5 0.54
-1 -1 8 5.07 0.56
1 1 -7 84.69 1.8
1 1 -7 0.06 0.8
1 1 -6 228.62 5.8
1 1 -5 436.77 10.32
-1 1 2 647.63 14.81
-1 1 1 198.8 5.06
1 -1 0 306.17 7.99
-1 1 0 352.35 8.02
1 1 1 434.68 10.03
-1 1 -1 438.83 10.34
1 -1 1 421.29 10.25
1 1 2 1.77 0.28
-1 1 -2 2 0.4
1 -1 2 2.63 0.44
-1 1 -3 9994.78 219.17
1 1 3 9999 218.56
-1 1 -4 8031.73 176.38
-1 1 -5 864.73 19.66
-1 -1 -5 872.51 19.36
-1 1 -6 449.37 14.98
-1 1 -6 779.42 14.72
-1 1 -7 2682.69 56.56
-1 1 -7 2445.92 56.15
-1 1 -8 2548.32 52.7
-1 1 -8 2234.12 52.23
-1 1 -9 596.05 12.88
1 -1 9 610.32 13.19
1 -1 10 649.46 13.74
-1 1 -10 548.08 12.39
-1 1 -11 10.58 0.8
1 -1 11 7.34 1.08
-1 1 -12 801.89 6.59
-1 1 -12 4.94 1.16
1 -1 13 191.07 4.85
-1 1 -13 6.29 1.52
-1 1 -14 0.78 0.95
1 -1 14 -0.28 0.88
1 -1 15 1.18 1.04
-1 1 -15 2.93 1.23
1 -1 16 2.1 1.08
-1 1 -16 1.84 1.55
1 -1 17 127.88 3.09
1 -1 17 4.31 1.47
1 -1 18 1.86 1.26
1 -1 18 20.69 1.38
1 -1 19 22.64 1.44
1 -1 19 -0.12 1.18
1 -1 20 42.37 1.98
1 -1 20 0.51 1.28
1 -1 21 0.13 1.25
1 -1 21 99.6 3.02
1 -1 22 43.31 2.11
1 -1 22 0.27 1.4
1 -1 23 0.29 1.47
1 -1 23 4.63 0.95
1 -1 24 39.61 2.12
1 -1 24 -1.64 1.62
1 -1 25 -0.77 1.65
1 -1 25 13.92 1.44
1 -1 26 6.16 1.13
1 -1 26 -1.59 1.87
1 1 27 2.5 1.91
1 -1 27 29.62 2.01
1 -1 28 -0.5 1.73
1 -1 28 5.87 1.13
1 -1 29 0.35 1.84
1 -1 29 4.36 1.09
1 1 29 -0.58 1.46
1 -1 30 -1.61 1.98
1 1 30 0.43 1.6
1 1 31 -0.99 1.53
1 -1 31 -2.06 2.09
1 1 32 0.4 1.38
1 -1 32 -0.4 2.14
1 1 33 -0.13 1.46
1 -1 33 -0.21 2.4
1 -1 34 0.44 2.61
1 1 34 0.14 1.5
1 1 35 -0.97 1.61
1 1 36 1.42 1.78
1 1 37 0.17 1.95
1 1 38 0.19 2.19
1 1 40 0.38 2.23
1 1 41 1.59 2.16
-1 1 -42 0.79 1.78
1 1 42 -0.51 2.16
1 1 43 -1.92 2.27
1 1 44 -0.71 2.18
-1 3 45 3.76 2.43
-1 3 44 -3.47 2.3
-1 3 43 -0.9 2.28
-1 3 42 0.19 2.39
-1 3 41 6.73 2.89
1 3 -25 19.46 2.59
1 3 -24 21.32 2.01
1 3 -24 44.28 3.31
1 3 -23 19 1.83
1 3 -23 34.25 3.03
1 3 -22 25.52 2.91
1 3 -22 13.41 1.48
1 3 -21 -0.2 0.74
1 3 -21 12.07 2.73
1 3 -20 36.2 2.14
1 -3 -20 30.09 1.7
1 -3 -19 0.63 0.6
1 3 -19 1.31 1.82
1 3 -19 1.14 0.77
1 3 -18 0.24 1.46
1 3 -18 1.72 0.77
1 -3 -18 1.92 0.74
1 -3 -17 21 1.44
1 3 -17 23.92 1.69
1 3 -16 2.62 0.81
1 -3 -16 0.77 0.63
1 3 -16 -0.4 1.61
1 -3 -15 19.39 1.4
1 3 -15 26.17 1.71
1 3 -14 -0.15 0.58
1 -3 -14 0.52 0.6
1 3 -14 -1.05 1.95
1 3 -13 4.6 0.85
1 -3 -13 3.48 0.76
1 -3 -12 44.52 2.08
1 3 -12 47.48 2.28
1 -3 -11 8.8 1.01
1 3 -11 7.69 1.05
1 -3 -10 21.9 1.5
1 -3 -9 2.97 0.74
1 -3 -8 316.39 8.61
1 -3 -7 94.34 3.63
1 3 -7 102.94 4.29
1 -3 -6 41.96 2.16
1 3 -6 40.65 1.54
1 3 -6 41.89 2.54
1 -3 -6 42.04 1.56
1 -3 -5 2.4 0.34
1 3 -5 2.09 0.33
1 3 -5 2.29 0.76
1 -3 -5 2.03 0.66
1 -3 -4 3.69 0.8
-1 3 4 4.54 0.8
1 -3 -4 4.58 0.35
1 3 -4 4.3 0.88
1 3 -4 4.56 0.35
-1 3 3 0.77 0.54
1 -3 -3 0.62 0.62
1 3 -3 0.46 0.57
1 -3 -2 6.1 0.97
-1 3 2 5.46 0.87
1 3 -2 5.59 0.96
1 3 -1 1.67 0.68
-1 3 1 2.29 0.69
-1 3 0 104.24 4
1 3 0 100.36 3.91
1 3 1 1.33 0.63
-1 3 -1 1.24 0.63
1 3 2 40.45 2.14
-1 3 -2 39.03 2.32
-1 3 -3 0.1 0.58
1 3 3 0.15 0.5
1 3 4 25.38 1.63
-1 3 -4 26.17 2.02
-1 3 -5 0.32 0.63
1 3 5 0.83 0.52
-1 3 -6 73.98 3.48
1 3 6 71.39 2.79
-1 -3 -7 0.86 0.59
-1 3 -7 0.87 0.75
-1 3 -8 3.11 0.93
-1 -3 -8 2.16 0.62
-1 3 -9 400.41 11.43
-1 -3 -9 394.29 10.05
-1 3 -10 33.43 2.41
-1 -3 -10 33.61 1.67
-1 3 -11 15.7 1.34
-1 3 -11 11.13 1.63
-1 -3 -11 11.3 1.06
-1 3 -12 118.96 4.6
-1 3 -12 126.57 3.55
-1 -3 -12 123.89 3.22
-1 3 -13 104.28 4.4
-1 -3 -13 103.13 2.86
-1 3 -13 113.47 3.32
-1 -3 -14 1.57 0.6
-1 3 -14 0.7 0.92
-1 3 -14 0.5 0.56
-1 3 -15 14.65 1.3
-1 3 -15 11.38 1.73
-1 -3 -15 12.05 1
-1 -3 -16 78.96 2.42
-1 3 -16 90.54 3.07
-1 -3 -17 102.87 2.79
-1 3 -17 120.43 3.57
-1 3 -18 10.66 2.64
-1 3 -18 15.14 1.41
-1 -3 -18 14.78 1.17
-1 3 -19 13.69 1.37
-1 -3 -19 12.3 1.08
-1 -3 -20 0.7 0.55
-1 3 -20 2.12 0.86
-1 3 -20 0.14 1.65
-1 3 -21 -0.09 0.73
-1 3 -21 0.13 1.45
-1 -3 -21 -0.05 0.56
-1 3 -22 0.13 1.58
-1 3 -22 0.2 0.81
-1 -3 -22 0.15 0.52
-1 3 -23 -0.41 0.82
-1 -3 -23 0.36 0.58
-1 3 -24 28.27 3.53
-1 -3 -24 29.45 1.63
-1 -3 -25 11.72 1.12
-1 3 -25 16.56 2.98
-1 -3 -26 6.68 0.92
-1 -3 -27 8.04 0.95
-1 -3 -28 3.55 0.8
-1 3 -29 8.85 2.2
-1 3 -30 3.36 1.84
-1 3 -31 0.86 1.62
-1 3 -32 1.1 1.71
-1 3 -33 0.89 1.64
-1 3 -34 0.23 1.71
-1 3 -35 1.59 1.88
1 3 42 9.18 4.01
1 3 43 8.62 3.49
1 3 44 1.94 2.73
1 5 -27 -0.55 1.16
1 5 -26 0.98 1.36
1 5 -25 0.93 1.8
1 5 -25 2.06 1.35
1 5 -24 1.87 1.12
1 5 -24 0.91 1.85
1 -5 -24 1.4 0.99
1 5 -23 1.88 1.17
1 -5 -23 0.24 0.87
1 5 -23 0.45 1.73
1 5 -22 19.29 2.05
1 5 -22 17.18 2.68
1 -5 -22 11.67 1.51
1 5 -21 3.29 1.32
1 5 -21 1.3 1.54
1 -5 -21 1.8 1.05
1 5 -20 3.21 1.72
1 -5 -20 3.65 1.12
1 5 -20 5.21 1.35
1 -5 -20 3.27 1.13
1 -5 -19 0.28 0.91
1 -5 -19 0.53 0.86
1 5 -19 1.4 0.94
1 5 -19 0.47 0.98
1 5 -19 1.26 1.42
1 5 -18 5.76 1.25
1 5 -18 4.97 1.91
1 5 -18 5.56 1.11
1 -5 -18 5.27 1.09
1 -5 -18 5.86 1.25
1 -5 -17 16.31 1.55
1 -5 -17 19.63 1.86
1 5 -17 14.21 1.41
1 5 -17 15.43 2.46
1 5 -17 17.09 1.89
1 5 -16 0.41 0.71
1 -5 -16 0.9 0.74
1 5 -16 0.4 1.3
1 5 -16 -0.23 1
1 5 -15 2.31 1.14
1 5 -15 2.71 1.54
1 -5 -15 2.37 0.78
1 5 -15 2.81 0.78
1 5 -14 -0.11 0.56
1 -5 -14 -0.32 0.61
1 5 -14 0.12 1
1 5 -14 0.19 1.3
1 5 -13 0.86 0.52
1 5 -13 -0.24 0.98
1 -5 -13 0.77 0.55
1 5 -13 0.37 1.36
1 5 -12 3.29 1.47
1 -5 -12 2.14 0.61
1 5 -12 1.63 0.59
1 5 -11 0.74 1.28
1 5 -11 0.86 0.44
1 -5 -11 0.54 0.43
1 5 -10 72.22 4.5
1 5 -9 -0.54 1.23
1 5 -8 4.78 1.49
1 5 -7 2.48 1.24
1 5 -6 0.96 1.33
1 5 -5 186.92 7.36
1 5 -4 25.75 2.56
-1 5 4 26.27 2.36
-1 5 3 3.18 1.28
1 5 -3 3.47 1.37
1 5 -2 15.8 2.02
-1 5 2 18.51 2.01
1 5 -1 0.14 1.19
-1 5 1 0.14 1.06
-1 5 0 -0.42 1.2
1 5 0 0.71 1.13
-1 5 -1 5.72 1.56
1 5 1 4.97 1.39
1 5 2 24.98 2.36
-1 5 -2 26.9 2.62
-1 5 -3 236.25 8.63
1 5 3 235.35 7.9
-1 5 -4 2.06 1.56
1 5 4 2.72 1.31
1 5 5 100.32 4.43
-1 5 -5 92.32 4.88
-1 5 -6 12.95 2
-1 5 -7 7.11 1.77
-1 5 -8 110.78 5.5
-1 5 -9 23.65 2.63
-1 5 -10 6.63 1.7
-1 5 -10 0.2 2.67
-1 -5 -11 1.86 0.49
-1 5 -11 2.66 0.51
-1 5 -11 4.41 1.59
-1 5 -12 15.66 1.08
-1 -5 -12 15.54 1.04
-1 5 -12 16.02 2.35
-1 -5 -13 2.83 0.68
-1 5 -13 3.01 1.63
-1 5 -13 1.59 1.02
-1 5 -13 1.46 0.59
-1 5 -14 0.45 0.99
-1 5 -14 1.04 1.45
-1 -5 -14 0.98 0.64
-1 5 -15 -0.11 0.93
-1 5 -15 0.84 1.44
-1 5 -16 2.11 1.63
-1 5 -16 2.96 1.16
-1 5 -17 12.57 1.58
-1 5 -17 11.51 2.31
-1 5 -18 0.22 0.95
-1 5 -18 0.22 1.51
-1 5 -19 4.36 1.23
-1 5 -19 2.15 1.6
-1 5 -20 1.32 1.52
-1 5 -20 1.75 1.17
-1 5 -21 4.15 1.31
-1 5 -21 3.1 1.85
-1 5 -22 2.86 1.27
-1 5 -22 4.06 1.86
-1 5 -23 15.69 1.84
-1 5 -23 15.46 2.65
-1 5 -24 4.39 1.5
-1 5 -25 23.82 2.42
-1 5 -26 0.78 1.18
-1 5 -27 16.07 2.09
-1 5 -28 -0.28 1.34
1 7 -9 1.38 1.88
1 7 -8 1.11 1.79
1 7 -7 1.51 1.67
1 7 -6 2.31 1.81
1 7 -5 0.61 1.58
1 7 -4 0.99 1.44
1 7 -3 3.46 1.84
1 7 -2 1.67 1.63
1 7 -1 1.27 1.52
-1 7 0 2.12 1.65
1 7 0 0.7 1.55
-1 7 -1 -0.55 1.44
1 7 1 1.33 1.55
-1 7 -2 -0.76 1.59
-1 7 -3 2.55 1.71
-1 7 -4 3.8 1.86
-1 7 -5 2.87 1.85
-1 7 -6 2.74 2.05
-1 7 -7 -0.22 1.71
-1 7 -8 0.44 1.82
-2 0 40 -0.47 2.94
-2 0 39 -1.3 2.73
-2 0 38 -0.83 2.42
-2 0 37 -0.2 2.17
-2 0 35 -2.33 2.25
-2 0 34 -1.73 2.24
-2 0 33 -1.32 2.15
-2 0 32 -0.19 1.97
-2 0 31 -0.91 2.06
-2 0 30 -1.41 1.87
-2 0 28 -1.42 1.58
-2 0 27 -1.66 1.42
-2 0 26 -1.16 1.21
-2 0 25 1.05 1.07
-2 0 24 0.94 0.83
-2 0 24 -0.29 1
-2 0 23 -1.46 0.96
-2 0 23 -0.08 0.7
-2 0 22 0.35 0.86
-2 0 22 141.89 3.76
-2 0 21 0.22 0.65
-2 0 21 0.08 0.8
-2 0 20 88.2 2.76
-2 0 20 -0.16 0.76
-2 0 19 0.07 0.53
-2 0 19 -0.22 0.77
-2 0 18 45.25 1.94
-2 0 18 0.92 0.8
-2 0 17 0.72 0.69
-2 0 17 -0.07 0.64
-2 0 16 279.05 4.39
-2 0 16 1.94 0.89
-2 0 15 2.02 0.73
-2 0 15 0.64 0.62
-2 0 14 0.22 0.56
-2 0 14 1241.74 8.81
-2 0 13 0.24 0.42
-2 0 13 0.96 0.54
-2 0 12 -0.14 0.42
-2 0 12 504.29 5.27
-2 0 11 0.04 0.37
-2 0 11 -0.04 0.31
-2 0 10 0.42 0.42
-2 0 10 37.41 1.32
-2 0 9 0.8 0.4
-2 0 9 0.14 0.28
-2 0 8 803.8 5.37
-2 0 8 0.31 0.39
-2 0 7 -0.03 0.24
-2 0 7 0.16 0.34
-2 0 6 0.49 0.21
-2 0 6 0.07 0.35
-2 0 5 0.02 0.16
-2 0 5 0.08 0.29
-2 0 4 59.74 1.67
2 0 15 0.78 0.83
2 0 17 2.05 1.14
2 0 18 -0.09 0.82
2 0 19 1.47 1
2 0 20 0.91 0.95
2 0 21 0.09 0.82
2 0 21 0.07 0.68
2 0 22 88.38 2.92
2 0 22 0.09 0.91
2 0 23 -0.08 0.76
2 0 23 -0.1 0.93
2 0 24 6.13 1.14
2 0 24 -0.2 0.97
2 0 25 0.86 1.11
2 0 25 2.09 0.95
2 0 26 -0.84 1.23
2 0 26 140.92 3.88
2 0 27 1.09 1.03
2 0 27 -0.52 1.43
2 0 28 -0.72 1.47
2 0 28 48.19 2.61
2 0 29 0.15 1.7
2 0 29 1.02 1.11
2 0 30 -0.32 1.66
2 0 30 47.81 2.62
2 0 31 -0.15 1.77
2 0 31 0.2 0.92
2 0 32 -1 1.56
2 0 33 1.68 1.64
2 0 34 -1.29 1.72
2 0 35 -2.22 1.76
2 0 36 -0.76 1.68
2 0 37 -0.47 1.84
2 0 38 -0.71 2.35
2 0 39 0.78 2.24
2 0 41 -1.51 3.18
2 0 42 -0.76 3.41
-2 2 45 3.76 2.3
-2 2 44 4.79 2.33
-2 2 43 5.22 2.78
-2 2 41 -0.76 2.45
-2 2 40 -0.17 2.15
-2 2 39 -2.73 2.02
-2 2 38 0.42 1.78
-2 2 37 1.53 1.77
-2 2 36 -0.13 1.56
-2 2 35 -0.14 1.72
-2 2 34 0.15 1.7
-2 2 33 1.67 1.77
-2 2 31 -0.18 1.94
-2 -2 28 6.71 1.39
2 2 -20 2.66 0.78
2 2 -19 6.95 1.01
2 2 -19 11.41 1.95
2 2 -18 16.24 1.38
2 2 -18 12.23 1.82
2 2 -17 30.3 1.8
2 2 -17 9.09 1.57
2 2 -16 3.77 1.37
2 2 -16 1.98 0.62
2 2 -15 0.81 1.16
2 2 -15 1.46 0.57
2 2 -14 -0.26 1.41
2 2 -14 1.97 0.57
2 2 -13 -0.71 1.36
2 2 -13 235.06 4.23
2 2 -12 76.6 3.04
2 2 -12 124.28 6.03
2 2 -11 229.65 6.45
2 2 -10 306.55 8.19
2 2 -9 2.72 0.58
2 -2 -8 214.75 5.88
2 -2 -7 6.23 0.77
2 -2 -6 10.86 0.95
2 -2 -5 960.65 21.49
2 -2 -5 919.51 22.02
2 -2 -4 267.5 7.39
2 2 -4 277.39 6.74
2 -2 -4 280.46 6.75
-2 2 3 308.99 8.1
2 -2 -3 316.52 7.37
2 2 -3 310.4 7.34
2 -2 -3 299 8.11
-2 2 2 0.06 0.34
2 -2 -2 0.15 0.19
2 2 -2 0.12 0.15
-2 2 1 50.25 2.23
-2 2 0 125.62 3.07
-2 2 0 131.13 4.19
-2 -2 0 121.85 3.03
2 2 0 122.07 3.9
-2 2 -1 21.01 0.79
-2 2 -1 22.36 1.44
-2 -2 -1 21.88 0.77
2 2 1 21.03 1.24
2 2 2 0.04 0.3
-2 2 -2 0.13 0.41
2 2 3 61.81 2.24
-2 2 -3 61.56 2.7
-2 2 -4 435.49 11.27
2 2 4 420.68 10.28
2 2 5 147.27 4.06
-2 2 -5 142.72 4.83
2 2 6 299.66 7.24
-2 2 -6 286.52 8.33
-2 2 -7 1893.32 13.57
-2 -2 -7 1929 8.42
-2 2 -8 13.45 1.32
-2 -2 -8 14.87 0.81
-2 2 -8 13.28 0.96
-2 -2 -9 29.07 1.17
-2 2 -9 29.05 1.43
-2 2 -9 26.69 1.91
-2 -2 -10 259.74 3.26
-2 2 -10 234.73 5.52
-2 2 -10 256.07 4.05
-2 2 -11 18.83 1.15
-2 -2 -11 18.29 0.93
-2 -2 -12 255.16 3.03
-2 2 -12 277.89 4.19
-2 2 -13 15.62 1.14
-2 -2 -13 12.18 0.74
-2 2 -14 15.57 1.16
-2 2 -14 20.64 2
-2 2 -15 455.33 12.41
-2 2 -15 590.96 13.69
-2 2 -16 28.41 1.69
-2 2 -16 37.27 2.38
-2 2 -17 14.43 1.27
-2 2 -17 18.01 1.84
-2 2 -18 13.44 1.74
-2 2 -19 139.7 5.59
2 -2 20 -0.08 0.73
-2 2 -20 23.51 2.81
2 -2 21 42.15 2.36
2 -2 22 31.76 2.11
-2 2 -22 52.01 4.28
2 -2 23 2.99 0.94
2 -2 24 6.02 1.18
2 -2 25 1.14 0.88
2 -2 26 -0.29 0.95
2 -2 27 38.37 2.53
2 -2 28 6.71 1.32
2 -2 29 14.94 1.75
2 -2 30 -0.22 1.14
-2 2 -34 0.59 1.69
-2 2 -35 0.4 1.59
-2 2 -36 5.34 2.07
2 2 37 5.87 3.07
-2 2 -37 2.91 1.88
-2 2 -38 0.21 1.73
-2 2 -39 2.31 1.87
2 2 39 3.52 2.57
2 2 40 15.6 3.23
2 2 41 35.63 3.72
2 2 42 4.53 2.37
2 2 43 2.61 2.4
2 2 44 -1.23 2.28
-2 4 44 3.26 3.19
-2 4 43 1.01 3.42
2 -4 -29 2.93 1.06
2 -4 -28 1.18 0.94
2 -4 -27 -0.25 0.91
2 4 -27 0.41 1.11
2 -4 -26 1.03 0.94
2 4 -26 0.39 1.07
2 4 -25 0.36 0.99
2 -4 -25 0.87 0.96
2 -4 -24 0.53 0.92
2 4 -24 1.38 1.05
2 4 -23 4 1.2
2 -4 -23 2.81 1.05
2 -4 -22 19.48 1.75
2 4 -22 24.49 2.08
2 4 -21 11.42 1.54
2 -4 -21 8.98 1.33
2 4 -20 28.24 2.18
2 -4 -20 22.87 1.88
2 4 -19 4.01 1.15
2 -4 -19 4.54 1.04
2 4 -18 0.1 0.86
2 4 -18 1.52 2.14
2 -4 -18 0.25 0.76
2 4 -17 6.51 1.22
2 -4 -17 3.8 1.02
2 -4 -16 3.86 1.02
2 4 -16 6.38 1.15
2 4 -15 4.79 1.06
2 -4 -15 6.38 1.14
2 4 -14 4.01 1.48
2 4 -14 4.38 1.09
2 -4 -14 4.06 0.98
2 4 -14 0.18 2.2
2 4 -13 -0.27 0.66
2 4 -13 -0.49 1.43
2 4 -13 -0.51 0.82
2 -4 -13 -0.07 0.62
2 4 -13 -0.38 2.13
2 -4 -13 -0.09 0.87
2 -4 -12 14.42 1.58
2 -4 -12 15.79 1.25
2 4 -12 12.37 1.92
2 4 -12 14.15 1.21
2 4 -11 4.32 1.36
2 4 -11 5.14 0.81
2 -4 -11 3.97 1.04
2 -4 -11 4.95 0.78
2 -4 -10 2.59 0.63
2 4 -10 2.63 0.57
2 4 -10 1.77 1.11
2 -4 -10 2.31 0.92
2 4 -9 4.42 1.33
2 -4 -9 3.87 0.99
2 4 -9 3.5 0.61
2 -4 -9 3.92 0.62
2 4 -8 36.64 1.53
2 4 -8 36.19 2.76
2 -4 -8 43.94 2.54
2 -4 -8 36.44 1.55
2 4 -7 45.36 3.01
2 -4 -7 42.37 2.56
2 4 -7 43.36 1.55
2 -4 -7 43.8 1.56
2 4 -6 72.56 3.85
2 -4 -6 76.1 3.56
2 4 -5 60.14 3.37
2 -4 -5 60.06 3.2
2 -4 -4 0.21 0.92
2 4 -4 0.97 0.9
-2 4 4 0.2 0.74
2 4 -3 0.24 0.91
-2 4 3 0.11 0.77
-2 4 2 65.4 3.34
2 4 -2 61.24 3.47
2 4 -1 41.51 2.64
-2 4 1 39.52 2.62
2 4 0 0.43 0.81
-2 4 0 -0.36 0.88
-2 4 -1 -0.12 0.88
2 4 1 -0.1 0.79
-2 4 -2 -0.13 0.92
2 4 2 -0.1 0.76
2 4 3 8.84 1.3
-2 4 -3 6.43 1.3
-2 4 -4 37.61 2.68
2 4 4 36.02 2.26
-2 4 -5 7.02 1.41
2 4 5 6.97 1.14
2 4 6 2.46 0.83
-2 -4 -6 2.11 0.28
-2 4 -6 2.49 0.35
-2 4 -6 3.03 1.19
-2 4 -7 131.76 5.61
2 4 7 132.37 4.59
-2 4 -8 139.38 5.91
-2 4 -9 0.92 1.12
-2 4 -10 18.61 2.3
-2 4 -11 60.46 3.72
-2 4 -11 -0.31 2.57
-2 4 -12 577.7 10.84
-2 4 -12 585.64 8.07
-2 4 -13 28.13 2.04
-2 4 -13 27.52 2.83
-2 4 -14 10.52 1.35
-2 4 -14 10.05 1.89
-2 4 -15 45.46 2.34
-2 4 -15 41.18 3.18
-2 4 -16 3.79 1.51
-2 4 -16 4.86 1.1
-2 4 -16 0.65 1.63
-2 4 -17 16.59 1.55
-2 4 -17 18.39 2.34
-2 4 -18 8.65 1.25
-2 4 -18 7.81 1.85
-2 4 -19 3.43 1.02
-2 4 -19 1.21 2.24
-2 4 -20 1.31 2.14
-2 4 -20 0.19 0.86
-2 4 -21 5.55 1.16
-2 4 -22 6.6 1.34
-2 4 -23 7.65 1.32
-2 4 -24 1.35 0.93
-2 4 -24 0.82 1.37
-2 4 -25 -0.36 1.07
-2 4 -25 -0.21 1.47
-2 4 -26 45.34 3.92
-2 4 -27 7.16 2.23
-2 4 -28 9.06 2.22
-2 4 -29 3.6 2.12
-2 4 -30 17.47 2.99
2 6 -20 -0.27 1.2
2 6 -19 6.05 1.59
2 6 -18 1.32 1.28
2 6 -18 1.21 2.1
2 6 -17 0.27 1.21
2 6 -17 0.24 1.71
2 6 -16 -0.48 1.82
2 6 -16 -0.28 1.2
2 6 -15 1.67 1.84
2 6 -15 0.7 1.15
2 6 -14 4.36 1.89
2 6 -14 5.98 1.54
2 6 -13 3.76 1.77
2 6 -13 0.71 1.18
2 6 -12 -0.21 1.55
2 6 -11 0.21 1.43
2 6 -10 4.01 1.67
2 6 -9 0.39 1.53
2 6 -8 0.96 1.49
2 6 -7 3.34 1.55
2 6 -6 -0.18 1.52
2 6 -5 0.18 1.31
2 6 -4 8.48 1.96
2 6 -3 1.61 1.6
2 6 -2 15.22 2.4
2 6 -1 10.45 2.05
-2 6 1 8.92 1.97
2 6 0 22.55 2.53
-2 6 0 23.69 2.68
2 6 1 0.76 1.42
-2 6 -1 0.51 1.34
-2 6 -2 10.57 2.06
2 6 2 9.37 1.78
-2 6 -3 20.02 2.68
2 6 3 24.39 2.47
-2 6 -4 1.66 1.48
2 6 4 3.36 1.42
-2 6 -5 6.24 1.82
-2 6 -6 1.17 1.66
-2 6 -7 48.38 3.93
-2 6 -8 57.96 4.44
-2 6 -9 3.83 2.03
-2 6 -10 4.5 1.87
-2 6 -11 -0.64 1.76
-2 6 -12 3.64 1.96
-2 6 -13 -0.77 1.25
-2 6 -13 -1.08 1.78
-2 6 -14 3.92 1.82
-2 6 -14 2.58 1.29
-2 6 -15 -0.22 1.67
-2 6 -15 -0.75 1.16
-2 6 -16 3.06 1.29
-2 6 -16 0.68 1.67
-2 6 -17 3.25 1.94
-2 6 -17 2.94 1.33
-2 6 -18 0.24 1.88
-2 6 -18 0.37 1.16
-2 6 -19 4.82 1.4
-2 6 -20 4.72 1.46
-2 6 -21 0.25 1.21
-2 6 -22 1.06 1.33
-2 6 -23 -0.13 1.26
-3 1 44 2.33 2.9
-3 1 43 0.23 3.06
-3 1 42 -1.39 3
-3 1 41 -0.92 3
-3 1 39 -0.75 2.21
-3 1 38 0.65 1.92
-3 1 37 0.28 1.55
-3 1 36 0.41 1.54
-3 1 35 -0.13 1.56
-3 1 34 1.03 1.43
-3 1 33 -1 1.34
-3 1 32 0.27 1.51
-3 1 31 0.28 1.46
-3 1 29 4.59 1.23
-3 1 29 0.13 1.44
-3 1 28 3.38 1.21
-3 1 27 7.27 1.51
-3 1 27 -1.54 1.34
-3 1 26 1.37 1.1
-3 1 25 0.36 0.94
-3 1 24 -0.35 0.93
3 1 -23 2.54 2.05
-3 1 23 0.32 0.8
-3 1 22 0.4 0.85
3 1 -22 4.66 2.09
-3 1 21 -0.08 0.8
-3 -1 20 15.76 1.29
-3 1 20 -0.08 0.9
-3 -1 19 1.45 0.69
-3 1 19 0.08 0.85
-3 1 18 0.09 0.91
-3 -1 18 147.67 3.43
-3 1 17 0.72 0.97
-3 -1 17 57.43 2.1
-3 -1 16 3.06 0.64
3 1 -15 7.14 0.84
-3 -1 15 7.32 0.86
3 1 -14 295.9 7.92
-3 -1 14 290.79 7.74
3 1 -13 304.34 7.9
-3 -1 13 293.74 7.82
-3 -1 12 5.06 0.68
3 1 -12 7.15 0.76
-3 -1 11 14.1 1.03
3 1 -11 14.59 1
3 1 -10 1097.2 24.14
-3 -1 10 1004.41 24.14
-3 -1 9 0.79 0.34
3 1 -9 0.77 0.35
3 1 -8 187.24 5.04
3 1 -7 658.24 15.34
3 1 -6 1243.81 28.13
3 1 -5 126.81 3.65
3 1 -4 1217.91 27.47
3 1 -3 49.08 1.69
-3 1 3 50.42 1.76
3 1 -2 456.91 10.81
-3 1 2 471.89 10.84
-3 1 1 498.48 11.34
3 1 -1 495.29 11.36
3 -1 -1 469.34 11.61
-3 1 0 49.39 1.89
-3 1 0 52.42 1.69
3 -1 0 55.45 1.98
3 -1 1 506.96 4.98
-3 1 -1 507.89 4.92
3 -1 2 1235.6 28.24
-3 1 -2 1250.99 28.31
-3 1 -3 803.5 6.54
3 -1 3 819.27 6.68
3 -1 4 2247.18 48.74
-3 1 -4 2218.24 48.79
-3 1 -4 2257.61 47.95
3 -1 5 248.83 6.83
-3 1 -5 241.79 6.1
-3 1 -6 1909.38 39.08
-3 1 -6 1655.25 38.58
-3 1 -7 1514.28 32.86
-3 1 -7 1554.9 33.4
3 -1 8 860.59 16.17
-3 1 -8 915.98 16.22
3 -1 9 74.85 1.71
-3 1 -9 75.72 1.83
3 -1 10 943.82 21.47
-3 1 -11 19.13 3.11
3 -1 11 1234.6 7.5
3 -1 12 14.32 0.93
3 -1 13 38.5 1.7
3 -1 14 269.63 7.03
3 -1 15 86.31 2.95
3 -1 16 139.17 2.96
3 -1 16 0.45 0.78
3 -1 17 0.48 0.8
3 -1 17 10.56 0.93
3 -1 18 0.5 0.81
3 -1 18 2.21 0.62
3 -1 19 0.35 0.86
3 -1 19 169.17 3.53
3 -1 20 0.5 0.59
3 -1 20 0.29 0.95
3 -1 21 122.78 3.23
3 -1 21 1.11 1.12
3 -1 22 51.5 2.22
3 -1 22 -0.11 1.14
3 -1 23 0.5 1.28
3 -1 23 33.49 1.9
3 -1 24 2.05 0.89
3 -1 24 -0.26 1.28
3 -1 25 83.53 3.05
3 -1 25 -0.29 1.6
3 -1 26 1.49 0.92
3 -1 27 0.27 1.15
3 -1 27 -1.59 1.9
3 -1 28 -1.65 2.15
3 -1 28 -0.09 1
3 -1 29 8.26 1.29
3 -1 29 -3.72 2.44
3 -1 30 0.09 0.89
3 -1 30 -2.09 2.33
3 -1 31 -2.33 2.33
3 1 31 1.49 2.1
3 1 32 0.67 1.91
3 -1 32 -0.99 2.3
3 -1 33 -0.6 2.37
3 1 33 0.66 1.89
3 1 34 0.8 1.88
3 1 35 0.15 1.61
3 -1 35 -0.63 2.39
3 1 36 -0.15 1.65
3 -1 36 -2.37 2.58
-3 1 -36 0.87 1.52
3 1 37 0.31 1.82
3 -1 37 -0.67 2.64
-3 1 -37 -0.18 1.55
-3 1 -38 1.42 1.57
3 1 38 0.93 1.92
-3 -1 -38 0.81 1.25
3 -1 38 0.48 2.79
-3 1 -39 3.39 1.74
3 -1 39 -1.51 3.13
3 1 39 1.77 2.13
-3 1 -40 0.36 1.6
3 1 40 -0.76 2.33
3 1 41 -1.25 2.51
-3 1 -41 1.09 1.75
3 1 43 1.91 3.5
-3 3 46 7.89 3.3
-3 3 44 2.14 2.46
-3 3 43 5.1 2.3
-3 3 42 5.52 2.31
-3 3 41 5.89 2.29
-3 3 40 5.45 2.3
-3 3 39 1.5 2.17
-3 3 38 4.37 2.29
3 3 -25 12.17 1.63
3 3 -24 14.98 1.71
3 3 -23 0.85 0.94
3 3 -23 14.61 3.06
3 3 -22 -0.17 2.16
3 3 -22 4.07 1.08
3 3 -21 -0.99 1.59
3 3 -21 9.34 1.3
3 3 -20 34.87 2.1
3 3 -20 -0.26 1.49
3 3 -19 0.13 1.54
3 3 -19 0.38 0.74
3 3 -18 0.27 0.72
3 3 -18 1.89 1.8
3 -3 -17 1.49 0.7
3 3 -17 1.81 0.79
3 3 -17 0.17 2.06
3 -3 -16 10.1 1.16
3 3 -16 12.16 1.31
3 3 -15 -0.08 0.57
3 -3 -15 0.22 0.6
3 3 -14 7.61 1.03
3 -3 -14 7.21 1.02
3 -3 -13 13.25 1.3
3 3 -13 15.5 1.43
3 -3 -12 13.75 1.32
3 3 -12 14.89 1.39
3 -3 -11 5.5 0.95
3 3 -11 4.31 0.87
3 3 -10 295.46 7.91
3 -3 -10 297.11 7.94
3 -3 -10 292.02 8.37
3 -3 -9 39.35 2.28
3 3 -9 36.22 1.8
3 -3 -9 37.34 1.81
3 -3 -8 243.39 6.58
3 -3 -8 247.62 7.27
3 3 -8 246.44 6.57
3 -3 -7 55.46 2.19
3 -3 -7 63.9 2.83
3 3 -7 58.18 2.2
3 3 -6 48.69 1.86
3 -3 -6 46.65 2.45
3 -3 -6 49.47 1.87
3 3 -5 130.75 3.71
3 -3 -5 137.58 4.75
3 -3 -5 137.55 3.75
3 -3 -4 1.49 0.37
3 3 -4 1.1 0.33
3 -3 -4 1.57 0.77
3 -3 -3 210.79 6.56
-3 3 3 203.84 6.35
3 3 -2 307.68 8.7
-3 3 2 304.21 8.66
3 -3 -2 292.47 8.57
3 3 -1 16.35 1.44
-3 3 1 16.09 1.45
3 -3 -1 17.54 1.56
-3 3 0 17 1.53
3 -3 0 14.67 1.43
3 3 0 14.49 1.3
-3 -3 -1 21.11 0.78
3 -3 1 21.25 1.76
-3 3 -1 23.11 1.84
-3 3 -1 24.29 0.86
3 3 1 20.14 1.49
-3 -3 -2 1.36 0.25
-3 3 -2 2.49 0.33
3 3 2 1.4 0.62
-3 -3 -3 94.37 2.78
-3 3 -3 109.38 2.87
3 3 3 104.19 3.7
-3 3 -3 105.84 4.25
3 3 4 25.91 1.57
-3 3 -4 27.58 2.04
-3 3 -5 0.54 0.72
3 3 5 0.31 0.5
-3 3 -6 35.11 2.39
3 3 6 35.34 1.78
-3 3 -7 59.52 3.26
3 3 7 60.12 2.36
-3 3 -8 3.48 1.05
-3 3 -8 6.76 1.86
-3 3 -9 321.79 7.04
-3 3 -9 5.54 1.94
-3 3 -10 456.54 6.12
-3 3 -10 455.66 8.38
-3 3 -11 62.76 3.2
-3 3 -11 64 2.37
-3 3 -12 115.81 4.31
-3 3 -12 119.48 3.13
-3 3 -13 25.42 2.23
-3 3 -13 23.48 1.51
-3 3 -14 3.33 0.83
-3 3 -14 15.12 2.3
-3 3 -15 8.87 2.75
-3 3 -15 384.63 5.85
-3 3 -16 139.9 4.03
-3 -3 -16 119.37 2.91
-3 -3 -17 35.41 1.43
-3 3 -17 43.38 2.2
-3 3 -18 26.62 1.82
-3 -3 -18 20.32 1.01
-3 -3 -19 2.57 0.5
-3 3 -19 3.7 0.96
-3 3 -20 114.99 5.08
-3 -3 -20 105.06 2.36
-3 3 -20 115.61 3.77
-3 3 -21 0.09 0.82
-3 -3 -21 0.11 0.46
-3 3 -21 1.38 1.79
-3 3 -21 0.5 1.25
-3 3 -22 2.73 1.34
-3 -3 -22 2.38 0.47
-3 3 -22 4.82 2.14
-3 3 -23 4.19 1.55
-3 -3 -23 3.34 0.54
-3 3 -23 2.67 2.52
-3 3 -24 28.61 2.87
-3 -3 -24 27 1.17
-3 3 -25 0.73 1.34
-3 -3 -25 0.12 0.42
-3 -3 -26 5.78 0.6
-3 3 -26 7.49 1.92
-3 -3 -27 9.64 0.71
-3 3 -27 9 2.14
-3 3 -28 0.98 1.44
-3 -3 -28 1.15 0.46
-3 -3 -29 19.55 0.97
-3 3 -29 26.34 2.99
-3 -3 -30 9.32 0.69
-3 3 -30 13.64 2.5
-3 3 -31 8.07 2.08
-3 -3 -31 6.21 0.54
-3 3 -32 -0.21 1.6
-3 3 -33 5.91 2.11
-3 3 -34 6.41 2.1
-3 3 -35 0.66 1.71
3 -5 -27 2.17 1.34
3 5 -26 3.69 1.43
3 -5 -26 3.26 1.4
3 5 -25 2.16 1.8
3 -5 -25 2.13 1.25
3 5 -25 3.43 1.41
3 5 -24 0.24 1.85
3 5 -24 0.39 1.17
3 -5 -24 0.1 1.06
3 -5 -24 -0.12 1.28
3 -5 -23 0.69 1.1
3 5 -23 0.92 1.12
3 5 -23 0.92 1.62
3 -5 -23 0.51 1.07
3 -5 -22 -0.11 1.03
3 -5 -22 0.41 1.02
3 5 -22 0.68 1.61
3 5 -22 0.38 1.04
3 -5 -21 0.21 0.92
3 5 -21 0.22 1.54
3 5 -21 0.4 1.06
3 -5 -21 0.31 1.01
3 5 -20 5.6 1.4
3 5 -20 3.19 1.1
3 -5 -20 3.69 1.09
3 5 -20 5.23 1.88
3 -5 -20 2.61 1.2
3 -5 -19 6.54 1.22
3 5 -19 7.48 1.44
3 5 -19 8.07 1.38
3 -5 -19 8.45 1.46
3 5 -19 6.38 1.93
3 5 -18 5.8 1.14
3 -5 -18 5.41 1.29
3 5 -18 5.18 1.23
3 5 -18 4.79 1.77
3 -5 -18 4.95 1.1
3 -5 -17 2.49 1.19
3 5 -17 3.78 1.21
3 5 -17 2.84 1.67
3 5 -17 2.45 0.91
3 -5 -17 2.23 0.82
3 -5 -16 1.6 0.77
3 5 -16 1.32 0.72
3 5 -16 0.99 1.33
3 5 -16 0.99 1
3 -5 -16 1.98 1.1
3 -5 -15 0.84 0.74
3 5 -15 -0.13 1.11
3 5 -15 -0.19 1.3
3 -5 -15 -0.22 0.97
3 5 -15 0.32 0.65
3 -5 -14 0.41 0.65
3 5 -14 0.89 1.05
3 5 -14 0.19 1.37
3 5 -14 0.75 0.66
3 -5 -14 0.45 0.98
3 -5 -13 3.11 1.11
3 -5 -13 2.26 0.68
3 5 -13 3.31 0.69
3 5 -13 4.26 1.58
3 -5 -12 0.12 0.99
3 -5 -12 0.04 0.48
3 5 -12 0.36 1.25
3 5 -12 -0.26 0.5
3 5 -11 -0.14 0.45
3 -5 -11 -0.24 1
3 -5 -11 0.32 0.46
3 5 -11 -0.88 1.23
3 -5 -10 6.32 1.41
3 5 -10 5.68 1.55
3 5 -9 -0.5 1.1
3 -5 -9 0.38 1.06
3 -5 -8 6.48 1.38
3 5 -8 5.35 1.42
3 5 -7 1.29 1.21
3 5 -6 -0.16 1.29
3 5 -5 8.87 1.76
3 5 -4 -0.15 1.14
3 5 -3 30.46 2.63
-3 5 2 44.51 3.05
3 5 -2 44.78 3.13
3 5 -1 19.7 2.14
-3 5 1 19.8 2.17
-3 5 0 0.73 1.24
3 5 0 2.71 1.3
3 5 1 28.75 2.53
-3 5 -1 28.24 2.72
-3 5 -2 16.01 2.16
3 5 2 15.85 1.94
-3 5 -3 111.08 5.34
3 5 3 106.4 4.75
3 5 4 10.58 1.64
-3 5 -4 9.51 1.83
3 5 5 0.86 0.88
-3 5 -5 -0.17 1.21
3 5 6 4.07 1.12
-3 5 -6 3.73 1.57
-3 5 -7 11.36 2.11
-3 5 -8 0.7 1.25
-3 5 -8 0.18 2.42
-3 5 -9 6.16 1.71
-3 5 -9 -0.17 2.35
-3 5 -10 6.43 1.82
-3 -5 -10 6.29 0.63
-3 5 -10 6.61 0.69
-3 -5 -10 5.45 0.58
-3 5 -11 196.87 6.85
-3 5 -11 0.38 2.66
-3 5 -12 1.51 1.82
-3 5 -12 0.64 1.03
-3 5 -13 12.59 2.18
-3 5 -13 11.18 1.55
-3 5 -14 2.35 1.21
-3 5 -14 4.14 1.62
-3 5 -15 11.82 1.56
-3 5 -15 11.19 2.19
-3 5 -16 68.44 3.46
-3 5 -16 67.61 4.62
-3 5 -17 3.35 1.2
-3 5 -17 1.89 1.59
-3 5 -18 0.52 0.95
-3 5 -18 0.86 1.47
-3 5 -19 0.11 0.98
-3 5 -19 0.87 1.53
-3 5 -20 4.5 1.93
-3 5 -20 6.52 1.36
-3 5 -21 13.02 1.73
-3 5 -21 12.34 2.5
-3 5 -22 0.55 1.11
-3 5 -23 14 1.88
-3 5 -24 4.92 1.4
-3 5 -25 -0.24 1.2
-3 5 -26 -0.39 1.25
-3 5 -27 -0.66 1.28
3 7 -9 -0.22 1.74
3 7 -8 -1.08 1.95
3 7 -7 0.65 1.74
3 7 -6 2.56 1.78
3 7 -5 0.62 1.69
3 7 -4 0.99 1.74
3 7 -3 1.7 1.67
3 7 -2 1.1 1.6
3 7 -1 -0.18 1.6
3 7 0 0.17 1.41
3 7 1 0.5 1.38
3 7 2 1.9 1.54
-3 7 -2 0.19 1.53
-3 7 -3 5.62 1.92
3 7 3 5.43 1.71
-3 7 -4 3.64 1.79
-3 7 -5 10.39 2.33
-3 7 -6 0.85 1.77
-3 7 -7 13.42 2.61
-3 7 -12 2.53 1.59
-3 7 -13 0.27 1.38
-4 0 33 -0.19 2.1
-4 0 32 -0.72 1.91
-4 0 31 -1.68 1.92
-4 0 30 -1.78 1.86
-4 0 29 -0.1 0.97
-4 0 29 0.15 1.58
-4 0 28 0.89 1.66
-4 0 28 98.36 3.59
-4 0 27 0.09 1
-4 0 26 13.22 1.48
-4 0 25 -0.26 0.82
-4 0 25 0.13 1.42
-4 0 24 -0.51 1.36
-4 0 24 22.34 1.64
-4 0 23 0.39 0.8
-4 0 22 101.69 3.1
-4 0 22 0.36 1.26
-4 0 21 -0.23 1.13
-4 0 21 0.73 0.74
-4 0 20 0.75 1.22
-4 0 20 123.48 3.36
-4 0 19 0.07 0.57
-4 0 19 -0.51 1.06
-4 0 18 353.33 5.38
-4 0 18 1.06 1.22
-4 0 17 0.26 0.62
-4 0 17 0.09 0.86
-4 0 16 676.78 7.09
-4 0 16 -0.17 0.87
4 0 -15 4.54 1.18
-4 0 15 -0.06 0.42
4 0 -14 0.4 0.68
-4 0 14 0.14 0.67
-4 0 13 -0.15 0.42
-4 0 13 -0.2 0.66
4 0 -13 0.86 0.67
4 0 -12 0.22 0.5
-4 0 12 0.26 0.6
4 0 -11 1.2 0.57
-4 0 11 -0.09 0.31
-4 0 10 256.17 6.62
-4 0 9 0.25 0.29
-4 0 8 2988.18 66.02
-4 0 7 0.11 0.26
4 0 -6 207.69 5.83
-4 0 6 220.35 5.36
-4 0 5 0.09 0.2
4 0 -5 0.04 0.37
-4 0 4 688.57 15.95
4 0 -4 684.55 15.9
-4 0 4 677.05 15.37
-4 0 3 0.11 0.27
-4 0 3 0.02 0.14
4 0 -3 0.32 0.32
-4 0 2 569.41 12.98
-4 0 2 585.75 13.53
4 0 -2 592.93 13.52
4 0 -1 0.27 0.29
-4 0 1 -0.03 0.24
4 0 0 38 1.5
4 0 3 -0.02 0.21
4 0 4 404.95 9.49
4 0 5 0.03 0.28
4 0 6 5524.96 120.53
-4 0 -6 5455.79 120.57
-4 0 -7 0.03 0.27
-4 0 -8 262.69 6.63
-4 0 -9 0.07 0.28
-4 0 -10 239.83 6.29
-4 0 -11 0.09 0.33
-4 0 -12 85.3 2.97
4 0 20 -0.13 1.2
4 0 22 0.47 1.17
4 0 23 -0.36 1.16
4 0 23 1.41 1
4 0 24 -0.7 1.23
4 0 24 260.29 5.14
4 0 25 -0.77 1.11
4 0 25 0.61 0.98
4 0 26 0.11 1.1
4 0 26 24.38 1.81
4 0 27 1.32 1.25
4 0 27 0.58 1.25
4 0 28 77.39 3.11
4 0 28 2.74 1.52
4 0 29 -0.64 1.44
4 0 29 1.44 1.07
4 0 30 5.97 1.31
4 0 30 -0.14 1.54
4 0 31 0.31 1.67
4 0 31 0.11 1.02
4 0 32 -0.67 1.89
4 0 33 -0.18 1.97
-4 0 -34 1.61 1.2
4 0 34 -0.18 2.07
-4 0 -35 -0.14 1.27
4 0 35 -1.52 1.93
-4 0 -36 -0.69 1.28
4 0 36 -1.98 2.06
4 0 37 -0.32 1.97
-4 0 -37 0.42 1.31
-4 0 -38 15.59 2.18
4 0 38 -0.49 2.12
4 0 39 -0.34 1.96
-4 0 -39 0.71 1.48
4 0 40 -1.38 2.19
4 0 41 -0.93 2.37
4 0 42 -1.07 2.84
-4 2 45 4.08 2.84
-4 2 44 0.34 2.1
-4 2 43 1.1 2.13
-4 2 42 1.54 2.3
-4 2 41 0.15 1.86
-4 2 40 4.8 2.37
-4 2 39 0.79 1.93
-4 2 38 -0.17 2.12
-4 2 37 0.66 2.08
-4 2 35 -0.56 1.73
-4 2 34 -1.32 1.42
-4 2 33 0.23 1.38
-4 2 32 -0.67 1.31
-4 2 31 -0.11 1.36
-4 2 30 0.12 1.4
4 2 -29 2.42 3
-4 2 29 0.63 1.51
-4 2 28 1.42 1.62
4 2 -28 9.47 2.83
-4 2 27 1.46 1.79
4 2 -27 3.8 2.34
4 2 -26 1.64 2.16
4 2 -25 7 2.02
4 2 -21 22.46 1.83
4 2 -20 25.45 1.86
4 2 -19 1.43 0.64
4 2 -18 1.71 0.72
4 2 -17 0.45 0.54
4 2 -16 0.15 0.49
4 2 -15 180.32 5.6
4 2 -14 36.45 2
4 2 -13 125.79 4.17
4 2 -12 106.44 3.66
4 2 -11 90.87 3.3
4 2 -10 271.26 7.55
4 2 -9 136.07 4.43
4 2 -8 72.69 2.75
4 -2 -8 72.2 2.76
4 -2 -7 1935.43 43.23
4 2 -7 1898.88 43.21
4 -2 -6 6.16 0.7
4 2 -6 5.26 0.68
4 -2 -6 5.86 0.81
4 -2 -5 79.3 2.59
4 2 -5 74 2.52
4 -2 -5 68.44 2.84
4 2 -4 47.87 1.82
4 -2 -4 46.41 1.82
4 -2 -3 144.9 3.96
4 2 -3 138.02 3.93
-4 -2 2 42.09 1.6
-4 2 2 42.99 1.63
4 -2 -2 42.17 1.62
4 2 -2 41.54 1.61
-4 2 1 396.64 10.2
-4 -2 1 389.04 9.34
-4 2 1 395.56 9.39
-4 2 0 112.44 3.24
-4 -2 0 115.31 3.22
-4 2 0 112.91 3.97
-4 2 -1 482.99 12.26
-4 2 -1 481.49 11.31
-4 -2 -1 474.94 11.26
-4 2 -2 233 5.81
-4 2 -2 223.23 6.65
-4 -2 -2 220.89 5.74
4 -2 2 214.62 6.6
-4 2 -3 113.22 4.08
4 -2 3 102.29 3.86
4 -2 4 538.9 7.17
-4 2 -4 559.66 7.32
4 2 4 550.99 4.8
4 2 5 2.78 0.45
-4 2 -5 0.93 0.94
4 -2 5 3.61 0.86
-4 2 -5 3.55 0.76
-4 2 -6 48.07 2.4
4 2 6 48.33 1.43
-4 2 -7 606.87 8.3
-4 2 -7 587.98 5.73
4 2 7 597.83 4.34
-4 2 -8 222.81 3.25
-4 2 -8 230.77 5.17
-4 2 -9 7 1.61
-4 2 -9 7.28 0.71
-4 2 -10 6.53 1.55
-4 2 -10 538.94 5.33
-4 2 -11 24.02 1.21
-4 2 -11 2.21 1.09
-4 2 -12 224.17 6.86
-4 2 -12 244.44 6.33
-4 2 -13 22.86 1.73
-4 2 -13 15.7 1.16
-4 2 -14 58.59 2.86
-4 2 -14 49.49 2.15
-4 2 -15 518.36 13.62
-4 2 -15 491.48 14.73
-4 2 -16 70.8 2.92
-4 2 -16 75.3 3.81
-4 -2 -17 34.04 1.09
-4 2 -17 36.28 2.56
-4 2 -18 6.49 2.32
-4 2 -18 8.99 1.53
-4 2 -19 229.54 7.87
4 -2 19 225.32 6.66
4 -2 20 114.62 4.18
-4 2 -20 120.68 5.21
4 -2 21 22.34 1.72
-4 2 -21 21.71 2.27
-4 2 -22 95.47 4.67
4 -2 22 90.78 3.7
4 -2 23 64.38 3.05
-4 2 -23 66.74 3.9
4 -2 24 13.11 1.48
-4 2 -24 15.78 2.08
4 -2 25 5.42 1.18
-4 2 -25 5.92 1.6
4 -2 26 3.14 1.05
-4 2 -26 3.84 1.43
4 -2 27 4.73 1.15
-4 2 -27 6.55 1.6
4 -2 28 0.41 1.01
-4 2 -28 1.51 1.39
-4 2 -29 1.03 1.31
4 -2 29 1.26 1.16
-4 2 -30 3.85 1.58
4 -2 30 4.46 1.3
-4 2 -31 8.73 2.04
-4 -2 -32 16.51 1.39
-4 2 -32 16.56 2.5
-4 -2 -33 22.07 1.57
-4 2 -33 25.06 2.88
-4 -2 -34 2.45 0.9
-4 2 -34 2.45 1.81
-4 2 -35 1.89 1.71
-4 2 -36 0.96 1.7
-4 2 -37 3.53 1.93
-4 2 -38 0.4 1.63
4 2 39 -0.51 2.96
-4 2 -39 1.41 1.8
4 2 41 18.23 3.76
4 2 42 28.92 4.2
4 2 43 11.06 3.23
-4 4 45 -0.63 2.31
-4 4 44 1.22 2.3
-4 4 43 0.17 2.44
-4 4 42 -0.18 2.67
-4 4 41 -1.54 2.76
-4 4 40 2.45 3.23
4 -4 -29 6.81 1.45
4 -4 -28 7.62 1.4
4 4 -28 9.86 1.73
4 -4 -27 1.69 1.17
4 4 -27 -0.42 1.2
4 4 -26 18.45 2.02
4 -4 -26 15.91 1.79
4 -4 -25 0.7 0.98
4 4 -25 0.53 1.08
4 4 -24 3.43 1.23
4 -4 -24 1.8 1.03
4 -4 -23 0.7 0.98
4 4 -23 1.4 1.11
4 -4 -22 3.6 1.19
4 4 -22 6.01 1.35
4 4 -21 0.23 0.94
4 -4 -21 0.71 1
4 4 -20 12.27 1.59
4 -4 -20 9.36 1.44
4 -4 -20 10.2 1.5
4 4 -19 3.49 1.1
4 4 -19 4.29 1.14
4 -4 -19 3.6 1.17
4 -4 -19 2.21 1.02
4 4 -18 23.81 2.04
4 -4 -18 19.81 1.96
4 4 -18 20.02 1.84
4 -4 -18 23.74 1.99
4 4 -17 3.49 1.04
4 -4 -17 4.15 1.21
4 4 -17 0.95 0.9
4 -4 -17 0.67 0.92
4 4 -17 -1.58 2.71
4 4 -16 42.65 2.39
4 -4 -16 41.97 2.59
4 -4 -16 38.02 2.32
4 4 -16 44.64 2.62
4 4 -15 0.43 0.86
4 -4 -15 1.02 0.86
4 4 -15 0.39 2.42
4 4 -15 0.92 0.78
4 -4 -15 0.5 0.7
4 4 -14 0.78 0.72
4 -4 -14 -0.23 0.68
4 -4 -14 0.5 0.82
4 4 -14 0.85 0.86
4 -4 -13 -0.07 0.6
4 -4 -13 0.81 0.81
4 4 -13 0.36 0.65
4 4 -13 1.42 0.94
4 4 -12 2.97 0.74
4 -4 -12 2.98 0.78
4 -4 -12 2.57 1
4 -4 -11 0.47 0.55
4 4 -11 0.47 0.57
4 -4 -11 0.42 0.8
4 -4 -10 47.37 2.8
4 -4 -10 47.59 2.11
4 4 -10 46.76 2.12
4 -4 -9 2.19 0.56
4 4 -9 2.52 0.62
4 -4 -9 2.39 1.02
4 4 -8 16.47 1.12
4 -4 -8 19.41 1.89
4 -4 -8 17.49 1.12
4 4 -7 15.37 1
4 4 -7 15.87 1.87
4 -4 -7 12.92 1.65
4 -4 -7 13.84 0.98
4 4 -6 151.15 5.89
4 -4 -6 139.57 5.44
4 -4 -5 1.87 1.07
4 4 -5 1.5 1.08
4 4 -4 71.5 3.64
4 -4 -4 66.03 3.49
4 4 -3 25.44 2.14
4 -4 -3 22.56 2.05
4 -4 -2 36.83 2.63
4 4 -2 40.89 2.59
-4 4 2 37.11 2.51
-4 4 1 0.82 0.97
4 -4 -1 0.48 0.93
4 4 -1 0.53 0.81
4 4 0 101.13 4.33
-4 4 0 106.53 4.62
4 -4 0 98.75 4.53
4 4 1 7.48 1.26
-4 4 -1 5.53 1.26
-4 4 -2 1.95 1.07
4 4 2 2.2 0.86
-4 4 -3 -0.4 1.03
4 4 3 -0.18 0.72
-4 -4 -4 20.33 0.8
4 4 4 25.8 1.85
-4 4 -4 24.43 0.92
-4 4 -4 27.66 2.44
-4 4 -5 15.46 0.84
-4 -4 -5 13.63 0.75
4 4 5 17.09 1.57
-4 4 -5 17.53 2.02
-4 4 -6 45.42 1.72
4 4 6 46.55 2.44
-4 4 -6 51.75 3.31
-4 -4 -6 43.72 1.65
-4 4 -7 6.84 1.46
4 4 7 6.02 0.96
-4 4 -8 0.29 1.04
4 4 8 0.65 0.61
-4 4 -8 1.23 2.01
-4 4 -9 9.04 1.66
-4 4 -9 0.29 2.14
-4 4 -10 0.47 2.36
-4 4 -10 1.4 1.31
-4 4 -11 131.61 3.87
-4 4 -11 131.35 5.26
-4 4 -12 32.28 2.86
-4 4 -12 33.34 2.07
-4 4 -13 0.08 0.85
-4 4 -13 1.06 1.83
-4 4 -13 -0.17 1.16
-4 4 -14 281.66 7.79
-4 4 -14 270.93 5.18
-4 4 -15 120.74 3.66
-4 4 -15 115.56 5.33
-4 4 -16 80.06 3.41
-4 4 -16 67.3 4.49
-4 4 -17 1.2 0.91
-4 4 -18 5.07 2.34
-4 4 -18 33.33 2.1
-4 4 -19 60.93 2.79
-4 4 -19 0.13 1.85
-4 4 -20 57.11 2.81
-4 4 -20 1.26 1.95
-4 4 -21 -0.1 0.9
-4 4 -22 4.1 1.77
-4 4 -22 5.25 1.18
-4 4 -23 15.28 2.47
-4 4 -23 15.6 1.79
-4 4 -24 -0.33 1
-4 4 -24 0.85 1.48
-4 4 -25 -0.65 1.69
-4 4 -26 8.19 2.32
-4 4 -27 4.95 2.1
-4 4 -28 4.58 2.03
-4 4 -29 1.4 1.75
-4 4 -30 0.24 1.81
4 6 -19 -0.13 1.13
4 6 -18 -0.14 1.29
4 6 -18 -0.46 1.68
4 6 -17 -0.14 1.24
4 6 -17 1.35 1.68
4 6 -16 8.29 1.77
4 6 -16 9.92 2.34
4 6 -15 6.38 1.67
4 6 -15 5.42 1.99
4 6 -14 -0.15 1.28
4 6 -14 -0.64 1.54
4 6 -13 -0.21 1.59
4 6 -12 0.64 1.47
4 6 -11 8.88 2.05
4 6 -10 -0.21 1.46
4 6 -9 0.61 1.5
4 6 -8 0.19 1.54
4 6 -7 2.42 1.57
4 6 -6 -0.54 1.35
4 6 -5 0.53 1.4
4 6 -4 -0.34 1.39
4 6 -3 1.47 1.49
4 6 -2 0.16 1.49
4 6 -1 7.34 1.81
4 6 0 1.59 1.38
-4 6 -1 18.15 2.41
4 6 1 18.04 2.27
4 6 2 0.29 1.32
-4 6 -2 0.71 1.39
4 6 3 9.99 1.87
-4 6 -3 14.22 2.28
4 6 4 2.88 1.39
-4 6 -4 3.92 1.59
-4 6 -5 2.09 1.63
4 6 5 3.46 1.31
4 6 6 25.27 2.29
-4 6 -6 21.15 2.87
-4 6 -7 7.8 2.01
-4 6 -8 0.82 1.68
-4 6 -9 13.44 2.49
-4 6 -10 9.51 2.37
-4 6 -11 31.96 3.53
-4 6 -12 0.23 1.87
-4 6 -12 -0.12 1.27
-4 6 -13 0.59 1.06
-4 6 -13 -0.23 1.92
-4 6 -14 0.36 1.15
-4 6 -14 2.12 1.93
-4 6 -15 1.27 1.18
-4 6 -15 1.42 1.93
-4 6 -16 0.47 1.93
-4 6 -16 0.78 1.16
-4 6 -17 3.32 1.98
-4 6 -17 1.28 1.13
-4 6 -18 1.13 1.22
-4 6 -19 0.25 1.17
-4 6 -20 2.23 1.25
-4 6 -21 0.99 1.28
-4 6 -22 2.14 1.17
-4 6 -23 -0.37 1.22
-4 6 -24 -0.66 1.32
-5 1 43 0.47 2.92
-5 1 42 -1.28 2.84
-5 1 41 -2.27 2.81
-5 1 40 0.8 2.48
-5 1 39 -0.4 2.43
-5 1 38 0.58 2.42
-5 1 37 2.52 2.38
-5 1 36 -0.19 2.23
-5 1 35 -1.31 2.32
-5 1 33 1.83 1.85
-5 1 32 -0.28 1.54
-5 1 31 -0.47 1.36
-5 1 30 -0.43 1.23
-5 -1 29 3.92 1.16
-5 1 29 2.88 1.15
-5 1 29 0.31 1.16
-5 1 28 7.97 1.4
-5 -1 28 4.62 1.17
-5 -1 27 -0.2 0.96
-5 1 27 1.3 1.04
-5 1 27 -0.77 1.09
-5 1 26 19.25 1.86
-5 -1 26 16.8 1.64
-5 1 25 70.21 2.97
-5 -1 25 75.29 3.01
5 1 -25 -0.17 2.06
-5 1 25 0.53 1.02
5 1 -24 3.65 1.82
-5 1 24 6.21 1.22
-5 -1 24 7.78 1.23
5 1 -23 -0.12 1.46
-5 1 23 -0.47 1.06
-5 -1 22 -0.16 0.81
-5 1 22 0.09 0.97
-5 -1 21 8.75 1.11
5 1 -21 23.79 2.07
-5 1 20 0.25 0.86
5 1 -20 2.37 1.23
5 1 -19 9.33 1.65
-5 -1 19 6.61 1
5 1 -18 100.11 3.73
-5 1 18 0.07 0.7
-5 -1 17 106.31 3
5 1 -17 108.76 3.69
5 1 -16 3.23 0.67
5 1 -16 4.77 1.04
-5 -1 16 4.27 0.76
5 1 -15 18.68 1.31
5 1 -15 22.3 1.63
-5 -1 15 17.72 1.27
5 1 -14 193.37 3.75
-5 -1 14 196.26 3.88
-5 -1 13 150.62 3.25
5 1 -13 163.61 3.53
5 1 -12 16.62 1.1
-5 -1 12 13.66 1.07
-5 -1 11 28.23 1.41
5 1 -11 28.9 1.37
5 1 -10 16.98 1.03
-5 1 10 0.21 0.31
-5 1 9 -0.02 0.26
5 1 -9 3.68 0.69
5 1 -8 121.18 3.01
-5 1 8 -0.02 0.25
-5 1 7 0.02 0.22
5 1 -7 176.44 3.49
5 1 -6 44.76 1.72
-5 1 6 0.21 0.2
5 1 -5 240.45 6.42
5 1 -4 190.85 5.37
-5 1 4 198.33 5.44
-5 1 3 333.27 8.32
5 1 -3 325.06 8.26
5 1 -2 23.36 1.22
-5 1 2 21.25 1.19
5 1 -1 6.14 0.66
-5 1 1 6.25 0.65
5 -1 0 795.26 18.76
-5 1 0 813.67 18.67
5 -1 1 217.31 3.59
-5 1 -1 217.02 3.29
-5 1 -2 394.82 4.8
5 -1 2 402.08 5.04
-5 1 -3 16.69 0.55
5 -1 3 10.01 0.68
5 -1 3 15.41 1.11
-5 1 -3 13.01 1.03
-5 1 -4 111.8 2.78
5 -1 4 102.88 3.59
5 -1 5 1575.94 36.99
-5 1 -5 1603.24 35.83
-5 1 -6 53.54 1.61
5 -1 6 56.9 2.34
5 -1 6 47.1 2.07
5 -1 6 56.15 1.64
5 -1 7 124.14 4.08
5 -1 7 124.26 3.26
5 -1 8 17.63 0.83
5 -1 8 18.42 1.33
5 -1 9 716.28 16.36
5 -1 10 1.39 0.37
-5 1 -10 1.26 0.6
-5 1 -11 359.14 9.98
5 -1 11 382.11 9.08
-5 -1 -12 8.19 0.48
-5 1 -12 8.39 1
5 -1 12 8.18 0.73
-5 1 -13 254.15 7.42
-5 -1 -13 246.56 6.06
5 -1 13 271.35 6.59
5 -1 14 193.08 5.1
-5 1 -14 189.48 5.92
-5 -1 -14 177.01 4.64
-5 -1 -15 240.75 6.1
5 -1 15 262.53 6.63
-5 1 -15 243.03 7.37
-5 1 -16 148.97 5.23
5 -1 16 155.43 4.47
-5 -1 -16 146.43 4.05
5 -1 17 37.63 1.76
-5 -1 -17 33.2 1.46
-5 1 -17 31.72 2.17
-5 1 -18 97.44 4.16
5 -1 18 107.32 3.54
-5 -1 -18 104.24 3.23
-5 -1 -19 39.33 1.77
5 -1 19 39.74 1.97
-5 1 -19 41.04 2.54
5 -1 20 5.92 0.89
-5 1 -20 4.15 1.07
-5 1 -21 73.83 3.65
5 -1 21 77.75 3.06
5 -1 22 36.17 2
-5 1 -22 30.67 2.38
5 -1 23 74.72 3.08
-5 1 -23 73.3 3.75
5 -1 24 2.5 0.91
-5 1 -24 2.81 1.18
5 -1 25 12.33 1.33
-5 1 -25 9.35 1.58
5 -1 26 0.08 1
-5 1 -26 0.78 1.05
5 -1 27 0.26 0.94
-5 -1 -27 0.3 0.75
-5 1 -27 0.27 1.08
-5 1 -28 55.42 3.29
-5 -1 -28 48.52 2.37
5 -1 28 54.48 2.73
-5 -1 -29 0.57 0.87
-5 1 -29 -0.28 1.2
5 -1 29 0.37 0.99
5 -1 29 0.15 1.82
5 -1 30 -1.78 2.1
-5 1 -30 1.29 1.33
-5 -1 -30 -0.33 0.9
5 -1 30 -0.38 0.96
-5 -1 -31 2.55 0.96
5 -1 31 2 1.07
5 -1 31 -0.36 2.14
-5 1 -31 3.1 1.33
-5 -1 -32 0.26 0.93
-5 1 -32 1.36 1.4
5 1 33 -0.88 2.57
-5 1 -33 20.96 2.39
-5 -1 -33 16.32 1.7
5 -1 33 0.22 2.47
5 1 34 2.89 2.46
5 -1 34 0.22 2.65
-5 -1 -34 2.06 1.08
-5 1 -34 1.39 1.48
5 1 35 0.37 2.17
5 -1 35 -1.58 2.83
-5 -1 -35 10.93 1.53
-5 1 -35 10.84 2.05
5 -1 36 -2.04 2.95
-5 1 -36 19.86 2.49
5 1 36 4.33 2.46
-5 -1 -36 17.07 1.81
-5 1 -37 0.83 1.63
-5 -1 -37 1.41 1.19
5 -1 37 -1.61 2.82
5 1 37 3.82 2.42
5 -1 38 -1.63 2.73
5 1 38 1.44 2.02
-5 1 -38 -0.33 1.45
-5 1 -39 0.17 1.55
5 1 39 1.84 2.23
-5 1 -40 -0.17 1.57
5 1 40 0.51 2.03
5 -1 40 -0.24 2.94
5 1 41 -0.36 2.15
5 1 42 -0.2 2.48
-5 3 46 -1.59 2.28
-5 3 45 2.04 2.32
-5 3 44 2.74 2.47
-5 3 43 2.26 2.64
-5 3 42 3.62 2.56
-5 3 41 7.68 2.68
-5 3 40 27.34 3.13
-5 3 39 2.79 1.98
-5 3 38 33.95 3.01
-5 3 37 7.04 2.15
-5 3 36 2.04 1.89
-5 3 35 0.58 1.9
-5 3 34 1.62 2.02
-5 3 33 -0.82 2.15
5 3 -26 2.97 1.19
5 3 -25 31.47 2.46
5 3 -24 7.33 1.34
5 3 -23 4.36 1.17
5 3 -22 40.47 2.69
5 3 -21 0.1 0.77
5 3 -20 62.76 3.18
5 3 -19 6.91 1.21
5 3 -18 15.94 1.56
5 3 -17 0.19 0.71
5 3 -16 10.94 1.31
5 3 -15 4.59 0.99
5 3 -15 3.48 0.86
5 -3 -15 3.23 0.94
5 3 -14 0.97 0.69
5 -3 -14 1.27 0.81
5 -3 -14 0.97 0.74
5 3 -14 1.39 0.71
5 -3 -13 35.4 2.14
5 -3 -13 36.68 2.19
5 3 -13 32.96 2.08
5 3 -13 33.37 2.15
5 3 -12 6.32 1.04
5 -3 -12 6.07 1.02
5 3 -12 5.95 0.99
5 -3 -12 4.7 0.97
5 -3 -11 16.92 1.4
5 -3 -11 18.41 1.6
5 3 -11 18.17 1.51
5 3 -11 18.41 1.44
5 -3 -10 27.4 1.92
5 3 -10 26.9 1.65
5 -3 -10 28.46 1.71
5 3 -9 -0.12 0.51
5 -3 -9 -0.06 0.5
5 -3 -9 0.09 0.67
5 -3 -8 7.56 1.15
5 -3 -8 8.03 0.9
5 3 -8 8.06 0.89
5 -3 -7 38.87 2.37
5 -3 -7 41.9 1.9
5 3 -7 38.91 1.86
5 -3 -6 156.41 5.38
5 -3 -6 144.27 4.41
5 3 -6 151.96 4.43
5 -3 -5 20.54 1.24
5 3 -5 17.04 1.16
5 -3 -5 20.75 1.75
5 -3 -4 295.29 8.54
5 -3 -4 287.6 7.42
5 3 -4 289.02 7.4
5 -3 -3 321.16 9.28
5 -3 -2 390.95 10.87
-5 3 1 30.99 1.39
-5 -3 1 29.63 1.34
5 -3 -1 31.19 2.24
-5 3 1 31.32 2.06
-5 3 0 485.03 12.59
-5 3 0 471.34 11.04
-5 -3 0 448.1 10.99
-5 -3 -1 0.47 0.39
5 3 1 1.63 0.68
-5 3 -1 0.53 0.42
-5 3 -1 1.93 0.91
-5 -3 -2 232.46 6.11
-5 3 -2 255.01 7.71
-5 3 -2 245.6 6.21
5 3 2 233.18 6.84
-5 3 -3 99.77 3.09
-5 -3 -3 96.1 3.03
5 3 3 94 3.42
-5 3 -3 99.2 4.22
-5 3 -4 3.4 1.05
-5 3 -4 2.02 0.52
-5 -3 -4 2.24 0.51
5 3 4 1.83 0.58
5 3 5 4.7 0.72
-5 3 -5 5.12 1.1
5 3 6 122.74 2.97
-5 3 -6 134.78 4.55
-5 3 -7 24.78 2.05
5 3 7 26.09 1.38
-5 3 -8 291.84 6.55
5 3 8 271.58 3.91
-5 3 -9 114.55 4.21
-5 3 -9 107.76 2.82
-5 3 -10 0.76 0.55
-5 3 -10 0.95 1.11
-5 3 -10 1.16 0.86
-5 3 -11 48.14 1.94
-5 3 -11 50.86 2.98
-5 3 -12 4.08 0.76
-5 3 -13 15.86 1.26
-5 3 -14 11.24 1.12
-5 3 -14 1.94 1.63
-5 3 -15 5.2 0.93
-5 3 -15 136.86 4.61
-5 3 -16 166.36 5.12
-5 3 -16 155.46 5.83
-5 3 -17 836.36 11.67
-5 3 -17 146.22 6.08
-5 3 -18 698.43 12.6
-5 3 -18 727.9 9.31
-5 3 -19 23.7 1.86
-5 3 -19 22.1 2.56
-5 3 -20 156.33 6.36
-5 3 -20 89.72 7.41
-5 3 -21 -1.16 2.5
-5 3 -21 0.34 1.18
-5 3 -22 0.34 1.41
-5 3 -23 75.41 4.6
-5 3 -24 1.06 1.33
-5 3 -25 2.53 1.55
-5 3 -26 58.35 4.12
-5 3 -27 0.19 1.51
-5 3 -28 13.31 2.37
-5 3 -29 7.47 2.07
-5 3 -30 15.81 2.52
-5 3 -31 11.71 2.34
-5 3 -32 3.13 1.86
-5 3 -33 2.78 2.05
-5 3 -34 3.26 2.02
-5 3 -35 -0.22 1.77
5 -5 -26 1.06 1.33
5 -5 -25 2.64 1.37
5 5 -25 3.27 1.48
5 -5 -25 2.04 1.28
5 5 -24 -0.14 1.21
5 -5 -24 -0.12 1.26
5 -5 -24 -0.61 1.39
5 5 -23 1.63 1.32
5 -5 -23 0.81 1.25
5 -5 -23 1.26 1.18
5 5 -22 3.61 1.35
5 -5 -22 2.01 1.24
5 -5 -22 2.41 1.17
5 -5 -21 1.31 1.17
5 -5 -21 0.62 0.96
5 5 -21 0.81 1.21
5 -5 -20 2.32 1.06
5 -5 -20 1.57 1.21
5 5 -20 1.8 1.21
5 5 -19 0.38 1.05
5 5 -19 -0.37 1.02
5 -5 -19 -0.37 0.96
5 -5 -19 -0.24 1.12
5 5 -19 0.22 1.53
5 5 -18 3.57 1.06
5 -5 -18 5.08 1.35
5 5 -18 2.55 1.71
5 5 -18 3.99 1.33
5 -5 -18 3.69 1.04
5 5 -17 0.08 0.91
5 -5 -17 0.66 0.85
5 5 -17 0.21 1.37
5 -5 -17 -0.13 1.16
5 5 -17 0.64 1.07
5 5 -16 3.94 1.32
5 5 -16 2.64 0.88
5 5 -16 4.27 1.66
5 -5 -16 3.43 0.95
5 -5 -16 2.8 1.29
5 -5 -15 8.64 1.65
5 5 -15 9.16 2.02
5 5 -15 8.16 1.49
5 -5 -15 7.8 1.12
5 5 -15 6.68 1.12
5 5 -14 1.17 0.75
5 -5 -14 1.44 0.7
5 5 -14 0.58 1.38
5 5 -14 0.13 1.16
5 -5 -14 1.29 1.11
5 -5 -13 1.37 0.69
5 5 -13 1.66 0.72
5 -5 -13 0.13 1.1
5 5 -13 0.75 1.26
5 5 -12 -0.37 0.65
5 5 -12 -0.18 1.3
5 -5 -12 -0.16 0.6
5 -5 -12 -0.51 1.19
5 -5 -11 1.99 0.65
5 -5 -11 2.05 1.07
5 5 -11 1.24 1.2
5 5 -11 1.66 0.58
5 5 -10 0.17 1.15
5 -5 -10 1.57 1.27
5 5 -9 -0.33 1.27
5 -5 -9 -0.39 1.18
5 5 -8 0.49 1.15
5 -5 -8 1.07 1.11
5 -5 -7 -0.14 1.05
5 5 -7 -0.16 1.22
5 5 -6 11.65 1.84
5 -5 -6 11.05 1.75
5 -5 -5 0.7 1.14
5 5 -5 0.15 1.13
5 -5 -4 0.72 1.23
5 5 -4 0.14 1.04
5 -5 -3 5.12 1.57
5 5 -3 5.36 1.44
5 5 -2 10.72 1.81
5 5 -1 1.22 1.03
5 5 0 1.92 1.17
-5 5 0 1.03 1.17
-5 5 -1 -0.76 1.23
5 5 1 -0.49 1.17
-5 5 -2 8.33 1.69
5 5 2 8.5 1.46
5 5 3 -0.12 0.98
-5 5 -3 -0.48 1.34
-5 5 -4 7.91 1.78
5 5 4 9.04 1.46
-5 5 -5 2.88 1.47
-5 5 -5 -0.49 2.26
5 5 5 1.67 0.99
5 5 6 0.1 0.84
-5 5 -6 0.93 2.29
-5 5 -6 0.35 1.27
-5 5 -7 -0.36 1.38
-5 5 -7 1.13 2.37
5 5 7 -0.27 0.86
-5 5 -8 7.18 1.82
-5 -5 -8 4.53 0.4
-5 5 -8 5.76 0.53
-5 5 -9 6.06 0.7
-5 -5 -9 5.33 0.63
-5 5 -9 4.57 1.69
-5 5 -10 8.69 2.06
-5 -5 -10 9.36 0.85
-5 5 -10 9.3 0.89
-5 5 -11 8.75 2.03
-5 -5 -11 6.7 0.82
-5 5 -11 8.84 1.35
-5 5 -12 0.39 1.51
-5 5 -12 0.8 1.77
-5 5 -12 -0.4 0.99
-5 5 -13 -0.41 1.76
-5 5 -13 3.26 1.14
-5 5 -13 4.15 1.61
-5 5 -14 1 1.53
-5 5 -14 0.19 0.86
-5 5 -14 -1.24 2.09
-5 5 -15 4.1 1.08
-5 5 -15 2.81 1.62
-5 5 -16 5.09 1.88
-5 5 -16 4.83 1.18
-5 5 -17 3.13 1.69
-5 5 -17 2.35 1.02
-5 5 -18 0.89 0.98
-5 5 -18 0.21 1.53
-5 5 -19 -0.43 1.61
-5 5 -19 0.1 0.91
-5 5 -20 0.82 1
-5 5 -21 0.52 0.98
-5 5 -22 -0.46 1.09
-5 5 -23 0.55 1.05
-5 5 -24 2.19 1.19
-5 5 -25 0.24 1.16
5 7 -9 0.63 1.63
5 7 -8 0.2 1.53
5 7 -7 1 1.61
5 7 -6 0.8 1.62
5 7 -5 0.99 1.6
5 7 -4 4.01 1.97
5 7 -3 -0.19 1.56
5 7 -2 1.09 1.55
5 7 -1 -0.35 1.54
5 7 0 1.35 1.68
5 7 1 0.8 1.5
5 7 2 1.4 1.53
5 7 3 0.15 1.44
-5 7 -5 9.31 2.4
-5 7 -11 5.29 1.67
-5 7 -12 1.41 1.4
-5 7 -13 5.29 1.7
-5 7 -14 1.99 1.49
-5 7 -15 5.97 1.59
-6 0 29 0.2 0.89
-6 0 28 0.1 0.97
-6 0 27 -0.38 1
-6 0 26 71.61 3.36
-6 0 25 0.09 0.82
-6 0 24 36.09 2.24
-6 0 23 0.08 0.81
-6 0 22 1.22 0.8
-6 0 21 -0.08 0.64
-6 0 20 3.64 0.79
-6 0 19 0.14 0.58
6 0 -18 -0.4 1.18
-6 0 18 36.77 1.78
6 0 -17 4.61 1.14
-6 0 17 0.12 0.52
-6 0 16 147.21 3.27
6 0 -16 0.64 0.81
6 0 -15 19.72 1.3
-6 0 15 0.72 0.62
-6 0 14 39.25 1.62
6 0 -14 0.11 0.62
6 0 -13 3.33 0.85
-6 0 13 0.1 0.43
-6 0 12 121.57 2.68
6 0 -12 0.53 0.71
-6 0 11 0.38 0.42
6 0 -11 0.48 0.52
6 0 -10 133.06 3.5
-6 0 10 138.84 2.64
-6 0 9 0.14 0.32
6 0 -9 0.07 0.49
6 0 -9 0.16 0.58
-6 0 8 187.99 4.76
6 0 -8 178.83 5.39
6 0 -7 -0.13 0.37
-6 0 7 0.24 0.26
-6 0 6 0.12 0.3
6 0 -6 0.29 0.35
-6 0 6 0.19 0.22
6 0 -5 -0.11 0.33
-6 0 5 -0.02 0.2
-6 0 5 0.46 0.37
6 0 -4 452.31 10.99
-6 0 4 442.93 10.98
-6 0 4 434.24 10.2
6 0 -3 0.11 0.16
-6 0 3 0.1 0.29
6 0 -3 -0.05 0.35
6 0 -2 394.19 9.22
6 0 -2 420.75 10.16
-6 0 2 425.16 10.16
6 0 -1 -0.02 0.16
-6 0 1 -0.25 0.42
6 0 -1 -0.05 0.39
-6 0 0 780.82 18.34
-6 0 -1 -0.05 0.39
6 0 4 0.3 0.28
6 0 5 0.04 0.29
6 0 6 1141.16 25.88
-6 0 -7 0.24 0.29
6 0 7 -0.11 0.34
6 0 8 -0.04 0.3
-6 0 -8 0.07 0.27
-6 0 -9 0.12 0.32
6 0 9 0.04 0.32
-6 0 -10 198.35 5.48
-6 0 -11 0.14 0.37
-6 0 -12 85.26 2.98
-6 0 -13 -0.15 0.46
-6 0 -14 -0.11 0.44
-6 0 -15 -0.24 0.48
-6 0 -16 10.03 0.99
-6 0 -17 0.06 0.5
-6 0 -18 222.37 6.49
-6 0 -19 0.07 0.56
-6 0 -20 5.47 0.9
-6 0 -21 -0.31 0.64
-6 0 -22 2.21 0.79
6 0 23 1.11 1.56
-6 0 -23 -0.09 0.7
6 0 24 14.35 1.43
-6 0 -24 12.7 1.42
6 0 25 1.61 1.58
-6 0 -25 0.09 0.87
6 0 25 0.68 0.92
6 0 26 141.69 4.07
-6 0 -26 127.24 4.01
-6 0 -27 0.3 0.9
6 0 27 0.18 1.11
6 0 27 1.26 1.56
6 0 28 3.24 1.24
-6 0 -28 0.61 0.93
6 0 28 1.62 1.42
6 0 29 0.18 0.94
6 0 29 0.75 1.34
-6 0 -29 0.63 0.88
6 0 30 -0.39 0.96
6 0 30 0.4 1.51
-6 0 -30 -0.11 1.02
-6 0 -31 0.68 1.05
6 0 31 0.1 1.05
6 0 31 1.35 1.67
-6 0 -32 12.9 1.79
6 0 32 0.28 1.58
6 0 33 0.16 1.81
-6 0 -33 -0.12 1.08
6 0 34 1.54 2.02
-6 0 -34 -0.72 1.18
-6 0 -35 0.25 1.19
6 0 35 0.38 2.14
6 0 36 1.38 2.26
-6 0 -36 3.65 1.41
6 0 37 -1.85 2.53
-6 0 -37 0.26 1.31
-6 0 -38 4.34 1.62
6 0 38 0.19 2.11
6 0 39 -0.73 2.19
6 0 40 1.23 2.17
6 0 41 -1.62 2.29
-6 2 45 0.43 3.03
-6 2 44 3.01 3.18
-6 2 43 -0.43 2.88
-6 2 42 0.86 2.93
-6 2 40 -0.83 2.27
-6 2 39 1 1.84
-6 2 38 0.79 1.68
-6 2 37 -0.13 1.72
-6 2 36 0.5 1.63
-6 2 35 1.45 1.62
-6 2 34 1.69 1.74
-6 2 33 0.14 1.8
-6 2 31 -0.13 1.44
-6 2 30 0.92 1.42
-6 2 29 0.1 1.26
6 2 -28 11.23 2.9
-6 2 28 -0.18 1.11
6 2 -27 2.09 1.94
-6 2 27 0.79 1.08
6 2 -26 10.1 2.42
-6 2 26 0.33 1
6 2 -25 15.35 2.73
-6 2 25 0.88 1.13
6 2 -24 10.33 2.43
-6 2 24 0.36 1.08
6 2 -23 33.07 3.33
-6 2 23 0.53 1.07
6 2 -22 54.1 3.04
6 2 -22 77.64 4.48
6 2 -21 42.89 3.4
-6 2 21 0.2 1.27
6 2 -20 2.19 0.91
6 2 -20 125.88 4.33
6 2 -19 51.54 2.47
6 2 -19 1.86 1.43
6 2 -18 2.7 0.79
6 2 -18 48.85 3.39
6 2 -17 1.47 2.01
6 2 -17 43.96 2.19
6 2 -16 11.07 1.17
6 2 -15 125.61 4.38
6 2 -14 64.49 2.8
6 -2 -14 62.2 3.07
6 -2 -13 17.39 1.52
6 2 -13 15.53 1.49
6 2 -13 17.36 1.34
6 -2 -12 -0.34 0.63
6 2 -12 0.13 0.44
6 2 -12 -0.17 0.67
6 2 -11 103.51 3.66
6 -2 -11 102.11 3.88
6 2 -11 99.55 3.85
6 -2 -10 53.98 2.53
6 2 -10 47.76 2.39
6 2 -10 49.47 2.31
6 2 -9 181.91 5.68
6 2 -9 194.67 5.77
6 -2 -9 190.64 5.77
6 -2 -8 13.84 1.17
6 2 -8 13.98 1.19
6 2 -7 1.34 0.51
6 -2 -7 0.67 0.5
6 -2 -6 33.9 1.78
6 2 -6 31.98 1.73
6 -2 -5 34.45 1.73
6 2 -5 35.57 1.75
6 2 -4 281.36 7.43
6 -2 -4 283.61 7.44
-6 2 4 276.44 7.47
-6 -2 4 277.45 7.4
-6 -2 3 175.3 5.09
6 2 -3 175.93 5.12
6 -2 -3 183.23 5.16
-6 2 3 176.29 5.14
-6 -2 2 12.69 0.94
6 -2 -2 11.87 0.97
6 2 -2 12.68 0.96
-6 2 2 13.57 1
-6 2 1 194.44 5.44
-6 -2 1 195.36 5.39
-6 2 0 119.96 2.73
6 -2 0 110.04 3.4
-6 -2 0 116.91 2.64
6 -2 1 1357.57 11.43
-6 2 -1 1384.15 9.14
-6 -2 -1 1382.32 8.89
-6 2 -2 200.58 3.58
-6 -2 -2 194.85 3.46
6 -2 2 205.6 4.51
-6 2 -2 196.35 4.39
6 -2 3 878.57 9.33
-6 2 -3 860.86 9.27
-6 2 -4 18.15 1.47
6 -2 4 20.76 1.66
6 -2 5 343.85 9.7
-6 2 -5 357.5 9.84
-6 2 -6 4.45 0.51
-6 2 -6 1.52 0.87
-6 2 -6 4.47 0.92
6 -2 6 3.78 0.9
6 2 7 136.66 2.14
6 -2 7 132.95 4.03
-6 2 -7 129.24 2.51
-6 2 -8 414.26 4.11
6 -2 8 415.5 7.02
-6 2 -9 157.84 2.85
-6 2 -9 19.22 2.02
-6 2 -10 56.29 2.02
-6 2 -10 53.74 2.73
-6 2 -11 860.4 17.93
-6 2 -11 633.42 16.12
-6 2 -12 115.2 3.8
-6 2 -12 212.36 6.07
-6 2 -13 453.16 12.42
-6 2 -13 435.25 10.86
-6 2 -14 122.9 5.05
-6 2 -15 4.05 1.17
-6 2 -16 94.64 4.38
-6 2 -17 -0.26 0.94
6 -2 18 1.28 1.59
-6 2 -18 108.02 4.28
6 -2 19 330.47 8.06
-6 2 -19 354.53 9.74
6 -2 20 54.7 2.85
-6 2 -20 61.2 3.74
-6 2 -21 428.9 9.17
6 -2 21 399.03 6.94
6 -2 22 50.59 2.64
-6 2 -22 53.51 3.42
6 -2 22 49.65 4.05
6 -2 23 182.57 4.95
-6 2 -23 191.98 6.39
-6 2 -24 22.82 2.38
6 -2 24 21.47 1.8
6 -2 25 4.94 1.12
-6 2 -25 5.47 1.56
-6 2 -26 25.39 2.55
6 -2 26 25.2 2.03
-6 2 -27 32.17 2.91
6 -2 27 29.38 2.21
6 -2 28 8.07 1.46
-6 -2 -28 5.85 0.49
-6 2 -28 7.66 1.83
6 -2 29 23.94 2.05
-6 2 -29 21.97 2.53
-6 -2 -29 20.84 0.93
-6 -2 -30 6.35 0.59
-6 2 -30 7.51 1.92
6 -2 30 5.47 1.4
-6 -2 -31 -0.06 0.41
-6 2 -31 -0.7 1.48
-6 -2 -32 1.18 0.44
-6 2 -32 1.97 1.63
-6 2 -33 16.01 2.54
-6 -2 -33 11.79 0.76
-6 2 -34 14.75 2.51
-6 2 -35 3.67 1.94
-6 2 -36 2.97 1.72
-6 2 -37 0.2 1.8
-6 2 -38 1.87 1.81
-6 2 -39 0.43 1.81
6 2 41 16.68 4.52
-6 4 42 -1.38 2.05
-6 4 41 2.93 2.09
-6 4 40 3.69 2.13
-6 4 39 25.02 3.1
-6 4 38 15.45 3.01
6 -4 -29 1.02 1.21
6 4 -29 -1.2 1.59
6 -4 -28 4.07 1.31
6 4 -28 3.41 1.56
6 -4 -27 0.11 1.15
6 4 -27 -0.41 1.31
6 4 -27 0.15 1.33
6 -4 -27 0.15 1.3
6 -4 -26 5.88 1.5
6 4 -26 8.52 1.61
6 -4 -26 5.04 1.72
6 4 -26 4.42 1.61
6 4 -25 18.97 2.19
6 -4 -25 16.9 2.24
6 4 -25 14.54 2.15
6 -4 -25 17.22 1.96
6 -4 -24 3.86 1.46
6 4 -24 2.89 1.28
6 -4 -24 4.39 1.32
6 4 -24 6.68 1.53
6 -4 -23 3.18 1.34
6 4 -23 3.31 1.32
6 4 -23 2.2 1.16
6 -4 -23 1.91 1.2
6 -4 -22 23.36 2.29
6 4 -22 27.58 2.43
6 -4 -22 30.22 2.38
6 -4 -21 -0.56 1.03
6 4 -21 0.47 1.13
6 -4 -21 -0.49 1.16
6 4 -21 -0.24 1.1
6 4 -20 -0.37 1.06
6 -4 -20 -0.58 1.13
6 4 -20 -0.47 1.1
6 -4 -20 0.11 1
6 -4 -19 0.45 1.04
6 4 -19 -0.11 0.85
6 -4 -19 -0.44 0.97
6 4 -19 -0.11 0.96
6 -4 -18 2.38 1.17
6 -4 -18 3.6 1.14
6 4 -18 1.58 0.94
6 4 -18 2.73 1.06
6 4 -17 16.26 1.7
6 -4 -17 14.92 1.65
6 4 -17 14.38 1.69
6 -4 -17 15.4 1.81
6 -4 -16 35.58 2.33
6 -4 -16 36.05 2.58
6 4 -16 36.04 2.48
6 4 -16 36.68 2.34
6 4 -15 -0.11 0.94
6 4 -15 -0.35 0.84
6 -4 -15 0.35 0.82
6 -4 -15 -0.23 0.97
6 -4 -14 4.62 1.21
6 4 -14 6.06 1.22
6 4 -14 3.82 0.95
6 -4 -14 3.94 0.9
6 -4 -13 -0.12 0.95
6 4 -13 0.23 0.93
6 4 -13 0.16 0.65
6 -4 -13 -0.16 0.66
6 4 -12 0.67 0.68
6 -4 -12 -0.12 0.96
6 -4 -12 0.45 0.64
6 -4 -11 0.46 0.93
6 4 -11 0.75 0.62
6 -4 -11 0.62 0.62
6 -4 -10 0.34 0.87
6 -4 -10 0.19 0.55
6 4 -10 0.26 0.6
6 4 -9 0.36 0.56
6 -4 -9 0.06 0.52
6 -4 -9 0.12 0.89
6 4 -8 2.58 0.67
6 -4 -8 3.33 0.7
6 -4 -8 3.19 1.1
6 4 -7 -0.1 0.54
6 -4 -7 0.36 0.92
6 -4 -7 -0.26 0.54
6 -4 -6 11.76 1.65
6 -4 -5 0.13 1.02
6 -4 -4 47.06 3.07
6 -4 -3 1.5 0.98
6 -4 -2 28.22 2.33
6 4 -2 26.96 2.15
6 -4 -1 2.02 1.21
6 4 -1 1.18 0.86
6 4 0 95.87 4.2
6 -4 0 109.54 4.77
-6 4 0 106.84 4.68
-6 4 -1 7.89 1.39
6 -4 1 6.53 1.42
6 4 1 4.92 1.08
-6 -4 -2 23.87 1.15
-6 4 -2 25.16 1.23
6 -4 2 24.89 2.31
6 4 2 24.31 1.87
-6 4 -2 25.83 2.3
6 4 3 2.24 0.86
-6 4 -3 1.78 1.17
-6 4 -3 1.7 0.48
-6 -4 -3 1.42 0.4
6 -4 3 2.35 1.19
-6 4 -4 8.41 0.79
-6 -4 -4 7.93 0.74
-6 4 -4 8.44 1.52
6 4 4 7.62 1.15
-6 4 -5 43.49 1.86
-6 -4 -5 39.68 1.75
6 4 5 45.16 2.38
-6 4 -5 47.58 3.17
-6 4 -6 6.99 0.81
-6 4 -6 7.45 1.49
-6 -4 -6 6.71 0.78
6 4 6 6.67 1.05
-6 -4 -7 11.69 1.02
-6 4 -7 12.74 1.1
6 4 7 13.35 1.28
-6 4 -7 15.48 2.02
6 4 8 -0.3 0.58
-6 4 -8 0.93 1.57
-6 4 -8 -0.16 1.18
-6 4 -9 -0.2 1.33
-6 4 -9 10.98 1.87
-6 4 -10 95.53 3.06
-6 4 -10 87.89 4.4
-6 4 -11 0.11 1.6
-6 4 -11 0.23 0.74
-6 4 -11 -0.5 1.2
-6 4 -12 2.17 1.36
-6 4 -12 -0.22 0.75
-6 4 -12 0.66 1.84
-6 4 -13 -0.17 1.29
-6 4 -13 0.28 0.66
-6 4 -13 0.71 1.94
-6 4 -14 34.78 1.94
-6 4 -14 33.76 2.96
-6 4 -15 4.03 1.56
-6 4 -15 6.06 1.08
-6 4 -16 2.23 0.82
-6 4 -16 1.23 1.75
-6 4 -17 3.85 0.93
-6 4 -17 -0.5 1.67
-6 4 -18 6.7 1.11
-6 4 -18 0.4 1.81
-6 4 -19 4.24 1.07
-6 4 -19 -0.15 1.96
-6 4 -20 1.16 1.56
-6 4 -20 1.14 0.91
-6 4 -20 3.72 2.51
-6 4 -21 2.7 0.95
-6 4 -21 3.38 1.69
-6 4 -22 18.91 1.84
-6 4 -22 21.13 2.73
-6 4 -23 13.65 2.36
-6 4 -24 4.43 1.72
-6 4 -25 0.86 1.58
-6 4 -26 -0.22 1.57
-6 4 -27 7.32 2.27
-6 4 -28 15.54 2.73
-6 4 -29 0.91 1.86
-6 4 -30 3.94 2.05
6 -6 -19 1.81 1.55
6 -6 -18 -0.85 1.48
6 6 -17 3.84 1.54
6 -6 -17 3.01 1.61
6 6 -17 5.13 2.06
6 6 -16 -1.07 1.38
6 -6 -16 -0.29 1.51
6 6 -16 -0.44 1.55
6 6 -15 0.15 1.32
6 -6 -15 2.65 1.5
6 6 -15 3.24 1.75
6 -6 -14 -0.15 1.44
6 6 -14 1.91 1.62
6 6 -14 -0.16 1.38
6 -6 -13 -0.15 1.46
6 6 -13 -0.21 1.43
6 6 -12 1.22 1.44
6 -6 -12 -0.62 1.54
6 6 -11 2.96 1.58
6 -6 -11 1.74 1.39
6 -6 -10 0.64 1.35
6 6 -10 0.39 1.49
6 6 -9 1.16 1.52
6 6 -8 1.15 1.48
6 6 -7 2.48 1.54
6 6 -6 -0.19 1.39
6 6 -5 0.89 1.38
6 6 -4 0.17 1.29
6 6 -3 0.33 1.38
6 6 -2 -0.63 1.37
6 6 -1 2.71 1.36
6 6 0 -0.59 1.39
6 6 1 2.23 1.44
6 6 2 4.14 1.55
-6 6 -3 2.39 2.71
-6 6 -3 0.18 1.41
6 6 3 0.13 1.2
-6 6 -4 0.56 1.67
6 6 4 2.03 1.22
6 6 5 3.33 1.36
-6 6 -5 3.87 1.82
-6 6 -5 0.73 2.78
-6 6 -6 5.35 1.88
6 6 6 4.37 1.29
-6 6 -7 -0.2 1.55
-6 6 -8 1.64 1.69
-6 6 -9 6.71 2.1
-6 6 -10 9.87 2.46
-6 6 -11 6.37 1.44
-6 6 -11 7.22 2.23
-6 6 -12 2.23 1.77
-6 6 -12 1.1 1.11
-6 6 -13 0.66 1.2
-6 6 -13 0.68 1.72
-6 6 -14 2.09 1.94
-6 6 -14 3.62 1.25
-6 6 -15 3.98 1.21
-6 6 -15 5 2.24
-6 6 -16 1.18 1.19
-6 6 -16 2.42 2.12
-6 6 -17 5.12 1.37
-6 6 -18 3.99 1.38
-6 6 -19 10.3 1.71
-6 6 -20 0.9 1.22
-6 6 -21 0.99 1.14
-6 6 -22 0.12 1.29
-6 6 -23 1.9 1.32
-6 6 -24 3.94 1.41
-7 1 35 0.35 2.13
-7 1 34 -0.66 2.1
-7 1 33 0.32 1.84
-7 1 32 0.91 1.74
-7 1 30 -0.57 1.71
-7 1 29 -0.56 1.57
-7 -1 28 7.07 1.39
-7 1 28 7.31 1.39
-7 1 27 22.1 1.96
-7 -1 27 19.61 1.82
-7 1 27 -0.91 1.57
7 1 -27 3.3 2.67
-7 1 26 10.01 1.54
-7 -1 26 11.43 1.53
-7 1 25 0.09 0.93
-7 -1 25 0.39 0.88
-7 1 25 -0.36 1.48
-7 1 24 31.4 2.02
-7 -1 24 32.92 2.14
-7 -1 23 20.26 1.72
-7 1 23 18.39 1.62
-7 1 23 -0.11 1.21
7 1 -23 1.33 1.34
-7 -1 22 0.45 0.79
-7 1 22 1.11 0.81
-7 1 22 -0.11 1.26
-7 1 21 -0.1 1.16
-7 1 21 91.52 3.15
7 1 -21 10.23 1.8
-7 -1 21 92.47 3.23
-7 -1 20 15.65 1.45
-7 1 20 11.75 1.26
-7 -1 19 -0.08 0.62
-7 1 19 -0.07 0.66
-7 1 19 0.26 0.94
7 1 -19 0.8 1.29
-7 -1 18 1.97 0.78
-7 1 18 0.08 0.82
7 1 -18 2.19 1.11
-7 -1 17 125.02 3.41
7 1 -17 171.97 4.25
7 1 -16 77.57 3.11
-7 -1 16 55.94 2.29
7 1 -15 27.59 2.47
-7 -1 15 17.76 1.34
-7 -1 14 8.76 1
7 1 -14 4 1.48
7 1 -14 10.73 1.28
-7 1 14 0.22 0.63
7 1 -13 9.34 1.69
-7 -1 13 134.44 3.25
7 1 -13 144.58 4.1
-7 1 13 -0.39 0.59
7 1 -12 104.11 3.38
-7 1 12 0.47 0.53
7 1 -11 122.06 4.46
7 1 -10 175.63 5.66
7 1 -9 275.7 7.84
7 1 -8 2.83 0.65
7 1 -7 233.66 6.71
7 1 -6 461.75 11.62
-7 1 6 449.18 11.63
-7 1 5 0.13 0.39
7 1 -5 0.31 0.47
-7 1 4 167.5 5.08
7 1 -4 169.38 5.09
-7 1 3 268.4 7.34
7 1 -3 273.56 7.36
7 1 -2 33.62 1.74
-7 1 2 34.3 1.74
-7 1 1 81.06 2.38
7 1 -1 81.09 2.41
-7 1 0 17.5 1.15
7 -1 0 0.84 0.27
-7 1 -1 714.46 15.8
7 -1 1 702.84 15.74
-7 1 -2 272.64 8.07
7 -1 2 276.63 8.07
7 -1 3 21.94 1.46
7 -1 3 27.56 1.15
7 -1 4 7.41 0.72
7 -1 4 18.19 1.31
7 -1 5 277.2 4.67
7 -1 5 5.4 0.76
7 -1 6 279.16 4.72
7 -1 6 1.28 0.57
7 -1 7 15.24 0.64
7 -1 7 14.22 1.25
7 1 7 13.78 0.64
7 1 8 429.59 3.32
7 -1 8 399.79 3.36
7 -1 8 435.74 6.18
-7 1 -8 416.91 6.12
7 -1 9 335.93 8.06
7 -1 9 344.83 9.04
7 1 9 341.14 7.89
7 -1 9 345.48 9.27
-7 1 -9 360.08 9.38
-7 1 -10 86.77 3.62
7 -1 10 86.21 3.61
7 -1 10 88.65 2.8
7 -1 11 5.02 0.53
-7 1 -11 5.25 0.88
-7 1 -12 76.7 2.77
7 -1 12 87.52 1.92
7 -1 13 441.77 4.43
-7 1 -13 416.6 6.45
-7 1 -14 227.08 4.93
7 -1 14 242.66 3.48
7 -1 15 46.44 1.72
-7 1 -15 41.74 2.3
7 -1 16 98.77 2.55
-7 -1 -16 88.36 1.83
-7 1 -16 90.19 3.38
7 -1 17 15.05 1.1
-7 1 -17 13.35 1.45
-7 -1 -17 12.61 0.76
-7 1 -18 -0.1 0.8
7 -1 18 0.16 0.54
-7 -1 -18 -0.07 0.34
-7 1 -19 2.43 0.95
-7 -1 -19 2.56 0.54
7 -1 19 3.65 0.72
-7 1 -20 41.19 2.62
-7 -1 -20 38.68 1.66
7 -1 20 41.62 2.01
7 -1 21 54.86 2.43
-7 1 -21 55.45 3.13
-7 -1 -21 48.91 2
7 -1 22 52.36 2.41
-7 1 -22 44.93 2.88
-7 -1 -22 47.15 2.02
-7 1 -23 125.99 5.15
-7 -1 -23 121.88 3.89
7 -1 23 129.96 4.37
7 -1 24 27.69 1.83
-7 1 -24 25.74 2.27
-7 -1 -24 27.53 1.58
7 -1 25 78.62 3.27
-7 -1 -25 75.84 2.91
-7 1 -25 81.71 4.03
-7 1 -26 16.49 1.94
-7 -1 -26 16.57 1.35
7 -1 26 17.63 1.62
7 -1 27 21.95 1.84
-7 1 -27 24.43 2.31
-7 -1 -27 19.85 1.48
7 -1 28 17.98 1.73
-7 1 -28 17.92 2.08
-7 -1 -28 17.03 1.41
-7 -1 -29 1.14 0.82
7 -1 29 1 0.98
-7 1 -29 1.41 1.31
7 -1 30 71.1 3.38
-7 1 -30 74.23 4.11
-7 -1 -30 62.75 2.91
7 -1 31 5.09 1.31
-7 1 -31 4.75 1.66
-7 -1 -31 4.7 1.08
-7 1 -32 28.35 2.77
-7 -1 -32 25.03 1.81
-7 1 -33 2.03 1.47
-7 -1 -33 0.97 0.89
-7 1 -34 -0.32 1.43
-7 -1 -34 0.61 0.89
-7 -1 -35 0.15 0.93
7 1 35 2.66 3.04
-7 1 -35 0.33 1.45
7 1 36 1.68 2.62
-7 1 -36 0.17 1.49
7 1 37 3.82 2.53
-7 1 -37 8.93 1.97
7 1 38 0.59 2.26
-7 1 -38 8.56 2.02
-7 1 -39 0.16 1.65
7 1 39 2.07 2.44
7 1 40 6.04 2.98
7 1 41 4.33 2.66
7 1 42 0.55 2.36
-7 3 45 3.34 3
-7 3 44 7.37 2.65
-7 3 43 1.13 2.04
-7 3 42 8.95 2.4
-7 3 41 9.26 2.39
-7 3 40 5.28 2.24
-7 3 39 9.05 2.63
-7 3 37 0.59 2.02
-7 3 36 -0.93 1.83
-7 3 35 3.56 2.25
-7 3 34 1.08 1.55
-7 3 33 0.32 1.42
-7 3 32 1.2 1.46
-7 3 31 1.34 1.56
-7 3 30 0.34 1.57
-7 3 29 1.91 1.7
-7 3 28 2.44 1.99
7 -3 -26 45.35 3.34
7 3 -26 38.45 2.85
7 -3 -25 9.16 1.83
7 3 -25 11.22 1.7
7 3 -25 11.42 1.83
7 3 -24 2.6 1.36
7 -3 -24 2.76 1.31
7 3 -24 3.72 1.16
7 -3 -23 2.24 1.26
7 3 -23 3.07 1.27
7 3 -23 4.28 1.26
7 3 -22 18.51 2.1
7 -3 -22 15.04 1.85
7 3 -22 21.93 1.94
7 3 -21 0.13 1.01
7 -3 -21 0.39 1.06
7 3 -21 0.1 0.87
7 3 -21 -0.46 1.91
7 3 -20 1.68 0.96
7 -3 -20 0.25 0.99
7 3 -20 0.5 1.03
7 3 -19 1.66 0.93
7 -3 -19 1.33 1.01
7 3 -19 1.93 1.03
7 -3 -18 114.45 4.86
7 3 -18 121.57 4.73
7 3 -18 116.31 4.86
7 3 -17 7.67 1.3
7 -3 -17 7.65 1.35
7 3 -17 8.49 1.41
7 3 -16 -0.57 0.7
7 3 -16 -0.32 0.89
7 -3 -16 -0.21 0.87
7 3 -15 14.25 1.47
7 -3 -15 13.64 1.52
7 3 -15 14.61 1.55
7 -3 -14 0.66 0.75
7 3 -14 -0.19 0.79
7 3 -14 0.09 0.67
7 3 -13 36.15 2.25
7 -3 -13 32.74 2.1
7 3 -13 32.75 2.15
7 3 -12 4.86 1
7 -3 -12 4.98 1.05
7 -3 -12 4.71 0.93
7 3 -12 4.78 0.92
7 -3 -11 88.49 3.55
7 3 -11 85.86 3.52
7 -3 -11 87.52 3.81
7 3 -11 92.07 3.79
7 -3 -10 5.68 0.96
7 -3 -10 2.95 0.95
7 3 -10 5.26 0.94
7 -3 -9 20.62 1.54
7 3 -9 20.34 1.54
7 -3 -9 23.09 1.88
7 3 -8 11.08 1.13
7 -3 -8 14.47 1.26
7 -3 -8 14.67 1.55
7 -3 -7 79.89 3.11
7 3 -7 80.67 3.11
7 -3 -7 79.39 3.65
7 -3 -6 84.9 3.19
7 3 -6 86.44 3.21
7 -3 -6 80.74 3.75
7 3 -5 30.29 1.72
7 -3 -5 33.32 1.79
7 -3 -5 35.73 2.38
7 -3 -4 64.61 3.27
7 -3 -4 61.94 2.52
7 3 -4 56.22 2.44
-7 3 3 45.58 2.08
7 -3 -3 46.75 2.73
-7 3 2 40.41 1.93
-7 -3 2 42.31 1.92
7 -3 -2 36.33 2.45
-7 3 1 141.76 4.3
-7 -3 1 136.19 4.2
-7 3 0 12.16 1.03
-7 -3 0 10.84 0.96
-7 3 -1 85.58 2.44
-7 -3 -1 85.61 2.39
-7 3 -2 21.3 1.32
-7 -3 -2 20.81 1.29
-7 3 -2 22.28 1.84
-7 3 -3 24.91 2.07
-7 3 -3 22.61 1.45
-7 -3 -3 22.22 1.41
-7 3 -4 406.27 7.62
-7 3 -4 397.15 5.46
-7 -3 -4 390.76 5.33
7 3 4 399.39 5.49
7 -3 4 370.76 7.33
-7 3 -5 18.24 1.34
-7 -3 -5 20.82 1.37
7 3 5 19.99 1.27
7 -3 5 17.69 1.79
-7 3 -5 24.56 2.04
7 3 6 10.67 0.9
7 -3 6 11.89 1.55
-7 3 -6 13.47 1.6
7 -3 7 0.12 0.84
-7 3 -7 -0.38 0.92
-7 3 -7 -0.28 1.16
7 3 7 -0.13 0.44
7 3 8 4.08 0.56
-7 3 -8 4.95 0.73
-7 3 -8 4.85 1.19
-7 3 -9 30.53 1.5
7 3 9 28.62 1.11
-7 3 -9 32.92 2.52
-7 3 -10 11.09 0.91
-7 3 -10 0.33 1.04
-7 3 -11 38.02 1.58
-7 3 -11 0.69 1.17
-7 3 -12 22.65 2.04
-7 3 -12 18.5 1.26
-7 3 -13 80.25 2.44
-7 3 -13 4.1 1.67
-7 3 -14 2.98 0.73
-7 3 -14 15.56 2.23
-7 3 -15 15.52 1.36
-7 3 -15 75.1 3.73
-7 3 -16 59.99 2.54
-7 3 -16 52.92 3.56
-7 3 -17 4.59 0.93
-7 3 -17 6.88 1.61
-7 3 -18 12.07 1.88
-7 3 -19 23.68 2.48
-7 3 -20 12.21 1.95
-7 3 -21 2.23 1.32
-7 3 -22 1.4 1.27
-7 3 -23 15.94 2.34
-7 3 -24 0.91 1.4
-7 3 -25 10.38 2.22
-7 3 -26 138.34 6.7
-7 3 -27 2.74 1.72
-7 3 -28 20.95 2.82
-7 3 -29 0.2 1.7
-7 3 -30 10.59 2.35
-7 3 -31 1.86 1.66
-7 3 -32 -0.42 1.73
-7 3 -33 5.1 2.04
-7 3 -34 1.51 1.97
-7 3 -35 0.43 1.93
7 -5 -26 1.73 1.44
7 -5 -25 2.7 1.48
7 -5 -25 1.65 1.3
7 -5 -24 0.13 1.36
7 -5 -24 0.86 1.26
7 5 -24 1.62 1.51
7 -5 -23 15.8 2.2
7 -5 -23 16.76 2.07
7 -5 -22 13.37 2.07
7 -5 -22 15.62 1.92
7 5 -22 20.23 2.27
7 -5 -21 0.88 1.17
7 5 -21 1.8 1.36
7 -5 -21 1.05 1.3
7 5 -20 3.1 1.36
7 -5 -20 1.38 1.04
7 -5 -20 2.25 1.41
7 5 -19 0.13 1.15
7 -5 -19 0.81 1.01
7 -5 -19 0.13 1.38
7 5 -18 14.26 1.89
7 -5 -18 15.88 1.71
7 5 -18 15.18 1.69
7 -5 -18 15.26 2.11
7 5 -17 2 1.25
7 -5 -17 2.43 1.02
7 5 -17 1.98 1.04
7 -5 -17 2.31 1.36
7 -5 -16 4.51 1.09
7 5 -16 3.05 0.99
7 5 -16 5.59 1.48
7 -5 -16 3.68 1.44
7 5 -15 4.84 1.44
7 5 -15 3.85 1
7 -5 -15 2.9 1.37
7 -5 -15 4.1 0.98
7 5 -14 3.43 1.32
7 -5 -14 3.13 0.95
7 5 -14 3.5 1
7 -5 -14 2.09 1.35
7 -5 -13 23.76 1.68
7 5 -13 18.97 1.59
7 -5 -13 21.97 2.34
7 5 -12 5.37 0.97
7 -5 -12 6.25 0.99
7 -5 -12 7.42 1.67
7 -5 -11 2.73 0.73
7 5 -11 2.91 0.79
7 -5 -11 4.04 1.46
7 -5 -10 1.47 1.18
7 5 -10 1.58 1.36
7 5 -9 1.88 1.28
7 -5 -9 3.9 1.47
7 -5 -8 2.29 1.24
7 5 -8 2 1.37
7 -5 -7 2.74 1.3
7 5 -7 3.18 1.31
7 5 -6 9.53 1.74
7 -5 -6 9.38 1.75
7 5 -5 -0.45 1.16
7 -5 -5 -0.29 1.3
7 -5 -4 7.66 1.69
7 5 -4 9.05 1.66
7 5 -3 1.51 1.09
7 -5 -3 1.52 1.26
7 -5 -2 0.77 1.22
7 5 -2 0.93 0.98
7 -5 -1 6.22 1.67
7 5 -1 7.26 1.44
7 5 0 3.93 1.26
7 -5 0 1.93 1.34
7 5 1 0.88 0.96
-7 5 -2 1.54 1.93
-7 5 -2 4.93 1.55
7 5 2 4.86 1.26
-7 5 -3 -0.64 1.27
-7 5 -3 -2.46 1.95
7 5 3 -0.33 0.95
7 5 4 8.35 1.35
-7 5 -4 10.39 1.8
-7 5 -5 0.77 2.05
7 5 5 1.97 0.98
-7 5 -5 0.86 1.27
-7 5 -6 -0.88 1.41
-7 5 -6 0.73 0.45
7 5 6 -0.38 0.83
-7 -5 -6 0.1 0.37
-7 -5 -7 2.06 0.51
-7 5 -7 2.69 1.63
7 5 7 2.23 0.87
-7 5 -7 1.51 1.73
-7 5 -7 2.45 0.56
-7 5 -8 19.87 1.22
-7 -5 -8 20.58 1.18
-7 5 -8 22.4 2.67
7 5 8 20.55 1.68
-7 5 -9 -0.38 1.38
-7 -5 -9 0.5 0.55
-7 5 -9 0.99 0.61
-7 5 -9 -0.6 1.63
-7 5 -10 5.37 1.62
-7 -5 -10 5.3 0.82
-7 5 -10 5.42 0.87
-7 5 -10 5.68 1.21
-7 5 -11 1.35 0.87
-7 -5 -11 1.17 0.67
-7 5 -11 1.88 0.75
-7 5 -11 0.2 1.36
-7 5 -11 1.48 2.13
-7 5 -12 -0.4 1.46
-7 5 -12 -0.27 0.91
-7 5 -12 0.32 2.26
-7 5 -13 23.77 2.89
-7 5 -13 21.22 1.81
-7 5 -14 0.21 1.52
-7 5 -14 0.9 0.8
-7 5 -14 -1.32 2.16
-7 5 -15 4.21 1.06
-7 5 -15 2.84 1.66
-7 5 -16 2.46 1.73
-7 5 -16 2.78 1.12
-7 5 -17 14.64 1.58
-7 5 -17 12.58 2.5
-7 5 -18 7 2.22
-7 5 -18 7.86 1.34
-7 5 -19 0.18 0.96
-7 5 -20 -0.1 0.95
-7 5 -21 0.5 0.97
-7 5 -22 5.31 1.31
-7 5 -23 -0.94 1.86
-7 5 -23 -0.77 1.12
7 7 -9 -0.84 1.72
7 7 -8 -0.21 1.82
7 7 -7 -0.6 1.68
7 7 -6 -0.77 1.81
7 7 -5 -0.75 1.61
7 7 -4 1.11 1.61
7 7 -3 -0.18 1.66
7 7 -2 0.74 1.57
7 7 -1 0.53 1.66
7 7 0 0.17 1.61
-7 7 -10 1.97 1.45
-8 0 28 93.74 4.1
-8 0 27 0.1 1.04
-8 0 26 112.92 4.51
-8 0 25 0.19 0.91
-8 0 24 213.56 6.81
-8 0 23 -0.35 0.87
-8 0 22 8.47 1.21
-8 0 21 -0.16 0.81
-8 0 20 1.07 0.7
8 0 -20 -0.22 1.41
-8 0 19 0.51 0.65
8 0 -19 20.95 1.79
-8 0 18 149.81 3.6
8 0 -18 0.39 1.09
-8 0 17 0.26 0.61
8 0 -17 -0.35 0.82
-8 0 16 362.1 5.26
8 0 -16 350.75 6.88
-8 0 15 0.24 0.58
8 0 -15 -0.11 0.68
-8 0 14 404.25 5.32
8 0 -14 384.98 6.95
-8 0 13 0.11 0.48
8 0 -13 0.42 0.68
8 0 -13 0.2 0.65
-8 0 12 240.13 3.86
8 0 -12 240.7 5.35
-8 0 11 0.54 0.45
8 0 -11 0.09 0.6
8 0 -11 0.2 0.86
-8 0 10 582.6 14.77
8 0 -10 590.62 15.77
8 0 -9 0.08 0.48
-8 0 9 0.08 0.33
-8 0 8 93.32 2.9
8 0 -8 92.48 3.57
-8 0 7 0.08 0.43
8 0 -7 -0.15 0.5
-8 0 7 -0.04 0.32
8 0 -7 -0.11 0.26
8 0 -6 19.4 0.96
-8 0 6 20.63 1.48
8 0 -6 22.02 1.52
-8 0 6 19.72 1.03
-8 0 5 -0.07 0.4
8 0 -5 0.09 0.22
8 0 -5 0.07 0.43
8 0 -4 190.97 4.71
8 0 -4 182.32 5.62
-8 0 4 180.12 5.58
-8 0 3 0.2 0.36
8 0 -3 0.05 0.18
8 0 -3 -0.07 0.41
8 0 -2 178.03 4.44
8 0 -2 185.98 5.56
-8 0 2 191.08 5.55
-8 0 1 -0.2 0.41
8 0 -1 -0.12 0.18
8 0 -1 -0.2 0.41
-8 0 0 154.95 4.9
-8 0 -1 -0.13 0.39
-8 0 -2 46.73 2.27
8 0 5 -0.04 0.35
8 0 6 146.01 4.3
8 0 7 0.2 0.42
8 0 8 280.02 7.34
8 0 9 0.32 0.48
8 0 10 241.68 6.52
-8 0 -11 0.05 0.45
8 0 11 0.48 0.52
-8 0 -12 1284.59 29.4
-8 0 -13 -0.11 0.47
-8 0 -14 4.44 0.73
-8 0 -15 0.24 0.46
-8 0 -16 138.49 4.5
-8 0 -17 -0.27 0.57
-8 0 -18 4.56 0.82
-8 0 -19 0.35 0.59
-8 0 -20 9.05 1.11
-8 0 -21 -0.15 0.79
-8 0 -22 94.79 3.75
-8 0 -23 0.08 0.8
-8 0 -24 2.16 0.96
8 0 25 0.08 0.91
-8 0 -25 -0.36 0.84
-8 0 -26 157.19 5.44
8 0 26 146.01 5.24
8 0 27 1.72 1.21
-8 0 -27 0.1 0.88
8 0 28 27.38 2.08
-8 0 -28 24.89 2.04
8 0 29 -0.64 0.96
-8 0 -29 0.1 0.93
8 0 30 14.87 1.66
-8 0 -30 14.92 1.72
8 0 31 1.63 1.28
-8 0 -31 0.11 0.99
-8 0 -32 1.3 1.12
-8 0 -33 0.11 1.06
8 0 34 -0.45 1.79
-8 0 -34 6.45 1.49
8 0 35 -1.95 2.13
-8 0 -35 -0.34 1.14
8 0 36 1.08 2.17
-8 0 -36 0.92 1.19
-8 0 -37 0.12 1.26
8 0 38 -2.12 2.57
8 0 40 -0.85 2.61
8 0 41 1.17 2.39
-8 2 42 -0.76 2.73
-8 2 41 -0.18 2.61
-8 2 39 0.71 2.38
-8 2 38 -0.18 2.4
-8 2 37 -0.17 2.26
-8 2 36 -0.17 2.22
-8 2 35 -1.33 2.23
-8 2 33 -1.89 1.71
-8 2 32 -0.68 1.47
-8 2 31 -0.59 1.29
-8 2 30 -0.09 1.23
-8 2 29 0.18 1.18
-8 2 28 -0.09 1.09
-8 2 27 -0.17 1.08
8 2 -27 0.14 1.71
-8 2 26 -0.33 1.14
8 2 -26 12.29 2.27
-8 2 25 -0.08 1.09
8 2 -25 -0.29 1.87
8 2 -24 0.16 2.05
-8 2 24 -0.71 1.15
8 2 -23 49.11 3.83
-8 2 22 -0.38 0.97
8 2 -22 2.36 1.02
8 2 -22 3.67 1.42
8 -2 -22 1.7 1.23
8 2 -21 38.08 2.37
8 2 -21 42.14 2.89
8 -2 -21 40.21 2.84
-8 2 20 -0.18 0.79
8 -2 -20 2.76 1.14
8 2 -20 3.4 1.17
8 -2 -19 0.13 1.06
8 2 -19 0.38 1.1
8 2 -19 3.41 1.93
-8 2 19 0.1 0.71
8 -2 -18 1.1 1.01
8 2 -18 0.31 1.86
8 2 -18 0.86 0.99
-8 2 18 0.46 0.65
8 -2 -17 45.46 2.68
8 2 -17 46.2 2.68
8 2 -17 -0.15 1.7
-8 2 17 0.25 0.57
8 -2 -16 7.41 1.28
8 2 -16 7.73 1.28
-8 2 16 0.11 0.55
8 2 -16 2.54 1.92
8 -2 -15 100.48 3.68
8 2 -15 97.44 3.62
8 -2 -14 144.99 4.3
8 2 -14 153.7 4.43
8 -2 -13 2.64 0.87
8 2 -13 3.92 1.06
8 -2 -12 94.4 3.3
8 2 -12 92.3 3.24
8 2 -11 29.52 1.96
8 -2 -11 28.46 1.94
8 -2 -10 0.08 0.61
8 2 -10 0.25 0.61
8 2 -9 299.43 8.42
8 -2 -9 291.98 8.36
8 -2 -8 1.33 0.68
8 2 -8 1.64 0.69
8 -2 -7 19.51 1.48
8 2 -7 20.91 1.51
8 -2 -6 5.24 0.82
8 2 -6 3.51 0.76
8 -2 -5 1.11 0.52
-8 2 5 0.72 0.49
8 2 -5 0.96 0.55
-8 -2 5 1.34 0.58
8 -2 -4 0.14 0.52
-8 2 4 -0.07 0.47
-8 -2 4 0.07 0.45
8 2 -4 0.27 0.49
-8 2 3 68.73 2.35
-8 -2 3 65.8 2.28
8 -2 -3 65.5 2.35
8 2 -3 64.76 2.34
-8 2 2 31.89 1.63
-8 -2 2 29.94 1.56
8 -2 -1 219.96 4.84
-8 2 1 233.2 4.25
-8 -2 1 232.8 4.19
8 -2 0 4.61 0.93
-8 2 0 5.76 0.79
-8 -2 0 4.79 0.74
-8 2 -1 31.76 1.65
-8 -2 -1 32.36 1.64
8 -2 1 36.58 2.14
-8 2 -2 18.56 1.33
-8 -2 -2 20.25 1.37
8 -2 2 19.32 1.62
-8 2 -3 62.77 2.69
-8 -2 -3 65.36 2.68
8 -2 3 57.42 2.9
8 -2 4 56.41 2.88
-8 2 -4 56.57 2.8
-8 2 -5 27.14 1.06
8 -2 5 24.47 1.91
8 -2 6 11.88 1.41
-8 2 -6 12.38 0.68
-8 2 -7 131.53 3.41
8 -2 7 110.24 4.62
-8 2 -8 133.92 3.51
8 -2 8 115.32 4.74
-8 2 -9 75.01 2.32
8 -2 9 73.3 3.5
-8 2 -10 0.03 0.31
8 -2 10 0.1 0.98
8 -2 10 -0.21 0.78
-8 2 -11 2.97 1.07
8 -2 11 1.18 1.21
8 -2 12 127.5 5.19
-8 2 -12 114.8 4.88
8 -2 13 79.41 4.12
-8 2 -13 181.74 5.68
-8 2 -14 19.86 1.9
8 -2 14 4.46 1.48
-8 2 -15 5.48 1.21
-8 2 -16 15.59 1.74
-8 2 -17 0.13 0.86
-8 2 -18 31.5 2.5
-8 2 -19 0.13 1.03
8 -2 20 51.2 2.45
-8 2 -20 54.07 3.37
8 -2 21 35.07 2.01
-8 2 -21 35.42 2.79
8 -2 22 3.84 0.91
-8 2 -22 4.33 1.39
8 -2 23 10.6 1.27
8 -2 23 15.6 2.4
-8 2 -23 11.41 1.79
-8 2 -24 2.89 1.46
8 -2 24 2.1 0.92
8 -2 24 3.1 1.88
8 -2 25 18.43 1.67
-8 2 -25 17.41 2.13
8 -2 26 0.88 0.94
8 -2 26 0.7 1.9
-8 2 -26 2.22 1.38
8 -2 27 26.21 2.03
-8 2 -27 30.66 2.76
8 -2 28 9.28 1.48
-8 2 -28 9.6 2.04
8 -2 29 74.75 3.31
-8 2 -29 72.37 4.18
8 -2 30 17.76 1.94
-8 2 -30 17.71 2.5
8 -2 31 37.31 2.58
-8 2 -31 43.47 3.49
-8 2 -32 0.71 1.49
-8 2 -33 14.07 2.43
-8 2 -34 0.91 1.64
-8 2 -35 0.37 1.66
-8 2 -36 11.22 2.32
-8 2 -37 6.05 2.16
-8 2 -38 0.38 1.8
-8 2 -39 1.72 1.8
-8 4 39 6.35 2.33
-8 4 38 4.45 2.07
-8 4 37 1.58 1.79
-8 4 36 5.82 1.9
-8 4 35 3.27 1.99
-8 4 34 7.09 2.24
-8 4 33 29.25 3.2
8 -4 -30 0.88 1.43
8 -4 -29 0.75 1.4
8 4 -28 24.32 2.55
8 -4 -28 22.42 2.37
8 -4 -27 2.5 1.41
8 4 -27 2.54 1.42
8 -4 -26 4.36 1.44
8 -4 -26 3.2 1.53
8 4 -26 5.17 1.57
8 4 -26 3.05 1.54
8 -4 -25 7.09 1.85
8 4 -25 6.62 1.78
8 -4 -25 7.23 1.59
8 4 -25 10.53 1.81
8 -4 -24 19.49 2.19
8 -4 -24 15.38 2.2
8 4 -24 21.79 2.21
8 4 -24 16.33 2.21
8 4 -23 4.78 1.54
8 -4 -23 1.88 1.33
8 -4 -23 1.77 1.26
8 4 -23 4.61 1.4
8 -4 -22 0.37 1.2
8 4 -22 1.51 1.13
8 4 -22 0.52 1.14
8 -4 -22 0.13 1.11
8 4 -21 3.4 1.26
8 -4 -21 1.75 1.3
8 -4 -21 1.37 1.2
8 4 -21 1.86 1.18
8 -4 -20 9.24 1.72
8 4 -20 13.34 1.8
8 -4 -20 11.14 1.66
8 4 -20 10.88 1.62
8 4 -19 19.25 1.94
8 4 -19 22.49 2.12
8 -4 -19 19.12 2.12
8 -4 -19 22.18 2.08
8 4 -18 6.38 1.37
8 -4 -18 5.63 1.27
8 4 -18 5.53 1.24
8 -4 -18 4.72 1.36
8 -4 -17 1.25 1.14
8 4 -17 0.57 0.89
8 -4 -17 1.59 0.98
8 4 -17 0.21 0.86
8 -4 -16 0.51 0.92
8 -4 -16 0.38 1.1
8 4 -16 0.61 0.9
8 4 -16 0.23 0.97
8 4 -15 8.61 1.35
8 -4 -15 8.94 1.57
8 4 -15 9.71 1.51
8 -4 -15 6.5 1.27
8 -4 -14 95.03 4
8 4 -14 96.44 4.04
8 -4 -14 95.55 4.52
8 4 -14 92.41 4.27
8 4 -13 2.63 1.04
8 4 -13 2.56 0.97
8 -4 -13 3.85 1.33
8 -4 -13 1.86 0.94
8 -4 -12 8.5 1.64
8 -4 -12 8.78 1.25
8 4 -12 7.33 1.17
8 -4 -11 0.93 1.09
8 -4 -11 0.49 0.71
8 4 -11 0.48 0.73
8 -4 -10 0.79 1.07
8 -4 -10 0.92 0.66
8 4 -10 0.99 0.67
8 -4 -9 0.13 1.09
8 -4 -9 -0.07 0.61
8 4 -9 0.07 0.62
8 -4 -8 9.75 1.59
8 -4 -8 14.77 1.33
8 4 -8 13.34 1.26
8 4 -7 2.46 0.75
8 -4 -7 1.53 1.02
8 -4 -6 2.6 1.07
8 -4 -5 1.97 1.16
8 -4 -4 31.13 2.58
8 -4 -3 -0.41 1.05
8 -4 -2 5 1.4
8 -4 -1 6.27 1.4
-8 4 0 0.11 0.5
-8 4 0 -0.1 1.37
8 -4 0 1.09 1.16
-8 -4 0 -0.05 0.52
-8 4 -1 0.05 0.5
-8 -4 -1 0.15 0.49
8 4 1 0.1 0.78
8 -4 1 0.14 0.96
-8 4 -2 0.52 0.54
-8 -4 -2 0.54 0.49
8 4 2 -0.18 0.8
8 -4 2 -0.14 1.02
-8 4 -2 -0.11 1.43
8 4 3 52.46 2.56
-8 4 -3 55.31 2.16
-8 -4 -3 53.72 2.09
-8 4 -3 58.67 3.38
-8 4 -4 1.44 1.11
-8 4 -4 0.98 0.55
-8 -4 -4 1.14 0.53
8 4 4 0.72 0.74
-8 4 -4 -0.36 1.2
-8 4 -5 4.9 1.37
-8 4 -5 6.07 0.87
-8 -4 -5 6.08 0.85
8 4 5 6.82 1.07
-8 4 -6 8.68 1.65
-8 4 -6 9.24 1.06
-8 -4 -6 9.05 1
8 4 6 8.06 1.07
8 4 7 7.5 0.97
-8 4 -7 8.67 1.71
-8 -4 -7 7.09 0.94
-8 4 -7 7.33 0.98
-8 4 -8 38.91 2.08
-8 -4 -8 36.5 1.96
-8 4 -8 35.03 2.92
8 4 8 36.64 1.84
-8 4 -9 3.99 0.84
8 4 9 4.27 0.74
-8 4 -9 2.76 1.31
-8 4 -9 1.07 1.67
-8 4 -10 1.99 1.3
-8 4 -10 3.25 0.8
-8 4 -10 1.23 1.47
-8 4 -11 44.86 2.01
-8 4 -11 44.4 3.32
-8 4 -12 14.1 1.25
-8 4 -12 18.64 2.39
-8 4 -13 27.42 1.63
-8 4 -13 21.15 2.55
-8 4 -14 1.4 1.65
-8 4 -14 14.97 1.28
-8 4 -15 0.36 0.77
-8 4 -15 0.96 1.8
-8 4 -16 17.93 1.41
-8 4 -16 1.19 2.12
-8 4 -17 0.86 0.77
-8 4 -17 0.82 2.26
-8 4 -18 0.74 2.53
-8 4 -18 9.85 1.23
-8 4 -19 5.65 1.74
-8 4 -19 4.88 1.06
-8 4 -20 3.54 0.99
-8 4 -20 6.52 1.92
-8 4 -21 3.37 1.62
-8 4 -22 -0.6 1.61
-8 4 -23 0.61 1.47
-8 4 -24 -0.41 1.54
-8 4 -25 9.67 2.27
-8 4 -26 6.01 1.96
-8 4 -27 0.22 1.58
-8 4 -28 1.11 1.71
-8 4 -29 2.69 1.76
8 6 -17 0.46 1.71
8 6 -16 0.89 1.64
8 6 -15 -0.16 1.46
8 6 -15 0.22 1.53
8 6 -14 0.32 1.42
8 6 -14 1.92 1.52
8 6 -13 0.63 1.55
8 6 -12 0.61 1.49
8 6 -11 1.76 1.54
8 6 -10 7.5 2.01
8 6 -9 14.16 2.4
8 6 -8 -0.73 1.42
8 6 -7 2.14 1.48
8 6 -6 1.05 1.47
8 6 -5 1.75 1.51
8 6 -4 0.7 1.39
8 6 -3 0.84 1.34
8 6 -2 -0.31 1.27
-8 6 1 -0.92 2.31
8 6 -1 1.95 1.32
-8 6 0 -1.34 2.28
8 6 0 0.14 1.2
8 6 1 0.14 1.2
-8 6 -1 -1.1 2.3
-8 6 -2 -0.83 2.39
8 6 2 -0.14 1.29
-8 6 -3 0.52 2.67
8 6 3 1.48 1.23
8 6 4 0.12 1.17
-8 6 -4 2.16 2.29
-8 6 -5 1.49 1.95
8 6 5 0.69 1.07
8 6 6 3.2 1.22
-8 6 -6 1.18 1.51
-8 6 -6 -0.13 2.02
8 6 7 0.1 0.94
-8 6 -7 -1.01 1.76
-8 6 -8 0.41 1.63
-8 6 -9 -1.06 1.73
-8 6 -10 0.83 1.03
-8 6 -10 1.52 1.63
-8 6 -11 0.31 1.08
-8 6 -11 -1.54 1.7
-8 6 -12 1.78 1.72
-8 6 -12 0.98 1.06
-8 6 -13 15.85 2.73
-8 6 -13 11.68 1.58
-8 6 -14 4.39 2.07
-8 6 -14 3.73 1.25
-8 6 -15 4.32 1.25
-8 6 -16 10.72 1.61
-8 6 -17 0.49 1.09
-8 6 -18 -0.52 1.12
-8 6 -19 1.79 1.16
-8 6 -20 1.82 1.21
-9 1 28 27.31 2.21
9 1 -28 65.26 4.88
-9 1 27 76.5 3.32
-9 -1 27 65.93 3.36
-9 -1 26 9.93 1.59
-9 1 26 10.22 1.5
-9 -1 25 56.83 2.97
-9 1 25 73.3 3.22
-9 -1 24 6.56 1.33
9 1 -24 5.78 1.62
-9 1 24 11.79 1.53
9 -1 -24 7.51 1.71
-9 -1 23 2.18 1.04
-9 1 23 2.55 1.06
9 -1 -23 0.15 1.36
9 1 -23 3.63 1.39
-9 -1 22 85.61 3.76
9 1 -22 85.14 4.46
9 -1 -22 90.04 4.57
-9 -1 21 18.29 1.73
9 1 -21 15.78 1.92
-9 1 21 18.37 1.62
9 1 -21 17.78 2.26
9 -1 -21 15.09 2.03
-9 -1 20 13.5 1.5
-9 1 20 14.89 1.47
9 1 -20 11.2 1.72
-9 -1 19 90.47 3.81
-9 1 19 97.09 3.68
9 1 -19 91.76 4.51
-9 -1 18 1.26 0.81
-9 1 18 1.5 0.72
9 1 -18 1.41 1.01
9 1 -18 2.96 1.23
-9 1 17 9.47 1.05
9 1 -17 9.95 1.47
-9 -1 17 6.81 1.05
-9 1 16 22.41 1.48
9 1 -16 18.29 1.49
9 1 -16 19.21 1.9
9 1 -15 2.53 1.47
9 1 -15 1.54 0.7
-9 1 15 1.09 0.6
9 1 -15 1.59 0.86
9 1 -14 367.41 5.85
-9 1 14 349.84 5.32
9 1 -14 357.37 7.13
9 1 -13 98.52 3.48
9 1 -13 92.76 4.01
-9 1 13 87.2 3.16
9 1 -12 70.05 3.39
9 1 -12 83.08 2.96
-9 1 12 71.47 2.71
9 1 -11 782.2 19.93
-9 1 11 781.54 18.82
9 1 -10 1.16 0.52
-9 1 10 1.41 0.54
9 1 -10 1.24 0.73
-9 1 9 134.99 3.96
9 1 -9 138.98 4.2
9 1 -9 141.14 4.9
9 1 -8 293.01 7.75
-9 1 8 303.13 7.53
9 1 -8 311.25 8.67
-9 1 7 6.76 0.96
9 1 -7 3.34 0.61
-9 1 7 5.26 0.63
9 1 -7 5.56 0.92
9 1 -6 724.43 17.57
-9 1 6 756.53 17.05
-9 1 6 754.1 18.46
9 1 -6 750.18 18.36
-9 1 5 61.19 2.8
-9 1 5 66.15 1.98
9 1 -5 61.51 2.81
-9 1 4 19.16 0.84
9 1 -4 17.9 1.44
-9 1 4 15.68 1.32
-9 1 3 13.8 0.62
9 1 -3 14.4 1.29
-9 1 3 12.25 1.17
9 1 -2 46.83 2.36
-9 1 2 46.4 2.36
-9 1 2 52.25 1.44
-9 1 1 21.43 1.51
-9 1 1 19.74 0.64
-9 1 0 54.57 2.54
-9 1 -1 441.82 11.52
9 -1 2 3.19 0.71
-9 1 -2 1.91 0.57
9 -1 3 45.44 2.26
9 -1 4 0.52 0.55
9 -1 5 188.02 5.88
9 -1 6 15.23 1.32
9 -1 7 96.7 2.49
9 -1 7 96.49 3.7
9 -1 8 294.94 6.43
9 1 8 296.05 6.87
9 -1 9 81 2.36
9 -1 9 82.41 3.49
9 1 9 81.78 2.59
-9 1 -9 79.05 3.31
-9 1 -10 2.61 0.71
9 -1 10 3.04 0.42
9 -1 10 3.59 0.87
9 1 10 2.19 0.43
9 -1 11 358.15 3.7
9 1 11 340.14 3.68
9 -1 11 350.16 6.16
-9 1 -11 356.58 6.1
9 -1 12 147.89 2.5
9 -1 12 150.53 4.14
-9 1 -12 146.78 4.01
-9 1 -13 2.37 0.8
9 -1 13 2.76 0.49
-9 1 -14 0.55 0.73
9 -1 14 0.85 0.45
-9 1 -15 3.24 0.98
9 -1 15 0.6 0.87
9 -1 15 3.61 0.62
9 -1 16 449.89 5.02
-9 1 -16 433.64 7.27
-9 1 -17 9.58 1.37
9 -1 17 12.72 1.02
-9 1 -18 1.53 0.86
9 -1 18 2.14 0.61
9 -1 18 2.35 1.11
-9 1 -19 0.21 0.79
9 -1 19 0.22 0.61
9 -1 20 104.78 2.87
-9 1 -20 93.13 3.58
9 -1 21 24.28 1.49
-9 1 -21 22.65 1.97
-9 1 -22 9.51 1.49
9 -1 22 12.31 1.19
9 -1 23 27.29 1.73
-9 1 -23 21.21 2.04
-9 -1 -23 23.55 1.23
9 -1 24 11.05 1.32
-9 1 -24 12.77 1.71
-9 -1 -24 12.47 0.99
-9 -1 -25 46.64 1.78
9 -1 25 53.37 2.4
-9 1 -25 46.56 2.89
-9 1 -26 2.62 1.21
-9 -1 -26 3.62 0.71
9 -1 26 4.36 1.07
-9 -1 -27 0.44 0.6
9 -1 27 0.08 0.87
-9 1 -27 0.26 1.1
9 -1 28 30.48 2.05
-9 1 -28 31.63 2.58
-9 -1 -28 26.17 1.52
9 -1 29 26.24 2.04
-9 1 -29 19.45 2.21
-9 -1 -29 21.26 1.41
-9 -1 -30 9.6 1.09
9 -1 30 9.11 1.45
-9 1 -30 8.49 1.74
-9 1 -31 -0.42 1.22
9 -1 31 0.09 1
-9 -1 -31 0.11 0.75
9 -1 31 -0.58 1.59
-9 -1 -32 1.23 0.82
-9 1 -32 1.56 1.41
9 -1 32 -0.9 1.8
-9 1 -33 30.44 2.75
-9 -1 -33 27.78 1.66
-9 -1 -34 4.3 0.98
-9 1 -34 7.69 1.92
-9 1 -35 3.95 1.56
-9 1 -36 1.47 1.46
9 1 36 1.79 3.27
9 1 37 2.45 3.42
-9 1 -37 2.38 1.59
9 1 38 1.37 2.63
-9 1 -38 1.81 1.51
9 1 39 -1.06 2.44
9 1 40 0.21 2.52
9 1 41 0.76 2.32
-9 3 42 0.9 2.92
-9 3 41 -1.09 2.9
-9 3 39 -0.3 2.28
-9 3 38 -1.41 1.85
-9 3 37 -0.67 1.56
-9 3 36 0.76 1.7
-9 3 35 -0.42 1.57
-9 3 34 -0.61 1.48
-9 3 33 -0.22 1.64
-9 3 32 -0.47 1.71
-9 3 31 1.22 1.68
-9 3 29 0.36 1.32
-9 3 28 1.13 1.23
-9 3 27 0.59 1.11
9 3 -26 15.42 2.25
9 3 -26 13.38 1.89
9 -3 -26 10.41 2.01
9 -3 -25 15.5 2.2
9 3 -25 14.31 1.87
9 3 -25 11.33 1.99
9 3 -24 0.48 1.04
9 -3 -24 0.61 1.22
9 3 -24 0.76 1.26
-9 3 24 -0.07 1.06
-9 3 23 -0.81 1.05
9 3 -23 -0.12 0.95
9 -3 -23 0.15 1.29
9 3 -23 0.3 1.27
9 3 -22 0.59 0.97
9 -3 -22 -0.14 1.17
9 3 -22 0.14 1.15
9 -3 -21 2.89 1.31
9 3 -21 2.94 1.05
9 3 -21 3.31 1.31
9 -3 -20 2.25 1.14
9 3 -20 1.06 1.08
9 3 -20 3.01 1.04
9 3 -19 17.66 1.8
9 -3 -19 18.35 2.01
9 3 -19 20.09 2.05
9 3 -18 9.27 1.39
9 -3 -18 7.34 1.38
9 3 -18 8.06 1.43
9 3 -17 -0.1 0.85
9 3 -17 -0.57 2.52
9 -3 -17 -0.12 0.87
9 3 -17 -0.23 0.91
9 3 -16 -0.4 0.93
9 -3 -16 -0.22 0.88
9 -3 -15 56.07 3.07
9 3 -15 57.57 3.09
9 -3 -14 27.33 2.14
9 3 -14 29.19 2.24
9 -3 -13 0.3 0.8
9 3 -13 0.4 0.8
9 -3 -12 2.13 0.94
9 3 -12 1.35 0.8
9 -3 -11 86.25 3.68
9 3 -11 87.21 3.72
9 -3 -11 83.35 3.86
9 -3 -10 48.81 2.66
9 3 -10 50.9 2.68
9 -3 -10 53.87 2.98
9 -3 -9 36.64 2.23
9 3 -9 39.4 2.28
9 -3 -9 40.44 2.59
9 -3 -8 8.6 1.36
9 -3 -8 11.04 1.22
9 3 -8 11.28 1.27
9 -3 -7 40.16 2.24
9 3 -7 35.65 2.14
9 -3 -7 42.43 2.65
9 -3 -6 3.66 0.81
9 -3 -6 2.25 0.91
9 3 -6 2.79 0.84
9 -3 -5 -0.45 0.81
9 -3 -5 0.07 0.6
9 3 -5 -0.22 0.6
9 -3 -4 19.86 1.98
-9 3 4 22.12 1.57
-9 -3 4 19.84 1.48
-9 3 3 -0.26 0.84
-9 3 3 1.68 0.64
-9 -3 3 1.06 0.59
-9 3 2 10.47 1.1
-9 -3 2 11.78 1.11
-9 3 1 3.93 0.74
-9 -3 1 5.56 0.81
-9 -3 0 40.07 1.9
-9 3 0 37.63 1.88
-9 3 -1 31.19 1.72
-9 -3 -1 27.93 1.62
-9 3 -2 1.07 0.57
-9 -3 -2 1.52 0.65
9 -3 2 1.82 0.97
-9 3 -3 45.9 2.12
-9 -3 -3 44.88 2.07
9 -3 3 52.22 2.97
9 -3 4 6.73 1.36
-9 3 -4 6.57 0.99
-9 -3 -4 7.02 1
-9 3 -5 27.56 1.74
-9 -3 -5 28.18 1.75
9 -3 5 31.33 2.36
-9 3 -5 30.39 2.22
9 -3 6 9.23 1.51
-9 3 -6 8.77 1.39
-9 3 -6 8.39 1.12
-9 -3 -6 8.04 1.09
-9 3 -7 63.82 1.98
9 3 7 64.93 2.03
9 -3 7 63.22 3.38
-9 3 -7 66.45 3.41
-9 3 -8 48.22 1.69
9 -3 8 43.53 2.84
9 3 8 48.03 1.63
-9 3 -9 13.02 0.92
9 3 9 12.93 0.75
9 -3 9 11.72 1.71
-9 3 -10 33.96 1.45
-9 3 -10 4.22 1.8
-9 3 -11 14.85 1.04
-9 3 -12 21.28 1.25
-9 3 -13 18.77 1.25
-9 3 -14 31.78 1.69
-9 3 -14 30.99 2.76
-9 3 -15 81.89 3.01
-9 3 -15 87.4 4.68
-9 3 -16 0.98 1.13
-9 3 -17 2.81 1.35
-9 3 -18 11.84 1.85
-9 3 -19 -0.33 1.17
-9 3 -20 0.17 1.09
-9 3 -21 34.35 3.05
-9 3 -22 39.91 3.29
-9 3 -23 13.01 2.16
-9 3 -24 47.32 3.71
-9 3 -25 1.09 1.48
-9 3 -26 25.86 2.94
-9 3 -27 1.13 1.66
-9 3 -28 6.53 1.96
-9 3 -29 0.78 1.61
-9 3 -30 2.77 1.73
-9 3 -31 1.21 1.67
-9 3 -32 11.72 2.45
-9 3 -33 1.64 1.92
-9 3 -34 2.91 1.94
9 -5 -24 7.59 1.77
9 -5 -23 2.11 1.69
9 -5 -23 1.93 1.3
9 -5 -22 0.62 1.48
9 -5 -22 0.15 1.52
9 5 -22 0.44 1.33
9 5 -21 13.26 1.99
9 -5 -21 12.12 1.82
9 -5 -21 13.04 2.23
9 -5 -20 0.44 1.37
9 5 -20 0.83 1.22
9 -5 -20 0.23 1.14
9 -5 -19 5.9 1.71
9 -5 -19 5.62 1.43
9 5 -19 8.17 1.64
9 -5 -18 3.65 1.5
9 5 -18 4.06 1.38
9 -5 -18 3.95 1.26
9 -5 -17 1.31 1.34
9 5 -17 1.38 1.27
9 -5 -17 2.2 1.18
9 5 -17 1.1 1.03
9 -5 -16 1.91 1.44
9 5 -16 1.69 1.28
9 5 -16 2.08 1.02
9 -5 -16 0.85 1.01
9 -5 -15 -0.82 0.98
9 5 -15 -0.09 0.96
9 5 -15 -0.14 1.15
9 -5 -15 0.15 1.33
9 5 -14 4.42 1.43
9 -5 -14 4.2 1.55
9 -5 -14 4.55 1.06
9 5 -14 5.41 1.17
9 5 -13 -0.56 1.27
9 -5 -13 -0.16 0.81
9 5 -13 -0.33 0.84
9 -5 -13 0.45 1.36
9 -5 -12 0.15 0.77
9 5 -12 -0.08 0.77
9 -5 -12 -0.15 1.27
9 -5 -11 9.97 1.92
9 -5 -10 3.57 1.48
9 -5 -9 -0.8 1.4
9 -5 -8 1.67 1.55
9 -5 -7 12.96 2.04
9 -5 -6 2.06 1.36
9 5 -5 6.23 1.55
9 -5 -5 7.06 1.68
9 5 -4 2.36 1.28
9 -5 -4 2.37 1.43
9 -5 -3 0.16 1.22
9 5 -3 0.14 1.04
9 5 -2 4.82 1.34
9 -5 -2 4.62 1.51
9 -5 -1 0.16 1.23
9 5 -1 1.52 1.08
9 5 0 8.36 1.5
9 -5 0 6.48 1.76
-9 5 -1 -1.58 1.91
9 5 1 1.17 0.94
9 -5 1 2.03 1.44
9 5 2 0.82 0.96
9 -5 2 1.22 1.4
-9 5 -2 -0.71 1.65
9 -5 3 6.14 1.85
-9 5 -3 1.71 1.48
9 5 3 5.15 1.24
9 5 4 0.1 0.92
-9 5 -4 0.05 0.49
-9 -5 -4 0.04 0.45
-9 5 -4 2.18 1.46
-9 -5 -5 0.8 0.5
-9 5 -5 0.17 1.35
9 5 5 0.38 0.85
-9 5 -5 0.83 0.55
-9 5 -5 -0.92 1.43
9 5 6 9.67 1.36
-9 5 -6 7.2 1.81
-9 -5 -6 7.02 0.83
-9 5 -6 9.5 0.99
9 5 7 0.67 0.84
-9 5 -7 -0.18 1.43
-9 5 -7 0.46 0.57
-9 5 -7 0.27 1.87
-9 -5 -7 0.21 0.56
9 5 8 -0.36 0.81
-9 5 -8 -1.93 2.03
-9 5 -8 0.56 1.24
-9 5 -8 -0.06 0.6
-9 -5 -8 0.11 0.58
-9 5 -9 -0.16 0.81
-9 5 -9 0.95 1.34
9 5 9 -0.06 0.67
-9 5 -9 0.07 0.63
-9 -5 -9 -0.31 0.65
-9 5 -9 -0.26 1.81
-9 5 -10 0.5 0.69
-9 -5 -10 -0.2 0.65
-9 5 -10 -0.39 1.42
-9 5 -10 -0.9 0.87
-9 5 -10 0.13 1.87
-9 5 -11 9.75 1.23
-9 5 -11 8.27 1.96
-9 5 -11 8.49 1.19
-9 -5 -11 7.76 1.14
-9 5 -12 0.8 1.5
-9 5 -12 0.25 1.77
-9 5 -12 -0.16 0.79
-9 -5 -12 -0.31 0.75
-9 5 -12 0.45 0.81
-9 5 -13 2.66 1.78
-9 5 -13 0.86 0.78
-9 5 -13 1.34 0.95
-9 -5 -13 0.75 0.83
-9 5 -13 -0.62 1.82
-9 5 -14 1.25 1.53
-9 5 -14 2.53 0.88
-9 5 -14 1.28 2.09
-9 5 -15 1.56 2.36
-9 5 -15 -0.21 1.49
-9 5 -15 -0.08 0.78
-9 5 -16 0.86 1.76
-9 5 -16 1.5 0.96
-9 5 -17 14.48 1.54
-9 5 -18 10.91 1.48
-9 5 -19 1.5 0.93
-9 5 -20 0.63 0.94
-9 5 -21 -0.71 2.23
-9 5 -21 0.58 1.05
-9 5 -22 0.97 1.87
9 7 -8 0.21 1.73
9 7 -7 0.4 1.72
9 7 -6 3.07 1.78
9 7 -5 0.37 1.72
9 7 -4 -0.54 1.59
9 7 -3 -0.69 1.53
-10 0 28 34.74 2.47
-10 0 27 0.41 1.17
10 0 -27 0.35 1.43
-10 0 26 164.8 5.8
10 0 -26 166.27 7.01
-10 0 25 0.57 1.09
10 0 -25 0.99 1.58
10 0 -24 378.69 12
-10 0 24 374.97 10.48
10 0 -23 2.66 1.42
-10 0 23 1.76 0.99
10 0 -22 1.29 2.18
-10 0 22 -0.08 0.84
10 0 -22 -0.3 1.34
-10 0 21 0.24 0.74
10 0 -21 0.44 1.2
-10 0 20 244.41 4.88
10 0 -20 242.59 6.59
10 0 -19 -0.27 1.29
-10 0 19 0.75 0.77
-10 0 18 51.86 2.21
10 0 -18 54.16 3.08
-10 0 17 0.14 0.6
10 0 -17 -0.26 0.92
-10 0 16 142.67 3.37
10 0 -16 152.8 4.81
10 0 -15 -0.47 0.78
-10 0 15 -0.06 0.5
10 0 -15 0.27 0.85
-10 0 14 9.94 0.97
10 0 -14 8.04 1.22
-10 0 13 -0.11 0.48
10 0 -13 -0.11 0.77
10 0 -13 -0.06 0.77
-10 0 12 0.11 0.44
10 0 -12 0.1 0.65
10 0 -12 -0.07 0.92
10 0 -11 -0.2 0.67
-10 0 11 0.05 0.45
10 0 -11 0.07 0.79
-10 0 10 161.23 4.65
10 0 -10 155.21 5.52
10 0 -9 0.1 0.59
-10 0 9 0.23 0.38
-10 0 8 200.52 5.39
10 0 -8 207.99 6.43
-10 0 8 217.45 6.55
10 0 -7 1.22 0.52
10 0 -7 -0.44 0.56
-10 0 7 0.09 0.59
-10 0 6 1839.79 42.69
10 0 -6 1845.34 41.22
10 0 -6 1860.92 42.64
10 0 -5 1.44 0.81
10 0 -5 0.69 0.46
-10 0 5 0.17 0.61
10 0 -4 300.81 7.08
10 0 -4 280.52 8.31
-10 0 4 272.39 8.26
-10 0 3 1.17 0.71
10 0 -3 0.43 0.37
10 0 -3 0.17 0.7
10 0 -2 3534.22 78.29
10 0 -2 3652.18 79.92
-10 0 2 3569.69 79.91
10 0 -1 -0.22 0.34
-10 0 1 0.49 0.56
-10 0 0 0.08 0.56
-10 0 -1 -0.25 0.61
-10 0 -2 307.84 8.76
-10 0 -3 -0.18 0.63
10 0 6 27.84 1.56
10 0 7 -0.18 0.45
10 0 8 158.07 4.89
10 0 9 0.06 0.46
10 0 10 149.42 4.67
10 0 11 0.3 0.48
10 0 12 6.12 0.85
-10 0 -16 175.37 5.28
-10 0 -17 0.32 0.59
-10 0 -18 4.46 0.82
-10 0 -19 0.21 0.69
-10 0 -20 221.87 6.62
-10 0 -21 0.23 0.76
-10 0 -22 1.5 0.79
-10 0 -23 -0.33 0.81
-10 0 -24 123.13 4.6
-10 0 -25 0.71 0.98
10 0 26 24 1.97
-10 0 -26 25.78 2
10 0 27 -0.18 0.99
-10 0 -27 0.47 0.91
10 0 28 57.25 2.97
-10 0 -28 58.12 3.11
-10 0 -29 0.59 1.02
10 0 29 0.54 1.01
-10 0 -30 -0.1 1.02
10 0 30 0.18 0.98
-10 0 -31 -0.41 1.1
10 0 31 -0.1 1.06
-10 0 -32 2.28 1.16
-10 0 -33 0.84 1.15
-10 0 -34 7.2 1.46
-10 0 -35 -0.11 1.14
-10 0 -36 12.01 1.76
-10 2 32 -1.49 1.85
-10 2 31 0.75 1.81
-10 2 30 2.38 1.66
-10 2 29 -0.9 1.62
-10 2 28 -0.11 1.48
-10 2 27 10.89 1.6
10 -2 -26 8.51 1.87
10 2 -26 4.92 1.68
-10 2 26 6.35 1.33
-10 2 25 29.58 2.19
10 -2 -25 30.44 2.81
10 2 -25 28.85 2.75
10 2 -25 22.02 3.07
10 2 -24 15.45 2.12
10 -2 -24 15.32 2.19
-10 2 24 11.02 1.51
10 -2 -23 32.2 2.77
10 2 -23 32.62 2.72
-10 2 22 -0.08 1.11
10 -2 -22 -0.9 1.4
10 2 -22 -0.15 1.4
10 -2 -21 29.49 2.59
10 2 -21 27.29 2.46
-10 2 21 -0.29 1.03
10 2 -21 0.77 1.66
10 2 -20 20.37 3.37
10 -2 -20 20.32 2.16
10 2 -20 21.9 2.25
10 -2 -19 92.17 4.03
10 2 -19 100.18 4.18
-10 2 19 -0.78 0.89
10 2 -19 5.13 2.69
10 -2 -18 -0.13 1
10 2 -18 -0.13 1.07
10 -2 -17 131.65 4.52
10 2 -17 135.4 4.62
-10 2 17 -0.99 0.77
10 2 -17 4.2 2.11
10 -2 -16 23.78 2.14
10 2 -16 21.22 2.09
10 -2 -15 4.11 1.14
10 2 -15 3.08 1.05
10 -2 -14 59.68 3.2
10 2 -14 64.86 3.29
10 -2 -13 5.2 1.17
10 2 -13 4.46 1.11
10 -2 -12 25.81 2.05
10 2 -12 24.04 1.97
10 2 -11 47.97 2.48
10 -2 -11 54.87 2.95
10 2 -11 60.23 3.07
10 2 -10 37.33 2.11
10 -2 -10 34.78 2.27
10 2 -10 36.69 2.36
10 2 -9 180.32 5.86
10 -2 -9 191.48 6.21
10 2 -9 193.9 6.24
10 -2 -8 10.47 1.3
10 2 -8 10.01 1.26
-10 -2 7 348.39 9.82
-10 2 7 338.65 9.81
10 -2 -7 354.28 9.78
10 2 -7 350.35 9.77
10 -2 -6 56.17 2.85
10 2 -6 61.08 2.92
-10 2 6 60.59 2.92
-10 -2 6 60.68 2.92
-10 2 5 162.14 5.48
-10 -2 5 167.35 5.5
10 -2 -5 156.91 5.42
10 2 -5 164.58 5.48
-10 2 4 11.15 1.22
10 -2 -4 9.55 1.19
10 2 -4 10.54 1.21
-10 -2 4 7.16 1.02
10 -2 -3 13 1.31
10 2 -3 11.83 1.28
-10 -2 3 13.21 1.27
-10 2 3 12.74 1.24
10 -2 -3 11.96 1.34
-10 2 2 24.79 1.73
-10 -2 2 26.06 1.73
10 -2 -2 24.03 1.89
-10 2 1 58.87 2.82
-10 -2 1 62.45 2.83
10 -2 -1 64.57 3.14
10 -2 0 25.9 1.98
-10 2 0 26.06 1.77
-10 -2 0 24.57 1.71
-10 2 -1 70.06 3.11
-10 -2 -1 70.46 3.06
10 -2 1 69.38 3.36
-10 -2 -2 2.49 0.78
10 -2 2 4.36 1.11
-10 2 -2 3.39 0.82
-10 2 -3 501.69 11.25
-10 2 -3 490.69 13.04
-10 -2 -3 488.23 12.99
10 -2 3 505.84 13.59
-10 2 -4 13.21 1.36
-10 -2 -4 15.24 1.4
-10 2 -4 14.61 0.61
10 -2 4 17.04 1.68
-10 2 -5 235 5.47
10 -2 5 214.67 7.29
-10 2 -6 0.26 0.23
10 -2 6 0.96 0.82
10 -2 7 24.71 1.84
10 -2 7 26.18 2.14
10 -2 8 4.41 1.13
10 -2 8 3.35 1.02
-10 2 -9 5.37 1.14
10 -2 9 7.11 1.29
-10 2 -10 0.44 0.88
10 -2 10 0.88 0.83
10 -2 10 0.09 1.06
-10 2 -11 123.08 4.52
10 -2 11 123 4.55
-10 2 -12 -0.12 0.81
10 -2 12 -0.12 0.84
10 -2 12 2.4 1.42
-10 2 -13 81.67 3.52
10 -2 13 0.11 1.31
-10 2 -14 6.52 1.37
10 -2 14 99.71 4.43
-10 2 -15 68.99 3.37
10 -2 15 9.1 1.89
10 -2 16 115.19 4.36
-10 2 -16 3.55 1.19
10 -2 17 3.9 1.72
-10 2 -17 49.39 3
-10 2 -18 80.15 3.82
10 -2 18 1.97 1.69
-10 2 -19 0.43 1.16
10 -2 19 3.22 1.79
-10 2 -20 0.59 1.17
10 -2 20 11.87 2.19
-10 2 -21 5.32 1.5
10 -2 21 0.47 1.73
-10 2 -22 5.64 1.51
10 -2 22 3.16 0.93
10 -2 23 16.36 1.47
-10 2 -23 17.88 2.21
-10 2 -24 -0.46 1.22
10 -2 24 0.08 0.8
10 -2 24 -1.03 2.05
10 -2 25 36.85 2.15
-10 2 -25 50.46 3.36
-10 2 -26 7.09 1.76
10 -2 26 4.33 1.11
-10 2 -27 7.06 1.76
10 -2 27 9.64 1.39
-10 2 -28 0.33 1.32
10 -2 28 0.81 0.99
10 -2 28 2.3 2.26
10 -2 29 7.84 1.37
-10 2 -29 12.13 2.03
-10 2 -30 -0.34 1.44
10 -2 30 -0.19 1.05
10 -2 30 0.99 2.33
-10 2 -31 1.54 1.59
10 -2 31 0.8 1.12
10 -2 31 -1.64 2.47
-10 2 -32 9.91 2.18
10 -2 32 -1.48 2.59
-10 2 -33 1.95 1.73
10 -2 33 2.85 2.75
-10 2 -34 1.61 1.57
10 -2 34 4.19 2.93
10 -2 35 -0.25 3.21
-10 2 -35 1.46 1.83
-10 2 -36 7.97 2.24
-10 2 -37 1.87 1.69
-10 2 -38 -0.19 1.67
-10 2 -39 3.11 1.94
-10 4 35 5.05 2.15
-10 4 33 8.33 1.95
-10 4 32 8.78 1.7
-10 4 31 0.08 1.43
-10 4 30 -0.62 1.29
-10 4 29 1.2 1.46
-10 4 28 0.53 1.46
10 4 -26 10.48 1.82
10 -4 -26 8.28 1.76
10 -4 -25 1.62 1.42
10 4 -25 2.75 1.46
10 -4 -25 2.66 1.44
10 4 -25 2.53 1.57
10 -4 -24 0.81 1.28
10 4 -24 2.1 1.26
10 -4 -24 -0.72 1.53
10 4 -24 -0.14 1.37
10 -4 -23 7.21 1.73
10 4 -23 10.16 1.73
10 -4 -23 7.9 1.68
10 4 -23 6.1 1.66
10 -4 -22 0.54 1.23
10 4 -22 0.65 1.1
10 -4 -22 -0.14 1.2
10 4 -22 -0.54 1.17
10 4 -21 19.71 2.06
10 -4 -21 13.72 2.03
10 -4 -21 14.18 2
10 4 -21 17.13 2.06
10 4 -20 27.59 2.47
10 4 -20 20.13 2.23
10 -4 -20 20.36 2.22
10 -4 -20 21.17 2.35
10 4 -19 35.31 2.59
10 -4 -19 34.05 2.64
10 4 -19 34.42 2.66
10 -4 -19 31.48 2.73
10 -4 -18 1.33 1.25
10 4 -18 1.58 1.19
10 4 -18 3.55 1.2
10 -4 -18 2.05 1.36
10 -4 -17 15.38 1.98
10 4 -17 14.57 1.79
10 4 -17 16.22 1.84
10 -4 -17 13.64 1.79
10 -4 -16 3 1.34
10 4 -16 2.39 1.14
10 -4 -16 2.13 1.15
10 4 -16 1.34 1.14
10 -4 -15 12.74 1.88
10 4 -15 12.13 1.69
10 -4 -15 11.73 1.6
10 4 -15 9.24 1.47
10 4 -14 8.09 1.45
10 -4 -14 8.4 1.69
10 -4 -14 7.88 1.35
10 4 -14 6.02 1.28
10 4 -13 -0.37 0.98
10 -4 -13 0.83 1.18
10 -4 -13 -0.2 0.91
10 4 -13 0.1 0.86
10 4 -12 33.19 2.49
10 -4 -12 30.48 2.21
10 4 -12 32.77 2.25
10 -4 -12 33.65 2.71
10 -4 -11 40.45 2.51
10 4 -11 37.4 2.38
10 -4 -11 35.35 2.86
10 -4 -10 7.12 1.61
10 -4 -10 6.27 1.2
10 4 -10 8.07 1.25
10 -4 -9 1.31 1.13
10 4 -9 2.51 0.9
10 -4 -9 1.65 0.86
10 -4 -8 6.58 1.56
10 -4 -8 6.04 1.06
10 4 -8 5.89 1.05
10 -4 -7 -0.28 1.12
10 -4 -6 0.14 1.1
10 -4 -5 5.03 1.48
-10 4 5 -1.28 1.06
10 -4 -4 16.89 2.01
-10 4 4 0.36 1.11
-10 4 3 -1.01 1.17
10 -4 -3 2.73 1.31
10 -4 -2 39.85 2.88
-10 4 2 39 1.95
-10 -4 1 0.07 0.67
-10 4 1 -1.09 0.92
10 -4 -1 1.35 1.27
-10 4 1 0.36 0.65
-10 4 0 18.16 1.41
10 -4 0 18.73 2.25
-10 -4 0 17.45 1.37
-10 4 -1 0.84 0.63
-10 -4 -1 1.06 0.65
-10 4 -1 0.2 0.95
-10 4 -2 -0.14 0.73
-10 -4 -2 -0.27 0.67
-10 4 -2 -0.16 1.22
10 4 3 7.44 1.15
-10 -4 -3 8.1 1.05
-10 4 -3 7.36 1.03
10 4 4 0.65 0.7
-10 4 -4 1.5 0.73
-10 -4 -4 0.64 0.6
-10 4 -4 0.17 1.22
-10 4 -5 2.87 0.84
-10 -4 -5 3.18 0.81
10 4 5 2.64 0.81
-10 4 -5 0.49 1.14
-10 4 -6 54.57 2.5
10 -4 6 52.17 3.4
-10 -4 -6 51.58 2.41
10 4 6 50.97 2.24
-10 4 -6 52.62 3.33
-10 4 -7 -0.47 1.06
10 4 7 0.76 0.64
10 -4 7 -0.16 1.16
-10 4 -7 0.17 0.72
-10 4 -7 0.17 1.17
-10 -4 -7 0.16 0.69
-10 4 -8 1.28 0.63
-10 4 -8 1.45 1.21
10 -4 8 0.82 1.18
-10 4 -8 0.61 0.72
-10 -4 -8 0.5 0.66
-10 4 -8 -0.18 1.24
10 4 8 0.95 0.61
10 4 9 3.24 0.64
-10 4 -9 3.23 0.72
-10 4 -9 3.97 1.42
-10 4 -9 1.65 0.82
-10 -4 -9 2.55 0.86
-10 4 -10 24.78 1.41
10 4 10 22.97 1.13
-10 4 -10 25.56 2.62
-10 4 -11 9.69 0.99
-10 4 -11 8.73 1.87
-10 4 -12 1.3 0.62
-10 4 -13 0.54 0.59
-10 4 -14 2.81 0.76
-10 4 -15 0.33 0.67
-10 4 -16 1.7 0.74
-10 4 -17 1.16 1.56
-10 4 -17 1.36 0.71
-10 4 -18 12.68 2.25
-10 4 -19 1.01 1.49
-10 4 -20 19.59 2.75
-10 4 -21 2.74 1.85
-10 4 -22 -0.86 1.73
-10 4 -23 5.73 2.12
-10 4 -24 6.93 2.23
-10 4 -25 -1.14 1.85
-10 4 -26 -0.46 1.77
-10 4 -27 -1.17 1.88
-10 4 -28 0.95 1.9
-10 4 -29 2.88 2.08
10 6 -16 -0.46 1.66
10 6 -15 -0.22 1.61
10 6 -14 5.01 1.87
10 6 -13 2.55 1.8
10 6 -12 0.21 1.5
10 6 -11 4.2 1.79
10 6 -10 2.52 1.64
10 6 -9 3.79 1.69
10 6 -8 4.97 1.73
10 6 -7 3.69 1.64
10 6 -6 0.87 1.35
-10 6 5 0.73 1.93
10 6 -5 1.18 1.33
10 6 -4 6.65 1.75
-10 6 4 -1.53 2.04
10 6 -3 6.57 1.77
-10 6 3 -1.48 2.11
-10 6 2 1 2.19
10 6 -2 5.15 1.75
10 6 -1 0.46 1.3
-10 6 1 -1.27 2.01
-10 6 0 0.54 1.71
10 6 0 2.3 1.3
10 6 1 -0.41 1.33
-10 6 -1 0.85 1.71
-10 6 -2 0.43 1.64
10 6 2 0.39 1.2
10 6 3 7.06 1.59
-10 6 -3 0.11 1.69
10 6 4 0.49 1.12
-10 6 -4 0.41 2.07
10 6 5 0.9 1.19
-10 6 -6 0.88 2.23
-10 6 -7 0.14 2.19
-10 6 -8 0.09 1.01
-10 6 -8 0.91 2.07
-10 6 -9 0.19 1.02
-10 6 -9 1.06 1.67
-10 6 -10 -0.28 1.01
-10 6 -10 0.86 1.64
-10 6 -11 0.62 0.95
-10 6 -11 -0.22 1.66
-10 6 -12 0.33 0.9
-10 6 -12 0.89 1.72
-10 6 -13 0.61 1.01
-10 6 -14 -0.35 0.98
11 1 -29 20.63 3.44
11 1 -28 2.11 2.37
11 1 -27 16.15 2.62
-11 1 27 1 1
-11 -1 26 8.23 1.58
-11 1 26 12.24 1.53
11 -1 -26 10.84 1.99
11 1 -26 11.35 1.97
11 -1 -25 0.17 1.22
11 1 -25 0.85 1.36
-11 -1 25 -0.22 1.16
-11 1 25 0.86 1.09
-11 -1 24 77.61 3.8
-11 1 24 94.26 3.8
11 -1 -24 77.98 4.56
11 1 -24 92.45 4.86
11 1 -24 66.05 3.91
-11 -1 23 1.86 1.23
-11 1 23 6.71 1.35
11 -1 -23 6.11 1.76
11 1 -23 4.98 1.77
11 1 -23 9.65 2.35
-11 1 22 295.87 8.63
11 -1 -22 266.15 9.83
11 1 -22 269.59 9.86
-11 1 21 156.61 5.44
11 -1 -21 159.32 6.68
11 1 -21 156.22 6.65
-11 1 20 57.36 2.73
11 -1 -20 54.29 3.61
11 1 -20 51.81 3.5
-11 1 19 149.93 4.8
11 1 -19 137.71 5.87
11 1 -19 158.98 5.49
11 1 -18 4.48 1.51
-11 1 18 4.59 1.11
-11 1 17 473.04 9.99
11 1 -17 457.2 11.63
11 1 -16 71.31 3.81
-11 1 16 76.77 2.99
11 1 -16 68.5 3.15
11 1 -15 80.29 3.97
11 1 -15 88.75 4.21
-11 1 15 87.92 3.14
11 1 -15 82.18 3.31
11 1 -14 169.15 5.34
-11 1 14 168.58 4.96
11 1 -14 160.64 6
-11 1 13 63.19 2.43
11 1 -13 61.7 2.69
11 1 -13 54.96 3.13
11 1 -12 6.64 0.85
-11 1 12 5.79 0.74
11 1 -12 4.32 1.04
11 1 -11 5.53 1.09
11 1 -11 6.38 0.83
-11 1 11 5.69 0.68
-11 1 10 5.13 0.63
11 1 -10 3.59 0.97
11 1 -10 5.36 0.75
11 1 -9 1.31 0.52
-11 1 9 1.59 0.46
11 1 -9 1.01 0.72
-11 1 8 -0.1 0.64
11 1 -8 0.47 0.45
-11 1 8 -0.04 0.34
11 1 -8 -0.1 0.63
11 1 -7 227.68 3.8
-11 1 7 247.71 3.18
-11 1 7 242.92 5.43
11 1 -7 237.27 5.26
11 1 -6 118.38 2.77
-11 1 6 129.18 2.17
-11 1 6 129.29 3.94
11 1 -6 124.72 3.79
11 1 -5 13.91 1.06
-11 1 5 15.22 1.45
-11 1 5 14.82 0.78
11 1 -5 14.51 1.47
-11 1 4 211.13 5.2
11 1 -4 219.17 6.8
-11 1 4 214.67 6.72
-11 1 3 718.92 16.08
11 1 -3 706.11 17.89
-11 1 3 689.8 17.93
-11 1 2 28.28 1.97
-11 1 1 4.34 0.9
-11 1 0 0.27 0.62
-11 1 -1 621.32 15.9
11 -1 2 11.41 1.18
-11 1 -2 9.43 1.23
11 -1 3 19.31 1.56
-11 1 -3 20.73 1.7
-11 1 -4 123.77 4.75
11 -1 4 125.53 4.5
11 -1 5 40.94 2.31
11 -1 6 0.9 0.72
11 -1 7 88.47 3.7
11 -1 8 219.56 5.21
11 -1 8 232.07 6.96
11 1 8 223.72 5.92
11 -1 9 3.14 0.34
11 1 9 3.54 0.59
11 -1 9 2.98 0.87
11 1 10 1.32 0.47
11 -1 10 1.78 0.31
11 -1 10 0.77 0.75
11 -1 11 0.88 0.31
11 -1 11 1.36 0.76
11 1 11 0.88 0.41
11 -1 12 31.29 1.24
11 1 12 28.27 1.36
11 -1 12 27.87 1.99
11 -1 13 6.91 0.62
-11 1 -13 5.73 1.04
11 -1 13 5.07 1.07
11 -1 14 44.04 1.69
-11 1 -14 40.28 2.4
11 -1 15 22.73 1.13
-11 1 -15 20.03 1.7
11 -1 16 23.7 1.23
-11 1 -16 22.71 1.82
11 -1 17 0.42 1.1
-11 1 -17 1.2 0.76
11 -1 17 2.49 0.6
11 -1 18 19.59 1.27
-11 1 -18 16.66 1.71
11 -1 19 107.17 2.69
-11 1 -19 109.34 3.86
-11 1 -20 -0.11 0.92
11 -1 20 0.71 0.63
11 -1 20 0.9 1.09
11 -1 21 7.61 0.97
-11 1 -21 5.14 1.27
-11 1 -22 3.67 1.17
11 -1 22 3.59 0.86
11 -1 23 30.34 1.75
-11 1 -23 26.2 2.18
-11 1 -24 0.24 1.09
11 -1 24 0.27 0.77
11 -1 24 0.12 1.41
-11 1 -25 -0.12 1.01
11 -1 25 -0.21 0.76
11 -1 25 0.67 1.53
-11 1 -26 1.66 1.1
11 -1 26 1.4 0.84
11 -1 26 0.14 1.58
-11 1 -27 16.51 2.01
11 -1 27 17.14 1.56
-11 1 -28 4 1.47
11 -1 28 6.97 1.29
-11 1 -29 8.96 1.72
11 -1 29 8.39 1.32
-11 1 -30 4.56 1.55
11 -1 30 6.03 1.25
11 -1 31 0.88 2.08
11 -1 31 -0.44 0.98
-11 1 -31 0.14 1.27
-11 1 -32 -0.14 1.31
11 -1 32 -0.81 1.83
-11 1 -33 -0.29 1.42
11 -1 33 0.79 1.87
-11 1 -34 0.29 1.31
11 -1 34 -0.16 1.83
-11 1 -35 -0.15 1.4
11 -1 35 2.15 1.99
-11 1 -36 7.13 1.95
11 -1 36 1.36 2.12
-11 1 -37 6.7 1.8
11 -1 37 2.26 2.25
11 -1 38 -1.12 2.36
11 1 40 7.98 3.88
-11 3 38 -2.71 2.36
-11 3 37 -1.64 2.19
-11 3 36 -0.66 2.02
-11 3 35 -1.29 2.05
-11 3 34 -0.13 2
-11 3 33 -0.12 1.97
-11 3 32 1.91 1.94
-11 3 31 -1.04 1.78
-11 3 29 -1.09 1.46
-11 3 28 -0.08 1.27
-11 3 27 0.58 1.18
-11 3 26 -0.43 0.94
11 3 -25 8.83 1.88
11 -3 -25 8.51 1.88
11 -3 -24 13.58 2.12
11 3 -24 11.2 1.97
11 -3 -23 1.06 1.35
11 3 -23 0.91 1.25
-11 3 23 -0.1 0.82
11 -3 -22 10.11 1.71
11 3 -22 8.94 1.74
11 -3 -21 8.4 1.58
11 3 -21 9.03 1.66
11 -3 -20 4.34 1.36
11 3 -20 4.2 1.3
11 3 -19 4.69 2.72
-11 3 19 -0.57 0.68
11 -3 -19 20.9 2.15
11 3 -19 20.6 2.16
-11 3 18 -0.23 0.66
11 -3 -18 4.81 1.35
11 3 -18 5.43 1.44
11 3 -18 0.19 2.44
11 3 -17 75.65 3.57
11 -3 -17 68.67 3.4
11 -3 -16 30.29 2.35
11 3 -16 28.34 2.31
11 3 -15 0.84 1.13
11 -3 -15 0.36 0.91
-11 3 15 0.08 0.49
11 -3 -14 25.08 2.09
11 3 -14 22.38 1.99
11 -3 -13 -0.22 1.18
11 3 -13 0.22 1.14
11 -3 -12 18.98 1.85
11 3 -12 17.93 1.83
11 -3 -11 2.09 0.93
11 3 -11 0.84 0.91
11 -3 -10 31.35 2.26
11 3 -10 31.47 2.21
11 -3 -10 34.19 2.45
11 -3 -9 72.13 3.67
11 -3 -9 70.85 3.44
11 3 -9 69.72 3.35
11 -3 -8 1.33 1.04
11 3 -8 0.98 0.87
11 -3 -8 1.18 0.87
11 -3 -7 25.29 1.96
11 3 -7 28.7 2.1
11 -3 -7 27.32 2.28
11 -3 -6 2.69 1.08
11 -3 -6 2.38 0.86
11 3 -6 2.21 0.89
-11 3 5 21.39 1.76
-11 -3 5 24.09 1.82
-11 3 4 33.34 2.14
-11 -3 4 32.72 2.12
-11 3 3 5.35 1.03
-11 -3 3 5.54 1.04
-11 3 2 -0.51 0.76
-11 -3 2 -0.17 0.69
-11 3 1 0.6 0.69
-11 -3 1 0.5 0.63
11 -3 0 12.56 1.76
-11 3 0 11.34 1.33
-11 -3 0 11.09 1.27
11 -3 1 60.11 3.43
-11 3 -1 63.03 3.02
-11 -3 -1 65.24 2.97
-11 3 -2 0.62 0.73
-11 -3 -2 0.09 0.66
11 -3 2 1.17 0.98
-11 3 -3 2.49 0.86
-11 -3 -3 2 0.76
11 -3 3 3.15 1.18
-11 3 -4 0.93 0.72
-11 -3 -4 1.26 0.77
11 -3 4 0.4 0.97
-11 3 -5 10.76 0.75
-11 3 -5 11.17 1.34
-11 -3 -5 10.12 1.28
11 -3 5 11.01 1.68
-11 3 -6 3.38 0.48
-11 3 -6 2.81 0.87
-11 -3 -6 2.36 0.87
11 -3 6 4.03 1.33
-11 3 -7 16.26 0.91
-11 3 -7 16.21 1.61
-11 -3 -7 14.51 1.53
11 -3 7 16.01 1.92
-11 3 -8 17.47 0.95
11 -3 8 10.79 1.68
-11 3 -9 14.16 0.86
11 3 9 10.2 0.75
11 -3 9 13.36 1.83
-11 3 -10 4.57 0.61
11 3 10 3.53 0.35
11 -3 10 5.03 1.35
-11 3 -11 0.32 0.43
11 -3 11 1.78 1.11
-11 3 -12 0.3 1.08
-11 3 -13 20.75 2.29
-11 3 -14 3.08 1.33
-11 3 -15 0.16 1.24
-11 3 -16 4.51 1.43
-11 3 -17 1.64 1.23
-11 3 -18 0.17 1.11
-11 3 -19 0.52 1.3
-11 3 -20 8.42 1.84
-11 3 -21 13.28 2.19
-11 3 -22 -0.55 1.47
-11 3 -23 0.94 1.5
-11 3 -24 -0.19 1.6
-11 3 -25 -0.19 1.5
-11 3 -26 -0.2 1.64
-11 3 -27 2.63 1.81
-11 3 -28 1.23 1.78
-11 3 -29 -0.62 1.74
-11 3 -30 -0.21 1.88
-11 3 -31 0.85 1.75
-11 3 -32 1.72 1.98
-11 3 -33 1.29 1.81
-11 3 -34 5.42 2.43
11 -5 -23 0.13 1.35
11 -5 -22 1.04 1.3
11 -5 -21 7.96 1.67
11 5 -20 6.93 1.65
11 -5 -20 6.39 1.58
11 -5 -19 4.61 1.41
11 5 -19 5.87 1.67
11 -5 -18 2.04 1.22
11 5 -18 0.55 1.16
11 -5 -17 1.22 1.09
11 5 -17 1.55 1.25
11 5 -16 13.36 1.95
11 -5 -16 11.43 1.66
11 -5 -15 0.64 1.39
11 5 -15 -0.29 1.24
11 -5 -15 -0.21 0.95
11 -5 -14 0.96 1.44
11 5 -14 0.44 1.36
11 -5 -14 0.3 1.1
11 5 -14 -0.49 1.09
11 -5 -13 -0.16 1.41
11 5 -13 0.29 1.22
11 -5 -13 0.38 0.93
11 5 -13 -0.28 0.88
11 -5 -12 16.41 2.31
11 -5 -11 7.53 1.94
11 -5 -10 9.39 1.96
11 -5 -9 0.83 1.44
11 -5 -8 1 1.41
-11 5 7 -1.07 1.52
11 -5 -7 46.21 3.4
-11 5 6 -1.3 1.48
11 -5 -6 8.18 1.93
11 -5 -5 0.18 1.42
-11 5 5 0.19 1.54
11 -5 -4 -0.17 1.47
11 -5 -3 12.31 2.03
-11 5 3 -0.48 1.28
11 5 -2 7.54 1.54
11 -5 -2 7.16 1.78
11 5 -1 -0.13 1.02
11 -5 -1 -0.52 1.4
-11 5 1 -0.23 1.17
11 5 0 2.34 1.22
11 -5 0 3.77 1.66
-11 5 0 -1.02 1.35
11 5 1 44.72 2.78
11 -5 1 46.76 3.55
-11 5 -2 -0.32 0.67
11 -5 2 -0.53 1.43
11 5 2 -0.11 0.91
-11 5 -2 -2.03 1.71
-11 5 -3 0.53 0.68
-11 -5 -3 0.73 0.64
11 5 3 0.95 1
-11 -5 -4 3.31 0.83
-11 5 -4 3.54 0.93
11 5 4 4.97 1.26
-11 5 -5 0.13 0.65
-11 -5 -5 -0.06 0.65
11 5 5 -0.47 0.83
-11 5 -5 -0.56 1.33
11 5 6 25.54 1.91
-11 5 -6 22.83 1.61
-11 -5 -6 22.03 1.57
11 5 7 2.93 0.98
-11 5 -7 0.8 1.43
-11 5 -7 3.32 0.92
-11 -5 -7 2.54 0.83
11 5 8 1.75 0.83
-11 5 -8 1.8 0.87
-11 5 -8 1.87 0.89
-11 -5 -8 1.68 0.84
-11 5 -8 1.3 1.61
-11 5 -9 -0.21 0.77
11 5 9 -0.35 0.68
-11 5 -9 -0.19 1.38
-11 5 -9 0.33 0.78
-11 -5 -9 -0.08 0.73
-11 5 -9 1.23 1.75
-11 5 -10 1.88 2.04
-11 5 -10 1.71 0.85
-11 -5 -10 1.86 0.88
-11 5 -10 1.39 0.78
-11 5 -10 1.73 1.42
-11 5 -11 0.29 2.13
-11 5 -11 3.41 1.08
-11 -5 -11 2.78 0.96
-11 5 -11 4.1 0.93
-11 5 -11 3.96 1.68
-11 5 -12 0.4 1.38
-11 5 -12 -0.07 0.76
-11 5 -12 -0.29 1.01
-11 -5 -12 -0.09 0.92
-11 5 -13 0.41 1.58
-11 5 -13 0.34 0.72
-11 5 -13 -0.3 1.1
-11 -5 -13 0.1 0.97
-11 5 -14 2.1 1.56
-11 5 -14 1.65 0.87
-11 5 -14 2.09 1.05
-11 -5 -14 0.5 0.95
-11 5 -15 4.55 1
-11 5 -16 7.99 1.19
-11 5 -17 1.11 0.88
-11 5 -18 1.21 0.96
-11 5 -19 27.34 3.47
-11 5 -20 3.67 2.06
-11 5 -21 -0.23 1.73
11 7 -8 0.86 1.84
11 7 -7 -0.41 1.69
11 7 -6 0.58 1.7
-12 0 27 -0.42 1.06
-12 0 26 31.88 2.28
-12 0 25 0.48 0.98
12 0 -25 -0.17 1.31
-12 0 24 87.7 3.84
12 0 -24 96.29 5.01
-12 0 23 -0.63 1.17
12 0 -23 -0.49 1.41
-12 0 22 5.4 1.13
12 0 -22 4.65 1.55
12 0 -22 3.26 1.85
12 0 -21 0.16 1.25
-12 0 21 0.08 0.98
-12 0 20 251.21 5.13
12 0 -20 255.35 6.93
-12 0 19 1.02 1.04
12 0 -19 0.86 1.21
-12 0 18 390.89 6.21
12 0 -18 378.86 8.24
-12 0 17 0.72 0.94
12 0 -17 0.94 1.22
-12 0 16 446.7 9.04
12 0 -16 451.08 10.77
-12 0 15 0.07 0.68
12 0 -15 0.62 1.01
12 0 -15 0.31 0.89
-12 0 14 82.88 3.33
12 0 -14 90.59 4.24
-12 0 13 -0.06 0.59
12 0 -13 -0.12 0.89
12 0 -13 0.24 1.11
-12 0 12 306.82 8.64
12 0 -12 309.89 9.79
-12 0 11 -0.06 0.51
12 0 -11 -0.12 0.8
12 0 -10 70.58 3.49
-12 0 9 -0.34 0.63
12 0 -9 -0.11 0.67
12 0 -8 15.22 1.04
-12 0 8 20.77 1.76
12 0 -8 20.22 1.72
12 0 -7 0.21 0.71
12 0 -7 -0.04 0.35
-12 0 7 -0.11 0.59
12 0 -6 2.56 0.86
-12 0 6 1.65 0.73
12 0 -6 2.26 0.47
12 0 -5 0.31 0.65
12 0 -5 0.17 0.41
-12 0 5 -0.1 0.57
12 0 -4 771.83 19.77
-12 0 4 757.91 19.69
12 0 -4 807.21 18.06
-12 0 3 0.6 0.64
12 0 -3 -0.05 0.28
12 0 -3 -0.1 0.66
12 0 -2 139.65 3.67
-12 0 2 140.43 5.1
12 0 -1 0.14 0.25
-12 0 1 -0.1 0.64
12 0 0 646.24 14.81
-12 0 0 660.27 16.68
-12 0 -1 0.1 0.62
-12 0 -2 9.67 1.24
-12 0 -3 -0.1 0.67
-12 0 -4 302.89 9.08
12 0 6 2.53 0.65
12 0 7 0.55 0.57
12 0 8 108.7 3.89
12 0 9 -0.07 0.59
12 0 10 136.09 4.53
12 0 11 0.14 0.58
12 0 12 140.1 4.71
12 0 13 -0.28 0.59
12 0 14 5.61 0.91
-12 0 -24 -0.46 0.8
-12 0 -25 -0.32 0.85
-12 0 -26 3.9 0.96
12 0 26 2.57 0.97
-12 0 -27 -0.33 0.9
12 0 27 -0.17 0.92
-12 0 -28 -0.08 0.83
12 0 28 -0.17 0.98
-12 0 -29 -0.09 0.86
12 0 29 0.7 1.07
12 0 29 0.66 2.68
-12 0 -30 21.44 1.89
12 0 30 24.28 2.01
12 0 31 0.37 2.1
-12 0 -31 0.8 0.97
12 0 31 0.1 1.06
12 0 32 -2.26 2.24
-12 0 -32 8.13 1.36
12 0 33 -0.73 2.26
-12 0 -33 -0.09 0.94
-12 0 -34 1.8 1.08
12 0 34 -2.12 2.28
12 0 35 -0.16 1.92
12 0 36 0.17 2.05
12 0 37 -0.17 2.04
12 0 38 0.73 2.39
12 0 39 -1.21 2.49
-12 2 26 1.97 1.09
12 -2 -25 13.36 2.22
12 2 -25 13.51 2.11
-12 2 25 16.53 1.68
12 -2 -24 3.64 1.48
12 2 -24 3.64 1.41
-12 2 24 5.07 1.16
-12 2 23 1.08 0.94
12 2 -23 0.92 0.92
12 2 -23 4.56 2
12 -2 -23 0.79 1.26
12 2 -23 0.64 1.3
12 -2 -22 44.36 3.17
12 2 -22 40.9 3.13
-12 2 22 42.27 2.38
12 2 -22 40.38 2.62
12 -2 -21 63.56 3.78
12 2 -21 60.54 3.21
-12 2 21 62.11 2.98
12 2 -21 62.55 3.8
12 2 -20 19.01 2.23
12 2 -20 19.37 1.81
-12 2 20 19.21 1.78
12 -2 -20 16.56 2.13
12 2 -19 62.51 3.64
-12 2 19 65.73 2.91
12 -2 -19 63.65 3.66
12 2 -18 4.89 1.07
-12 2 18 4 0.97
12 -2 -18 2.29 1.15
12 2 -18 4.59 1.33
12 2 -17 61.93 2.88
-12 2 17 49.21 2.46
12 -2 -17 56.09 3.34
12 2 -17 53.15 3.28
12 -2 -16 6.4 1.47
12 2 -16 5.21 1.37
12 2 -16 6.88 1.24
12 2 -15 44.54 2.45
12 -2 -15 43.57 2.88
12 2 -15 40.23 2.82
12 2 -14 131 4.64
12 -2 -14 120.12 5.13
12 2 -14 123.14 5.19
12 2 -13 49.5 2.57
12 -2 -13 52.88 3.13
12 2 -13 52.04 3.13
12 2 -12 0.3 0.64
12 -2 -12 -0.23 1.01
12 2 -12 0.35 0.94
12 2 -11 -0.54 0.75
12 -2 -11 -0.34 0.91
12 2 -11 -0.11 0.97
12 2 -10 34.91 2.05
12 -2 -10 35.96 2.43
12 2 -10 32.23 2.32
12 2 -9 7.04 1
12 -2 -9 6.19 1.17
12 2 -9 6.74 1.21
12 2 -8 4.28 0.87
12 -2 -8 4.53 1.04
12 2 -8 7.79 1.25
-12 -2 8 6.58 1.17
-12 2 8 6.57 1.21
12 -2 -7 119.72 4.74
12 2 -7 114.16 4.68
-12 2 7 121.65 4.76
-12 -2 7 113.05 4.62
-12 2 6 3.38 0.95
-12 -2 6 4.05 1.02
12 -2 -6 1.65 0.87
12 2 -6 1.96 0.94
-12 2 5 188.31 6.26
-12 -2 5 178.91 6.14
12 -2 -5 173.71 6.11
12 2 -5 183.17 6.2
12 -2 -4 3.83 1.06
12 2 -4 4.13 1.09
-12 2 4 3.46 0.96
-12 -2 4 4.26 0.94
-12 2 3 3.8 0.94
-12 -2 3 4.02 0.94
-12 2 2 66.07 3.2
-12 -2 2 65.28 3.16
12 -2 -2 65.44 3.27
-12 -2 1 0.1 0.74
12 -2 -1 0.32 0.83
-12 2 1 -0.1 0.64
-12 2 0 5.76 0.3
12 -2 0 6.53 1.22
-12 2 0 6.16 1.08
-12 -2 0 5.74 1.04
-12 2 -1 133.82 5.04
-12 -2 -1 135.14 5.03
12 -2 1 148.4 5.42
-12 2 -2 11.44 1.37
-12 -2 -2 11.53 1.36
12 -2 2 13.67 1.57
-12 2 -3 36.44 2.37
-12 -2 -3 36.68 2.36
12 -2 3 41 2.66
12 -2 4 0.95 0.9
-12 2 -4 1.03 0.76
-12 -2 -4 1.53 0.83
-12 2 -5 137.69 5.34
-12 -2 -5 143.93 5.35
12 -2 5 160.84 4.88
12 -2 5 145.88 5.6
12 -2 6 0.11 0.9
12 -2 6 -0.07 0.87
12 -2 7 13.18 1.62
12 -2 7 19.24 1.64
12 -2 8 14.07 1.56
12 -2 8 10.2 1.49
12 -2 9 80.94 3.64
12 -2 9 8.27 1.62
12 2 10 0.21 0.32
12 -2 10 -0.24 0.83
12 -2 11 -0.24 0.83
12 -2 11 -0.36 1.01
12 2 11 0.32 0.27
12 -2 12 0.28 1.07
-12 2 -12 0.7 0.9
12 -2 12 1.24 0.93
-12 2 -13 -0.12 0.86
12 -2 13 -0.13 0.98
12 -2 13 0.28 1.07
-12 2 -14 -0.5 0.94
12 -2 14 -0.2 1.14
-12 2 -15 5.87 1.33
12 -2 15 0.41 1.14
-12 2 -16 -0.13 0.99
12 -2 16 -0.43 1.2
-12 2 -17 46.01 2.91
12 -2 17 -0.11 1.29
-12 2 -18 7.73 1.51
12 -2 18 -1.06 1.49
-12 2 -19 4.45 1.34
12 -2 19 19.24 2.29
-12 2 -20 -0.14 1.11
12 -2 20 6.54 1.79
-12 2 -21 4.2 1.48
-12 2 -22 1.03 1.14
-12 2 -23 0.15 1.22
12 -2 23 -2.28 2.17
-12 2 -24 6.44 1.61
12 -2 24 -0.36 2.03
-12 2 -25 5.32 1.57
12 -2 25 -0.19 2.14
12 -2 26 0.08 0.84
-12 2 -26 -0.32 1.31
12 -2 26 -0.57 2.32
12 -2 27 3.39 1.03
-12 2 -27 2.6 1.56
12 -2 27 -0.2 2.36
12 -2 28 6.38 1.22
-12 2 -28 7.74 1.86
12 -2 29 5.9 1.27
-12 2 -29 5.35 1.62
12 -2 30 1.39 1.04
12 -2 30 -1.03 2.54
-12 2 -30 1.35 1.54
-12 2 -31 3.43 1.74
12 -2 31 0.63 2.48
-12 2 -32 3.47 1.73
-12 2 -33 -0.53 1.64
12 -2 33 -0.87 2.48
-12 2 -34 3.16 1.82
12 -2 34 0.67 2.66
-12 2 -35 0.53 1.58
12 -2 35 0.23 2.79
-12 2 -36 0.53 1.63
-12 2 -37 2.32 1.83
-12 4 30 1.34 1.29
-12 4 29 0.18 1.11
-12 4 28 1.65 1.16
-12 4 27 0.28 1.16
-12 4 26 3.15 1.34
-12 4 24 1.01 1.18
12 -4 -23 1.07 1.44
12 4 -23 1.07 1.33
-12 4 23 0.18 0.95
12 -4 -22 33.18 2.93
12 4 -22 34.63 2.91
12 -4 -21 19.9 2.33
12 -4 -21 17.05 2.3
12 4 -21 17.61 2.32
12 -4 -20 0.59 1.27
12 -4 -20 1.11 1.34
12 4 -20 1.38 1.36
-12 4 20 0.24 0.71
12 -4 -19 1.18 1.36
-12 4 19 -0.55 0.79
12 -4 -19 1.07 1.14
12 4 -19 0.94 1.2
12 -4 -18 1.78 1.38
12 -4 -18 0.39 1.19
12 4 -18 0.91 1.23
12 -4 -17 32.64 2.88
12 -4 -17 30.23 2.57
12 4 -17 32.12 2.57
12 -4 -16 25.03 2.33
12 4 -16 24.98 2.31
12 -4 -16 29.55 2.77
12 -4 -15 0.3 1.35
12 -4 -15 -0.12 1.13
12 4 -15 -0.36 1.19
12 -4 -14 42.26 2.83
12 4 -14 38.94 2.78
12 -4 -14 46.19 3.3
12 -4 -13 51.35 3.05
12 4 -13 46.4 2.94
12 -4 -13 51.75 3.51
12 -4 -12 15.89 2.1
12 -4 -12 12.32 1.63
12 4 -12 12.78 1.75
12 -4 -11 10.67 1.92
12 4 -11 8.25 1.43
12 -4 -11 9.11 1.5
12 -4 -10 1.83 1.27
12 -4 -10 1.56 1.03
12 4 -10 1.46 1.03
-12 4 10 -0.07 0.56
12 -4 -9 26.53 2.03
12 4 -9 29.69 2.12
12 -4 -9 26.53 2.58
12 -4 -8 16.34 2.16
-12 4 8 -0.25 0.68
12 -4 -7 3.21 1.46
-12 4 7 0.12 0.8
-12 4 6 -0.36 0.79
12 -4 -6 0.93 1.36
12 -4 -5 3.83 1.5
-12 4 5 -0.08 0.76
12 -4 -4 38.87 2.99
-12 4 4 -0.04 0.77
12 -4 -3 6.56 1.59
-12 -4 3 7.16 1.13
-12 4 3 6.86 1.13
-12 4 2 8.3 1.23
-12 -4 2 5.79 1.05
12 -4 -2 5.29 1.59
-12 4 1 7.67 1.18
-12 -4 1 7.29 1.13
-12 4 0 4.26 0.99
-12 -4 0 2.16 0.82
-12 4 -1 26.55 1.85
-12 -4 -1 27.06 1.81
-12 4 -2 -0.16 1.2
-12 4 -2 -0.35 0.86
-12 -4 -2 0.17 0.81
-12 4 -3 2.09 0.92
-12 -4 -3 1.05 0.83
12 -4 4 18.4 2.28
-12 4 -4 18.99 1.69
-12 -4 -4 17.58 1.63
-12 4 -5 6.3 1.1
-12 -4 -5 6.03 1.11
12 -4 5 5.05 1.54
-12 4 -6 6.41 0.79
-12 4 -6 6.07 1.16
-12 -4 -6 6.77 1.15
12 4 6 5.22 0.94
12 -4 6 7.12 1.61
-12 4 -7 1.69 0.92
-12 -4 -7 0.57 0.76
-12 4 -7 0.4 0.53
12 -4 7 0.33 1.17
12 4 7 1.11 0.62
-12 4 -8 4.01 0.68
12 -4 8 3.91 1.54
12 4 8 4.78 0.84
-12 4 -8 4.15 1.09
-12 -4 -8 3.3 1.01
-12 4 -9 6.08 0.78
12 -4 9 6.29 1.69
-12 4 -9 6.02 1.24
-12 -4 -9 6.47 1.25
12 4 9 5.64 0.76
-12 4 -10 47.3 1.94
-12 4 -10 37.87 2.57
-12 -4 -10 39.96 2.57
12 4 10 39.53 1.57
-12 4 -11 0.59 0.55
-12 4 -11 0.35 0.89
-12 -4 -11 0.79 0.9
-12 4 -12 3.7 0.76
-12 4 -13 0.25 0.6
-12 4 -14 11.18 1.09
-12 4 -15 1.5 1.43
-12 4 -16 -0.57 1.57
-12 4 -17 -0.58 1.37
-12 4 -18 0.98 1.51
-12 4 -19 3.58 1.61
-12 4 -20 10.11 2.15
-12 4 -21 0.41 1.61
-12 4 -22 14.21 2.49
-12 4 -23 11.87 2.45
-12 4 -24 -0.21 1.64
-12 4 -25 2.18 1.76
-12 4 -26 5.72 2.11
-12 4 -27 1.11 1.9
12 6 -12 2.3 1.88
12 6 -11 -0.41 1.59
12 6 -10 0.8 1.64
12 6 -9 3.87 1.81
12 6 -8 5.76 1.89
12 6 -7 0.9 1.49
12 6 -6 -0.17 1.4
12 6 -5 -0.84 1.55
12 6 -4 5.17 1.64
12 6 -3 1.41 1.42
12 6 -2 -0.15 1.3
12 6 -1 -0.59 1.23
12 6 0 -0.15 1.35
12 6 1 5.49 1.53
12 6 2 2.3 1.43
12 6 3 -0.48 1.19
13 1 -28 25.88 3.28
13 1 -27 14.83 2.58
-13 1 26 2.88 1.19
13 1 -26 2.08 1.63
-13 1 25 0.69 0.97
13 1 -25 0.92 1.51
13 1 -24 -0.34 1.36
-13 1 24 0.37 0.89
13 1 -24 0.49 1.66
13 -1 -24 0.34 1.29
-13 1 23 15.82 1.62
13 -1 -23 11.06 1.97
13 1 -23 13.02 2.06
-13 1 22 18.96 1.69
13 -1 -22 16.87 2.21
13 1 -22 17.66 2.27
13 -1 -21 38.4 3.12
13 1 -21 41.96 3.18
-13 1 21 44.7 2.46
13 1 -21 44.64 3.26
-13 1 20 16.7 1.53
13 -1 -20 11.3 1.97
13 1 -20 16.57 2.23
13 1 -20 18.44 2.22
-13 1 19 21.98 1.67
13 1 -19 18.72 2.18
13 -1 -19 22.54 2.38
13 1 -19 19.77 2.25
-13 1 18 196.96 5.82
13 1 -18 186.29 7.07
-13 1 17 9.41 1.18
13 -1 -17 5.86 1.56
13 1 -17 6.7 1.63
13 1 -17 4.43 1.1
13 1 -16 165.22 4.54
13 -1 -16 157.61 5.61
13 1 -16 179.51 5.88
-13 1 15 186.54 5.41
13 1 -15 172.75 5.62
13 1 -15 167.78 6.58
-13 1 14 29.16 1.67
13 1 -14 28.23 1.83
13 1 -14 21.73 2.3
-13 1 13 92.47 3.29
13 1 -13 98.7 3.62
13 1 -13 90.92 4.38
-13 1 12 48.71 2.12
13 1 -12 50.19 2.3
13 1 -12 44.83 2.88
-13 1 11 0.89 0.49
13 1 -11 0.9 0.54
13 1 -11 0.12 0.82
13 -1 -11 1.81 0.59
-13 1 10 1.39 0.47
13 1 -10 0.54 0.51
13 1 -10 0.59 0.83
-13 1 9 6.23 0.73
13 1 -9 7.95 0.94
13 1 -9 6.64 1.28
-13 1 9 7.89 1.27
-13 1 8 174.94 2.98
13 1 -8 185.02 3.69
13 1 -8 189.01 5.23
-13 1 8 182.16 5.23
-13 1 7 18.65 1.03
13 1 -7 18.05 1.25
-13 1 7 18.05 1.79
13 1 -7 19.57 1.86
13 -1 -7 19.42 0.98
-13 1 6 22.65 1.14
13 1 -6 23.7 1.4
-13 1 6 20.4 1.83
13 1 -6 25.08 2.03
13 1 -5 2.2 0.55
-13 1 5 2.8 0.86
13 1 -5 2.64 0.92
13 1 -4 3.49 0.61
-13 1 4 3.58 0.92
13 1 -4 2.49 0.91
13 1 -3 19.3 1.81
-13 1 3 16.69 1.62
-13 1 2 -0.54 0.72
-13 1 1 -0.11 0.69
-13 1 0 87.4 3.92
-13 1 -1 104.19 4.35
-13 1 -2 114.69 4.71
-13 1 -3 16.94 1.69
13 -1 3 17.95 1.62
-13 1 -4 427.56 11.96
13 -1 4 415.31 11.51
-13 1 -5 26.69 2.12
13 -1 5 23.97 1.91
13 -1 6 53.68 2.87
13 -1 7 39.9 2.53
13 -1 8 140.62 5.2
13 -1 9 57.86 1.64
13 -1 9 65.23 3.16
13 1 9 60.5 2.43
13 -1 10 13.79 0.65
13 -1 10 18.35 1.72
13 1 10 14.77 1.15
13 1 11 0.57 0.5
13 -1 11 0.25 0.27
13 -1 11 0.88 0.93
13 -1 12 152.71 3.96
13 -1 12 148.27 5.47
13 1 12 145.88 4.46
13 -1 13 4.52 0.52
13 -1 13 4 1.08
13 1 13 3.63 0.68
13 -1 14 5.33 0.57
13 1 14 6.3 0.79
13 -1 14 6.81 1.28
13 -1 15 40.51 1.48
13 -1 15 43.06 2.58
13 -1 16 1.41 1.46
13 -1 16 1.1 0.52
13 -1 17 2.93 1.64
13 -1 17 6.77 0.77
13 -1 18 -0.12 1.37
13 -1 18 1.38 0.59
13 -1 19 0.85 1.31
-13 1 -19 2.9 1.03
13 -1 20 14.3 1.11
-13 1 -20 15.52 1.65
-13 1 -21 0.87 0.99
13 -1 21 -0.22 0.82
13 -1 21 -0.36 1.36
13 -1 22 23.59 1.48
-13 1 -22 23.73 2.03
-13 1 -23 0.69 0.97
13 -1 23 -0.42 0.8
13 -1 23 -0.57 1.22
-13 1 -24 4.79 1.33
13 -1 24 5.1 0.93
-13 1 -25 1.66 1.13
13 -1 25 0.48 0.77
13 -1 25 0.87 1.39
13 -1 26 25.59 1.75
-13 1 -26 21.99 2.14
-13 1 -27 0.12 1.11
13 -1 27 0.53 0.86
13 -1 27 0.88 1.67
-13 1 -28 3.63 1.3
13 -1 28 3.19 1.04
13 -1 28 1.84 1.89
-13 1 -29 1.9 1.22
13 -1 29 0.72 0.91
-13 1 -30 1.28 1.17
13 -1 30 1.46 0.91
13 -1 30 -0.9 2.18
-13 1 -31 7.52 1.64
13 -1 31 5.36 1.21
-13 1 -32 10.86 1.84
13 -1 32 -1.18 2.33
-13 1 -33 4.22 1.55
13 -1 33 1.07 2.1
-13 1 -34 1.86 1.4
13 -1 34 2.44 2.16
-13 1 -35 4.51 1.62
13 -1 35 -0.34 1.99
13 -1 36 1.38 2.14
13 -1 37 -1.76 2.32
13 3 -26 1.28 1.16
13 3 -25 6.22 1.47
13 3 -24 2.8 1.16
13 -3 -23 1.45 1.45
13 3 -23 2.09 1.4
13 3 -23 4.31 1.34
13 3 -22 15.43 1.94
13 -3 -22 11.49 2.01
13 3 -22 8.67 1.96
13 -3 -21 -0.31 1.32
13 3 -21 -0.15 1.3
13 3 -21 0.12 0.91
13 -3 -20 4.95 1.64
13 3 -20 4.2 1.45
13 3 -20 5.2 1.27
13 3 -19 27.07 2.22
13 -3 -19 26.26 2.55
13 3 -19 26.27 2.56
13 3 -18 0.11 0.87
13 -3 -18 -2.44 1.3
13 3 -18 0.14 1.17
13 3 -17 4.24 1.22
13 -3 -17 4.81 1.36
13 3 -17 2.34 1.32
13 3 -16 2.83 1.11
13 -3 -16 4.14 1.32
13 3 -16 4.02 1.3
13 3 -15 10.23 1.51
13 -3 -15 11.31 1.7
13 3 -15 10.68 1.79
13 3 -14 177.86 6.13
13 -3 -14 168.37 6.49
13 3 -14 179.39 6.59
13 3 -13 10.32 1.52
13 -3 -13 11.97 1.81
13 3 -13 8.49 1.66
13 3 -12 154.9 5.58
13 -3 -12 138.8 5.66
13 3 -12 147.81 5.78
13 3 -11 16.49 1.86
13 -3 -11 13.71 1.87
13 3 -11 11.83 1.78
13 3 -10 131.4 5.1
13 -3 -10 131.35 5.49
13 -3 -10 133.95 5.37
13 3 -10 129.85 5.32
13 -3 -9 103.17 4.47
13 3 -9 100.62 4.47
13 -3 -9 95.39 4.55
13 -3 -8 15.07 1.75
13 3 -8 12.06 1.65
13 -3 -8 15.48 1.97
13 -3 -7 34.18 2.44
13 3 -7 31.81 2.37
13 -3 -7 31.45 2.63
-13 3 6 21.1 1.94
-13 -3 6 17.6 1.76
-13 3 5 48.05 2.83
-13 -3 5 43.16 2.7
-13 3 4 44.28 2.75
-13 -3 4 45.02 2.71
-13 3 3 91.32 4.01
-13 -3 3 90.83 3.94
-13 -3 2 21.74 1.91
-13 3 2 22.98 1.91
13 -3 -1 6.58 1.54
-13 3 1 8.64 1.3
-13 -3 1 6.69 1.2
13 -3 0 24.43 2.37
-13 3 0 23.98 1.97
-13 -3 0 24.34 1.96
-13 3 -1 28.41 2.13
13 -3 1 27.56 2.48
-13 -3 -1 27.32 2.07
13 -3 2 -0.28 1.11
-13 3 -2 0.1 0.9
-13 -3 -2 -0.4 0.85
-13 3 -3 4.98 0.46
-13 3 -3 4.78 1.12
-13 -3 -3 3.83 1.04
13 -3 3 4.07 1.33
-13 3 -4 71.6 2
-13 3 -4 68.72 3.44
-13 -3 -4 68.85 3.4
13 -3 4 70.78 3.98
-13 3 -5 18.13 0.78
-13 3 -5 16.88 1.81
-13 -3 -5 17.54 1.77
13 -3 5 16.28 2.03
-13 3 -6 -0.11 0.32
13 -3 6 0.15 1.14
-13 3 -6 0.79 0.86
-13 -3 -6 0.11 0.8
-13 3 -7 10.26 1.47
-13 -3 -7 9.43 1.43
13 -3 7 8.52 1.76
-13 3 -8 67.29 3.55
-13 -3 -8 70.69 3.57
13 -3 8 69.34 4.01
13 -3 9 31.6 2.74
13 3 10 0.05 0.37
13 -3 10 0.15 1.14
13 -3 11 2.75 1.21
13 -3 12 12.29 1.92
13 -3 13 30.05 2.78
-13 3 -13 36.12 2.87
-13 3 -14 19.98 2.25
-13 3 -15 6.61 1.57
-13 3 -16 1.13 1.22
-13 3 -17 2.63 1.34
-13 3 -18 -0.34 1.38
-13 3 -19 3.76 1.52
-13 3 -20 3.63 1.56
-13 3 -21 -0.7 1.43
-13 3 -22 2.14 1.51
-13 3 -23 3.8 1.65
-13 3 -24 4.23 1.75
-13 3 -25 3.37 1.77
-13 3 -26 7.77 2.19
-13 3 -27 4.41 1.79
-13 3 -28 0.39 1.59
-13 3 -29 -0.2 1.69
-13 3 -30 3.97 1.93
-13 3 -31 1.2 1.75
-13 3 -32 -0.2 1.77
-13 3 -33 -0.2 1.8
13 -5 -21 10.28 1.85
13 -5 -20 -0.13 1.26
13 -5 -19 1.97 1.32
13 -5 -18 4.31 1.45
13 -5 -17 2.82 1.39
13 -5 -16 3.41 1.32
13 -5 -15 1.04 1.1
-13 5 14 -0.7 1.18
13 -5 -14 0.56 1.12
-13 5 13 -0.23 1.04
-13 5 12 0.39 0.86
-13 5 11 0.04 0.87
-13 5 10 -0.46 0.89
-13 5 9 -1.88 1.18
-13 5 7 0.4 1.15
-13 5 6 1.22 1.11
-13 5 5 0.71 1.05
-13 5 4 1.85 1.08
-13 5 3 0.06 1.1
-13 5 2 -0.87 1.13
-13 5 1 0.21 1.18
-13 5 0 -0.16 1.34
-13 -5 -1 0.54 0.75
-13 5 -1 1.24 0.85
13 5 1 1.57 1.12
-13 5 -1 0.53 1.5
-13 5 -2 -0.68 1.57
13 5 2 2.68 1.14
-13 5 -2 0.67 0.8
-13 -5 -2 1.73 0.88
-13 5 -3 0.96 1.82
-13 5 -3 1.27 0.88
-13 -5 -3 1.51 0.82
13 5 3 3.11 1.12
-13 5 -4 -0.12 1.98
-13 5 -4 0.5 0.85
13 5 4 0.78 0.97
-13 -5 -4 0.16 0.76
-13 5 -5 10.58 1.33
-13 -5 -5 8.98 1.24
13 5 5 10.72 1.5
-13 5 -6 0.18 0.83
-13 5 -6 -0.31 0.79
-13 -5 -6 -0.25 0.81
13 5 6 0.34 0.91
-13 5 -7 -0.23 0.78
-13 5 -7 0.37 0.87
-13 -5 -7 0.61 0.92
13 5 7 -0.15 0.85
-13 5 -8 13.95 1.22
-13 5 -8 12.48 1.57
-13 -5 -8 13.56 1.5
13 5 8 13.76 1.39
-13 5 -9 28.31 1.69
-13 5 -9 27.26 2.12
-13 -5 -9 28.3 2.12
13 5 9 28.54 1.68
-13 5 -10 3.35 1.12
-13 5 -10 2.03 0.85
-13 -5 -10 2.61 1.05
-13 5 -11 0.52 0.94
-13 -5 -11 0.2 0.84
-13 5 -11 0.39 0.69
-13 5 -12 -0.44 1.01
-13 -5 -12 0.32 0.98
-13 5 -12 0.39 0.67
-13 5 -13 0.49 0.7
-13 5 -13 0.11 1.08
-13 -5 -13 -0.11 1.08
-13 5 -14 1.26 0.76
-13 5 -14 0.82 0.99
-13 -5 -14 0.68 1.01
-13 5 -15 1.48 0.8
-13 5 -15 1.35 1.21
-13 -5 -15 1.06 1.06
-13 5 -16 2.05 1.24
-13 -5 -16 2.45 1.13
-13 5 -17 2.61 1.82
-13 5 -18 0.89 1.82
-13 5 -19 -0.23 1.77
-14 0 26 1.21 1.04
-14 0 25 0.43 1.06
14 0 -24 48.28 3.6
-14 0 24 50.21 2.93
-14 0 23 0.3 0.92
14 0 -23 -1.02 1.45
14 0 -22 1.42 1.58
-14 0 22 3.79 1.13
14 0 -22 1.63 1.42
-14 0 21 0.09 1.01
14 0 -21 -0.95 1.45
-14 0 20 50.74 2.52
14 0 -20 49.37 3.31
-14 0 19 0.25 0.82
14 0 -19 -0.15 1.16
14 0 -19 1.79 1.13
-14 0 18 16.34 1.53
14 0 -18 13.75 1.95
14 0 -18 12.33 1.71
-14 0 17 -0.32 0.91
14 0 -17 -0.74 1.28
14 0 -17 -0.33 1.24
14 0 -16 7.08 1.54
-14 0 16 7.4 1.13
14 0 -16 7.6 1.31
14 0 -15 -0.85 1.33
-14 0 15 -0.82 0.99
14 0 -14 16.68 2.02
14 0 -14 28.78 2.33
14 0 -13 0.13 0.87
14 0 -13 -1.15 1.44
14 0 -12 31.79 2.53
14 0 -11 0.13 0.9
14 0 -10 203.52 7.19
-14 0 10 206.67 7.26
14 0 -9 -0.25 0.75
-14 0 9 -0.13 0.76
14 0 -8 1.46 0.84
-14 0 8 2.67 0.95
14 0 -7 -0.49 0.77
-14 0 7 -0.12 0.68
14 0 -7 -0.04 0.39
-14 0 6 16.33 1.69
14 0 -6 16.23 0.98
14 0 -6 13.77 1.58
14 0 -5 0.15 0.33
-14 0 5 0.12 0.64
14 0 -5 -0.12 0.84
-14 0 4 0.59 0.59
14 0 -4 1.63 0.36
14 0 -4 0.69 0.72
-14 0 3 -0.12 0.62
14 0 -3 0.09 0.29
14 0 -2 56 1.84
-14 0 2 50.31 2.95
14 0 -1 0.34 0.27
-14 0 1 -0.23 0.73
14 0 0 0.1 0.27
-14 0 0 -0.23 0.74
14 0 1 -0.05 0.25
-14 0 -1 -0.35 0.72
-14 0 -2 16.66 1.75
-14 0 -3 0.12 0.7
-14 0 -4 353.75 10.54
-14 0 -5 0.99 0.83
14 0 6 9.86 1.19
14 0 7 0.08 0.66
14 0 8 0.16 0.66
14 0 9 -0.17 0.69
14 0 10 166.09 5.5
14 0 11 0.08 0.7
14 0 12 59.21 2.87
14 0 13 -0.34 0.72
14 0 14 10.13 1.25
14 0 15 0.41 0.76
14 0 25 -0.23 0.8
14 0 26 10.45 1.35
14 0 27 -0.33 0.97
14 0 28 0.75 0.98
14 0 29 0.25 0.99
14 0 30 0.7 2.69
14 0 30 4.11 1.2
14 0 31 0.86 1.35
14 0 32 -0.39 2.39
14 0 33 1.79 2.35
14 0 34 -1.74 2.41
14 0 35 -0.37 2.18
14 0 36 -0.51 2.01
14 0 37 -0.53 2.27
-14 2 25 32.08 2.3
-14 2 24 3.5 1.12
14 2 -24 23.8 2.96
14 -2 -23 21.45 2.55
-14 2 23 26.09 1.93
14 2 -23 23.78 2.62
14 -2 -22 7.58 1.77
14 2 -22 7.36 1.81
-14 2 22 11.38 1.45
14 2 -22 7.42 1.42
14 2 -22 4.38 2.13
14 -2 -21 2.09 1.27
14 2 -21 2.9 1.44
-14 2 21 4.53 1.12
14 2 -21 4.08 1.19
14 2 -21 0.64 2.65
14 -2 -20 3.46 1.54
14 2 -20 6.14 1.65
-14 2 20 7.46 1.19
14 2 -20 5.31 1.16
14 -2 -19 1.54 1.34
14 2 -19 0.92 1.27
-14 2 19 3.07 0.98
14 2 -19 2.02 1.01
14 2 -19 -0.17 2.29
14 2 -18 46.47 2.66
-14 2 18 47.5 2.4
14 -2 -18 38.73 3.02
14 2 -18 35.58 2.91
14 2 -17 79.98 3.55
-14 2 17 80.96 3.29
14 -2 -17 74.61 4.23
14 2 -17 71.24 4.14
14 2 -16 12.21 1.45
-14 2 16 12.97 1.29
14 -2 -16 12.71 1.88
14 2 -16 13.43 1.91
14 2 -15 26.84 1.97
-14 2 15 25.33 1.66
14 -2 -15 23.94 2.35
14 2 -15 22.04 2.31
14 2 -14 118.88 4.44
-14 2 14 114.8 3.89
14 -2 -14 115.65 5.14
14 2 -14 106.89 4.99
14 2 -13 353.79 9.84
-14 2 13 371.51 9.27
14 -2 -13 333.45 10.75
14 2 -13 347.8 10.86
14 2 -12 88.41 3.69
-14 2 12 89.18 3.14
14 -2 -12 85.48 4.35
14 2 -12 86.49 4.33
14 2 -11 268.82 8.03
14 -2 -11 279.46 9.05
14 2 -11 265.93 8.97
14 2 -10 97.15 3.98
-14 2 10 113.24 3.48
14 -2 -10 100 4.68
14 2 -10 104.74 4.74
14 2 -9 660.27 17.06
-14 2 9 651.8 18.07
14 -2 -9 659.74 18.03
14 2 -9 657.29 18.04
14 2 -8 19.82 1.72
-14 2 8 22.49 1.26
14 -2 -8 18.76 2.06
14 2 -8 17.54 2
-14 2 8 20.31 2.04
-14 -2 8 21.33 2.06
14 2 -7 59.05 2.92
-14 2 7 74.6 2.32
14 -2 -7 58.78 3.41
14 2 -7 63.09 3.48
-14 2 7 64.39 3.54
-14 -2 7 70.46 3.62
-14 2 6 7.81 0.63
-14 2 6 8.98 1.36
-14 -2 6 6.7 1.31
14 -2 -6 7.35 1.41
14 2 -6 6.88 1.34
-14 2 5 73.22 3.7
-14 -2 5 70.79 3.65
-14 2 5 77.09 2.27
14 -2 -5 71.97 3.73
14 2 -5 78.6 3.83
-14 2 4 15.07 1.7
-14 -2 4 16.06 1.7
-14 2 4 16.12 0.79
-14 2 3 84.35 2.25
-14 2 3 86.78 4
-14 -2 3 83.22 3.91
-14 2 2 119.23 2.96
-14 2 2 132 5.09
-14 -2 2 128.62 4.99
14 -2 -2 125.08 5.02
14 -2 -1 12.3 1.59
-14 -2 1 13.6 1.65
-14 2 1 12.34 1.53
14 -2 0 7.93 1.35
-14 2 0 7.55 1.25
-14 -2 0 8.1 1.32
-14 2 -1 28.27 2.21
-14 -2 -1 24.74 2.11
14 -2 1 26.02 2.21
14 -2 2 27.05 2.25
-14 2 -2 25.25 2.1
-14 -2 -2 21.17 1.96
-14 2 -3 54.15 3.11
-14 -2 -3 51.27 3.08
14 -2 3 59.03 3.33
-14 2 -4 98.06 4.6
-14 -2 -4 91.05 4.45
14 -2 4 105.18 4.81
-14 2 -5 52.92 3.2
-14 -2 -5 48.19 3.03
14 -2 5 56.18 3.38
-14 -2 -6 14.79 1.71
14 -2 6 11.72 1.59
-14 2 -6 12.06 1.61
-14 2 -7 84.23 3.75
-14 -2 -7 88.07 3.8
14 -2 7 86.44 3.77
14 -2 8 2.1 1.04
14 -2 8 2.18 1.16
14 -2 9 0.63 0.9
14 -2 9 0.53 1.04
14 2 10 5.3 0.66
14 -2 10 6.98 1.45
14 -2 11 28.85 2.38
14 2 11 30 1.25
14 -2 12 1.59 1.14
14 2 12 0.65 0.4
14 -2 13 19.1 2.08
14 -2 13 -0.08 0.97
14 -2 14 12.74 1.81
14 -2 14 0.76 1.05
14 -2 15 19.66 2.11
14 -2 15 -1.24 1.14
14 -2 16 2.88 1.22
14 -2 17 6.79 1.48
-14 2 -18 4.57 1.29
14 -2 18 1.11 1.23
-14 2 -19 3.41 1.28
14 -2 19 8.4 1.76
14 -2 20 1.15 1.36
-14 2 -20 0.56 1.1
-14 2 -21 0.28 1.22
14 -2 21 -1.52 1.63
-14 2 -22 1.6 1.21
14 -2 22 -0.92 1.58
-14 2 -23 2.07 1.33
14 -2 23 -1.15 1.8
14 -2 24 -2.23 2.05
-14 2 -24 -0.3 1.23
-14 2 -25 2.3 1.39
14 -2 25 -1.64 1.99
-14 2 -26 1.08 1.32
-14 2 -27 3.62 1.54
14 -2 27 -0.2 2.6
-14 2 -28 2.22 1.39
14 -2 28 -1.66 2.48
-14 2 -29 6.26 1.85
14 -2 29 -1.68 2.6
-14 2 -30 -0.16 1.5
14 -2 30 0.43 2.55
-14 2 -31 0.66 1.43
14 -2 31 -2.41 2.82
-14 2 -32 -0.5 1.56
14 -2 32 -1.78 3.01
-14 2 -33 1.16 1.59
14 -2 33 0.9 2.77
14 -2 34 0.23 2.76
-14 2 -34 0.84 1.57
-14 2 -35 0.5 1.5
-14 2 -36 1.34 1.59
14 4 -23 4.38 1.56
14 4 -22 3.05 1.43
14 4 -21 1.79 1.29
14 -4 -21 1.37 1.36
14 4 -21 1.21 1.37
14 4 -20 17.44 2.08
14 -4 -20 16.94 2.29
14 4 -20 13.25 2.07
14 4 -19 -0.13 1.14
14 -4 -19 -0.44 1.31
14 4 -19 0.87 1.33
14 4 -18 0.13 1.09
14 -4 -18 1.57 1.37
14 4 -18 0.86 1.17
14 -4 -17 1.93 1.26
14 4 -17 0.69 1.2
14 4 -17 0.5 1.03
14 -4 -16 2.56 1.39
14 4 -16 3.9 1.48
14 4 -16 3.95 1.34
14 4 -15 27.75 2.35
14 -4 -15 21.12 2.23
14 4 -15 20.34 2.22
14 -4 -15 24.22 2.68
14 4 -14 2.05 1.26
14 -4 -14 2.71 1.46
14 -4 -14 3.53 1.38
14 4 -14 1.31 1.22
14 4 -13 8.69 1.61
14 -4 -13 6.42 1.72
14 -4 -13 6.98 1.54
14 4 -13 8.52 1.56
14 4 -12 20.38 2.14
14 -4 -12 16 2.28
14 4 -12 17.14 1.96
14 -4 -12 14.05 1.88
14 4 -11 11.74 1.76
14 -4 -11 11.83 2.08
14 -4 -11 12.19 1.73
14 4 -11 13.35 1.8
14 -4 -10 27.05 2.42
14 4 -10 31.38 2.53
14 -4 -9 30.57 2.96
14 -4 -8 64.95 4.18
14 -4 -7 1.35 1.67
14 -4 -6 89.88 5.01
14 -4 -5 0.68 1.61
14 -4 -4 19.46 2.49
-14 4 4 21.06 1.93
14 -4 -3 3.58 1.55
-14 4 3 2.92 1.07
-14 -4 3 2.39 1.07
-14 4 2 35.34 2.47
-14 -4 2 33.53 2.37
-14 4 1 -0.21 1.03
-14 -4 1 -0.1 0.96
-14 4 0 4.05 1.11
-14 -4 0 6.78 1.22
-14 4 -1 -0.1 0.98
-14 -4 -1 0.29 0.97
-14 4 -2 4.85 1.18
-14 -4 -2 5.09 1.13
14 -4 2 5.83 1.85
-14 -4 -3 1.25 0.95
14 -4 3 1.27 1.36
-14 4 -3 0.65 1.01
-14 4 -4 3.64 0.63
-14 4 -4 3.04 1.07
14 -4 4 4.75 1.63
-14 -4 -4 3.33 1
-14 4 -5 0.45 0.43
-14 4 -5 0.44 0.86
-14 -4 -5 0.53 0.84
14 -4 5 0.17 1.4
-14 4 -6 -0.06 0.46
-14 4 -6 0.34 0.89
-14 -4 -6 -0.11 0.88
14 -4 6 -0.35 1.44
-14 4 -7 14.98 0.94
14 4 7 15.28 1.33
-14 4 -7 13.34 1.68
-14 -4 -7 13.9 1.63
14 -4 7 14.79 2.25
-14 4 -8 1.53 1
-14 -4 -8 1.14 0.93
-14 4 -8 0.83 0.48
14 -4 8 1.59 1.41
14 4 8 1.13 0.66
-14 4 -9 18.34 1.06
-14 4 -9 16.03 1.88
-14 -4 -9 18.33 1.9
14 4 9 18.1 1.27
14 -4 9 15.08 2.43
-14 4 -10 14.86 1
-14 4 -10 13.75 1.89
-14 -4 -10 15.81 1.82
14 4 10 14.38 0.94
14 -4 10 17.51 2.56
14 -4 11 5.78 1.83
-14 4 -11 4.36 1.25
-14 -4 -11 2.98 1.19
-14 4 -12 85.36 4.29
-14 -4 -12 81.33 4.11
-14 4 -15 -0.37 1.41
-14 4 -16 -0.94 1.46
-14 4 -17 0.19 1.41
-14 4 -18 0.19 1.51
-14 4 -19 2.76 1.61
-14 4 -20 2.01 1.59
-14 4 -21 2.04 1.79
-14 4 -22 0.21 1.62
-14 4 -23 1.47 1.8
-14 4 -24 7.21 2.2
-14 4 -25 0.86 1.72
-14 4 -26 0.22 1.8
14 6 -8 0.38 1.53
14 6 -7 1.66 1.61
14 6 -6 2.13 1.69
14 6 -5 -0.17 1.44
14 6 -4 1.14 1.44
14 6 -3 3.14 1.53
14 6 -2 0.45 1.32
14 6 -1 3.45 1.58
14 6 0 -0.69 1.33
15 1 -29 12.07 3.08
15 1 -28 7.78 2.48
15 1 -27 5.58 2.18
-15 1 26 -0.5 1.09
15 1 -26 -0.58 1.65
-15 1 25 15.29 1.69
15 1 -25 21.17 2.44
-15 1 24 4.33 1.17
15 1 -24 8.82 2.13
-15 1 23 -0.09 0.9
15 1 -23 2.71 1.93
-15 1 22 9.25 1.34
15 -1 -22 8.06 1.77
15 1 -22 6.35 1.65
15 1 -22 5.89 2.14
15 -1 -21 3.03 1.4
15 1 -21 4.89 1.57
-15 1 21 4.28 1.05
15 -1 -20 0.49 1.46
15 1 -20 0.99 1.37
-15 1 20 2.98 0.93
-15 1 19 59.64 2.58
15 -1 -19 58.76 3.7
15 1 -19 60.07 3.73
15 -1 -18 2.22 1.39
15 1 -18 4.6 1.6
-15 1 18 3.83 0.99
-15 1 17 1.72 0.77
15 1 -17 1.45 2.04
15 -1 -17 1.08 1.32
15 1 -17 1.55 1.33
-15 1 16 30.06 1.73
15 1 -16 32.89 2.09
15 -1 -16 33.34 2.78
15 1 -16 28.39 2.59
-15 1 15 16.88 1.35
15 1 -15 13.64 1.4
15 -1 -15 21.57 2.26
15 1 -15 16.17 1.97
-15 1 14 4.67 0.89
15 1 -14 4.58 0.88
15 -1 -14 4.3 1.37
15 1 -14 5.02 1.34
-15 1 13 113.3 3.83
15 -1 -13 105.3 5.08
15 1 -13 112.55 5.15
-15 1 12 15.5 1.35
15 1 -12 19.36 1.55
15 1 -12 19.35 2.19
-15 1 11 88.32 3.49
15 1 -11 96.51 3.75
15 1 -11 90.56 4.7
-15 1 10 209.47 4.41
15 1 -10 232.12 4.94
15 1 -10 204.45 6.28
-15 1 10 213.46 6.56
15 1 -9 1.98 1.15
-15 1 9 1.21 0.62
15 1 -9 1.48 0.67
-15 1 9 2.76 1.11
15 -1 -9 0.57 0.53
15 1 -8 19.68 1.36
15 1 -8 16.18 1.87
-15 1 8 20.47 2.01
15 -1 -8 17.23 1.12
15 1 -7 0.58 0.53
-15 1 7 0.53 0.83
15 1 -7 0.52 0.92
15 1 -6 2.76 0.64
15 1 -6 2.29 1.06
-15 1 6 1.27 0.89
-15 1 5 80.69 3.97
15 1 -5 82.87 3.03
15 1 -5 87.07 4.16
15 1 -4 25.8 1.51
-15 1 4 24.63 2.13
-15 1 3 0.25 0.72
15 1 -3 0.55 0.45
-15 1 2 4 1.09
-15 1 1 216.92 7.42
-15 1 0 145.97 5.75
-15 1 -1 46.08 2.93
-15 1 -2 120.82 5.05
-15 1 -3 -0.52 1.02
15 -1 3 -0.21 0.77
-15 1 -4 13.77 1.72
15 -1 4 13.38 1.56
-15 1 -5 18.24 1.92
15 -1 5 18.56 1.78
-15 1 -6 19.54 2.02
15 -1 6 18.87 1.87
-15 1 -7 302.96 9.8
15 -1 7 307.57 9.31
15 -1 8 26.2 2.2
15 -1 9 8.3 1.35
15 1 9 9.99 1.08
15 -1 10 18.36 1.88
15 1 10 19.35 1.45
15 -1 11 4.73 0.41
15 1 11 5.28 0.89
15 -1 11 5.75 1.25
15 -1 12 -0.17 0.34
15 -1 12 -0.24 0.91
15 1 12 0.31 0.59
15 1 13 -0.06 0.58
15 -1 13 -0.12 0.33
15 -1 13 -0.22 0.88
15 -1 14 12.07 0.76
15 1 14 9.84 1.03
15 -1 14 10.37 1.5
15 -1 15 4.44 0.61
15 1 15 5.27 0.84
15 -1 15 6.18 1.27
15 -1 16 17.19 1.03
15 -1 16 14.79 1.76
15 -1 17 2.51 1.83
15 -1 17 6.56 0.73
15 -1 18 1.1 0.56
15 -1 19 0.92 1.54
15 -1 19 17.37 1.18
15 -1 20 1.33 1.64
15 -1 20 9.5 0.99
15 -1 21 1.31 1.72
15 -1 21 9.19 1.04
15 -1 22 2.92 0.8
15 -1 22 1.32 1.54
15 -1 23 4.48 0.87
15 -1 23 -0.37 1.39
15 -1 24 5.39 0.92
15 -1 24 0.73 1.49
15 -1 25 1.62 0.82
15 -1 25 0.52 1.52
15 -1 26 1.73 0.83
15 -1 26 -0.53 1.54
15 -1 27 3.15 0.95
15 -1 27 -1.62 1.58
15 -1 28 0.8 0.92
15 -1 28 0.15 1.73
15 -1 29 6.56 1.2
15 -1 29 -0.16 1.96
15 -1 30 -0.56 1.25
15 -1 30 -0.17 2.07
15 -1 31 0.33 1.16
15 -1 31 -0.75 2.38
15 -1 32 1.01 1.04
15 -1 32 -0.79 2.31
15 -1 33 -1.64 2.66
15 -1 34 -1.38 2.52
15 -1 35 -0.54 2.22
15 -1 36 0.18 2.13
15 3 -26 0.87 1.39
15 3 -25 4.09 1.52
-15 3 24 53.09 2.92
15 3 -24 48.13 3.28
15 3 -23 16.21 2.05
-15 3 23 16.17 1.77
15 3 -22 7.87 1.58
-15 3 22 5.53 1.27
15 3 -21 3.03 1.23
-15 3 21 2.62 1.05
15 -3 -21 1.8 1.41
15 3 -21 1.31 1.32
15 3 -20 4.35 1.28
-15 3 20 3 1.11
15 -3 -20 4.96 1.64
15 3 -20 3.52 1.49
15 3 -19 0.12 1.02
-15 3 19 0.08 0.91
15 -3 -19 -0.63 1.3
15 3 -19 -0.47 1.33
15 3 -18 7.14 1.36
-15 3 18 4.65 1.04
15 -3 -18 5.66 1.58
15 3 -18 3.98 1.53
15 3 -17 23.73 2.12
15 -3 -17 20.07 2.29
15 3 -17 18.57 2.25
15 3 -16 -0.22 0.88
15 -3 -16 -0.29 1.2
15 3 -16 -0.29 1.19
15 3 -15 6.23 1.29
15 -3 -15 7.18 1.57
15 3 -15 5.92 1.59
15 3 -14 73.9 3.53
15 -3 -14 77.73 4.16
15 3 -14 77.71 4.17
15 -3 -13 0.69 1.09
15 3 -13 0.97 1.13
15 3 -13 1.15 1
15 -3 -12 0.69 1.13
15 3 -12 0.96 1.11
15 3 -12 -0.11 0.95
15 3 -11 11 1.51
15 -3 -11 9.27 1.67
15 3 -11 13.59 1.86
15 3 -10 41.77 2.74
15 -3 -10 44.69 3.21
15 -3 -10 49.3 3.2
15 3 -10 44.95 3.1
15 3 -9 31.15 2.35
15 -3 -9 25.85 2.42
15 3 -9 28.66 2.53
15 -3 -9 30.96 2.75
15 -3 -8 61.26 3.61
15 3 -8 58.93 3.53
-15 3 7 11.4 1.85
-15 -3 7 14.58 1.9
-15 3 6 752.72 19.49
-15 -3 6 733.9 19.32
-15 3 5 76.77 4.01
-15 -3 5 79.63 4.02
-15 3 4 94.33 4.42
-15 -3 4 90.38 4.3
-15 3 3 116.83 4.93
-15 -3 3 108.49 4.74
15 -3 -3 112.23 5.24
15 -3 -2 20.47 2.3
-15 3 2 20.25 2.04
-15 -3 2 18.23 1.95
15 -3 -1 0.15 1.22
-15 3 1 -0.24 1.28
-15 -3 1 -0.23 1.19
15 -3 0 28.95 2.72
-15 3 0 29.57 2.43
-15 -3 0 22.42 2.11
-15 3 -1 31.63 2.49
15 -3 1 31.96 2.82
-15 -3 -1 31.52 2.44
15 -3 2 16.45 2.21
-15 3 -2 16.58 1.83
-15 -3 -2 19.28 1.9
15 -3 3 2.1 1.24
-15 3 -3 1.1 0.95
-15 -3 -3 0.71 0.89
-15 3 -4 3.36 1.13
-15 -3 -4 3.04 1.1
15 -3 4 1.68 1.28
-15 3 -5 -0.25 0.85
-15 -3 -5 -0.12 0.88
15 -3 5 -0.46 1.41
-15 3 -6 7.04 1.33
-15 -3 -6 10.44 1.56
15 -3 6 6.11 1.54
15 -3 7 2.82 1.41
-15 3 -7 3.95 1.22
-15 -3 -7 4.64 1.23
-15 3 -8 1.33 1.05
-15 -3 -8 1.04 0.89
15 -3 8 1.64 1.19
-15 3 -9 1.5 1.12
-15 -3 -9 1.99 1.14
15 -3 9 0.47 1.2
-15 3 -10 -0.14 1.18
-15 -3 -10 0.14 1.17
15 -3 10 0.48 1.16
15 3 11 3.25 0.47
15 -3 11 5.54 1.46
15 -3 12 21.69 2.44
15 -3 13 2.99 1.4
15 -3 14 14.96 2.21
-15 3 -20 -0.17 1.34
-15 3 -21 1.2 1.29
-15 3 -22 1.91 1.5
-15 3 -23 -0.35 1.51
-15 3 -24 2.53 1.69
-15 3 -25 -0.18 1.35
-15 3 -26 3.33 1.66
-15 3 -27 5.98 1.89
-15 3 -28 0.57 1.61
-15 3 -29 0.19 1.65
-15 3 -30 0.58 1.63
-15 3 -31 -0.19 1.66
15 -5 -19 1.97 1.43
15 -5 -18 1.5 1.33
15 -5 -17 2.55 1.54
15 5 -16 0.59 1.34
15 -5 -16 0.13 1.41
15 5 -15 0.75 1.28
15 5 -14 -0.62 1.33
15 5 -13 0.61 1.32
15 5 -12 0.15 1.32
-15 5 0 6.33 1.29
-15 -5 0 5.88 1.21
-15 5 -1 -0.41 1.05
-15 -5 -1 0.1 0.94
-15 5 -2 0.51 0.96
-15 -5 -2 1.16 1
15 5 2 0.35 1.09
-15 -5 -3 0.1 0.93
15 5 3 0.21 1.03
-15 5 -3 1.01 0.98
-15 5 -4 1.82 0.71
-15 5 -4 0.81 0.95
15 5 4 1.68 1.07
-15 -5 -4 1.05 0.92
-15 5 -5 1.41 0.64
-15 5 -5 1.82 1.01
-15 -5 -5 1.72 0.97
15 5 5 1.63 0.96
-15 5 -6 0.63 0.94
-15 -5 -6 2.51 1.04
15 5 6 1.44 1
-15 -5 -7 2.18 1.11
-15 5 -7 2.28 1.22
-15 -5 -8 5.98 1.32
-15 5 -8 6.27 1.37
-15 5 -9 4.27 1.25
-15 -5 -9 2.79 1.13
-15 5 -10 -0.35 0.99
-15 -5 -10 0.55 0.99
-15 5 -11 5.86 1.37
-15 -5 -11 4.93 1.35
-15 5 -12 1.22 1.05
-15 -5 -12 1.05 1.09
-15 5 -13 0.38 1.14
-15 -5 -13 0.12 1.05
-15 5 -14 0.26 1.16
-15 -5 -14 -0.63 1.1
-15 5 -15 0.41 1.24
-15 -5 -15 -0.13 1.2
-15 5 -16 -0.28 1.17
-15 -5 -16 1.2 1.14
-15 5 -17 -0.71 1.28
-15 -5 -17 -0.14 1.16
-15 -5 -18 -0.71 1.19
-15 -5 -19 0.75 1.38
-16 0 25 -0.22 1.1
-16 0 24 6.29 1.36
16 0 -23 9.85 2.06
-16 0 23 -0.42 1.1
-16 0 22 8.98 1.39
16 0 -22 0.89 1.53
16 0 -21 0.35 1.33
16 0 -21 7.46 1.51
16 0 -20 23.98 2.58
16 0 -20 7.04 1.76
16 0 -19 -1.01 1.42
16 0 -19 0.68 1.27
16 0 -18 32.94 2.49
16 0 -18 19.08 2.4
16 0 -17 -0.16 1.42
16 0 -17 -0.61 1.1
16 0 -16 57.4 3.74
16 0 -16 69.28 2.96
16 0 -15 -0.31 1.13
16 0 -15 0.08 1.22
16 0 -14 6.04 1.49
16 0 -14 3.51 1.64
16 0 -13 0.15 1.05
16 0 -13 -0.08 1.22
16 0 -12 37.64 2.92
16 0 -11 0.14 1.02
-16 0 11 -0.6 0.95
16 0 -10 116.18 5.22
-16 0 10 116.45 5.24
16 0 -9 0.28 0.99
-16 0 9 -0.58 0.92
-16 0 8 68.09 3.77
16 0 -8 67.57 3.8
-16 0 7 0.14 0.81
16 0 -7 0.14 0.97
-16 0 6 48.14 3.01
16 0 -6 41.7 1.8
16 0 -6 44.37 3
16 0 -5 0.15 0.37
-16 0 5 0.13 0.79
16 0 -5 -0.13 0.88
-16 0 4 0.13 0.76
16 0 -4 -0.04 0.35
-16 0 3 -0.27 0.79
16 0 -3 0.13 0.33
16 0 -2 1.05 0.37
-16 0 2 0.4 0.74
16 0 -1 0.11 0.31
-16 0 1 0.13 0.87
16 0 0 25.87 1.1
-16 0 0 27.92 2.31
16 0 1 0.12 0.29
-16 0 -1 -0.27 0.86
16 0 2 122.37 3.34
-16 0 -2 125.09 5.29
-16 0 -3 0.41 0.88
-16 0 -4 181.45 6.84
-16 0 -5 0.83 0.92
-16 0 -6 79.81 4.18
16 0 6 84.28 3.59
16 0 7 -0.09 0.81
-16 0 -7 -0.44 0.9
16 0 8 7.92 1.24
16 0 9 -0.28 0.81
16 0 10 175.56 6.02
16 0 11 -0.37 0.88
16 0 12 4.94 1.05
16 0 13 0.1 0.8
16 0 14 74.63 3.42
16 0 15 0.36 0.86
16 0 16 18.19 1.71
16 0 24 31.37 1.95
16 0 25 0.75 0.97
16 0 26 5.87 1.19
16 0 27 -0.08 0.89
16 0 28 5.2 1.19
16 0 29 0.42 1.12
16 0 30 1.43 1.18
16 0 31 -0.49 2.96
16 0 33 0.62 2.5
16 0 34 -1.83 2.53
16 0 35 -0.99 2.42
16 0 36 -1.09 2.31
-16 2 25 41.61 2.58
-16 2 24 3.57 1.17
-16 2 23 0.45 1
-16 2 22 3.15 1.01
16 2 -22 0.6 1.11
16 2 -22 -1.26 2.3
-16 2 21 0.25 0.78
16 2 -21 -0.83 1.27
16 2 -21 -1.05 1.56
-16 2 20 3 0.93
16 2 -20 1.75 0.93
16 2 -20 -0.18 2.57
16 -2 -20 1.18 1.32
16 2 -20 1.02 1.35
-16 2 19 2.41 0.93
16 2 -19 2.2 0.89
16 2 -19 -0.17 2.39
16 -2 -19 2.81 1.4
16 2 -19 1.66 1.33
-16 2 18 1.73 0.84
16 2 -18 2.91 1.05
16 -2 -18 1.62 1.33
16 2 -18 2.59 1.32
16 2 -18 -1.18 2.25
-16 2 17 6.03 1.04
16 2 -17 6.56 1.19
16 -2 -17 8.37 1.91
16 2 -17 3.32 1.44
-16 2 16 78.6 3.07
16 2 -16 73.98 3.45
16 -2 -16 71.52 4.19
16 2 -16 71.3 4.17
-16 2 15 7.32 1.02
16 2 -15 9.02 1.36
16 -2 -15 5.66 1.53
16 2 -15 6.42 1.64
16 -2 -14 4.37 1.49
16 2 -14 2.26 1.27
16 2 -14 4.49 1.08
-16 2 14 3.49 0.85
16 2 -13 54.68 2.83
-16 2 13 53.98 2.31
16 -2 -13 45.49 3.29
16 2 -13 50.68 3.41
16 -2 -12 3.46 1.32
16 2 -12 3.32 1.35
16 2 -12 3.95 0.97
-16 2 12 3.07 0.71
16 2 -11 42.53 2.38
-16 2 11 41.14 1.87
16 -2 -11 36.26 2.93
16 2 -11 39.66 3.01
16 2 -10 76 3.3
-16 2 10 83.84 2.82
16 -2 -10 72.88 4.14
16 2 -10 79.42 4.27
-16 2 9 10.67 0.92
16 2 -9 9.92 1.22
-16 2 9 10.95 1.71
16 -2 -9 9.18 1.69
16 2 -9 9.19 1.72
-16 -2 9 12.15 1.73
16 2 -8 3.77 0.98
-16 2 8 5.58 0.67
-16 2 8 3.85 1.24
-16 -2 8 4.92 1.28
16 -2 -8 3.01 1.27
16 2 -8 2.06 1.28
16 2 -7 5.97 1.11
-16 2 7 4.74 0.57
16 -2 -7 3.24 1.32
16 2 -7 4.96 1.43
-16 2 7 3.93 1.25
-16 -2 7 4.98 1.24
16 2 -6 1.08 0.79
-16 2 6 0.5 0.4
-16 2 6 -0.28 1.14
-16 -2 6 0.27 1.05
16 -2 -6 -0.28 1.37
16 2 -6 -0.28 1.5
-16 2 5 0.46 0.41
-16 2 5 -0.13 1
-16 -2 5 -0.13 1.25
-16 2 4 0.13 1.18
-16 -2 4 -0.25 0.96
-16 2 3 251.68 8.37
-16 -2 3 246.34 8.27
-16 2 2 131.75 5.51
-16 -2 2 133.05 5.48
16 -2 -2 132.57 5.5
-16 2 1 406.93 11.86
-16 -2 1 406.58 11.82
16 -2 -1 378.57 11.67
-16 2 0 139.34 5.67
-16 -2 0 134.17 5.56
16 -2 0 142.95 5.73
-16 2 -1 203.76 7.3
-16 -2 -1 214.01 7.37
16 -2 1 198.57 7.29
-16 2 -2 115.49 5.05
-16 -2 -2 114.2 5.02
16 -2 2 109.43 5.01
-16 2 -3 22.3 2.17
-16 -2 -3 25.12 2.31
16 -2 3 23.5 2.4
16 -2 3 25.53 1.83
-16 2 -4 -0.14 1.11
-16 -2 -4 0.13 1.07
16 -2 4 0.14 1.21
16 -2 4 -1.3 1.26
-16 -2 -5 -0.55 1.2
16 -2 5 0.57 1.22
-16 2 -5 -0.56 1.23
-16 2 -6 78.8 3.78
-16 -2 -6 78.87 3.76
16 -2 6 75.55 3.79
16 -2 7 1.22 1.07
-16 2 -7 0.71 1.11
-16 -2 -7 0.84 1.09
-16 2 -8 -0.14 1.03
-16 -2 -8 -0.28 1.11
16 -2 8 0.12 0.92
16 -2 8 0.14 1.16
-16 -2 -9 35.3 2.72
16 -2 9 30.58 2.47
16 2 10 6.47 0.86
16 -2 10 8.35 1.7
16 -2 11 33.91 2.77
16 2 11 38.41 1.65
16 2 12 5.52 0.78
16 -2 12 3.1 1.36
16 -2 12 2.01 1.27
16 -2 13 2.57 1.26
16 2 13 3.36 0.61
16 -2 13 0.57 1.07
16 2 14 16.31 0.87
16 -2 14 16.49 2
16 -2 15 15.56 2.13
16 -2 15 0.45 1.23
16 -2 16 -0.3 1.33
16 -2 16 11.02 1.59
16 -2 17 5.61 1.55
16 -2 18 -1.13 1.43
16 -2 19 0.32 1.38
16 -2 20 2 1.5
16 -2 21 0.58 1.49
16 -2 22 0.84 1.54
16 -2 23 0.26 1.63
16 -2 24 -0.28 1.71
16 -2 25 -1.09 2.11
16 -2 26 -0.97 2.12
16 -2 27 -0.53 2.18
16 -2 29 -2.59 2.88
16 -2 30 -1.99 3.15
16 -2 31 -2.01 3.13
16 -2 32 -1.58 3.14
16 -2 33 -0.23 3.02
16 4 -22 2.81 1.53
16 4 -21 11.08 1.89
16 4 -20 16.49 2.05
16 -4 -19 4.54 1.79
16 4 -19 3.28 1.55
16 4 -19 4.12 1.52
16 -4 -18 6.33 1.69
16 4 -18 8.04 1.84
16 4 -18 7.89 1.61
16 -4 -17 -0.92 1.56
16 4 -17 -0.77 1.53
16 4 -17 0.39 1.25
16 4 -16 4.79 1.42
16 -4 -16 4.64 1.51
16 4 -16 5.54 1.62
16 4 -15 1.27 1.12
16 -4 -15 1.89 1.4
16 4 -15 1.9 1.37
16 4 -14 2.58 1.26
16 -4 -14 2.7 1.31
16 4 -14 1.71 1.22
16 4 -13 1.19 1.12
16 -4 -13 0.84 1.19
16 4 -13 1.82 1.37
16 4 -12 6.12 1.46
16 -4 -12 6.77 1.54
16 4 -12 6.22 1.59
16 4 -11 1.33 1.1
16 4 -10 0.53 1.09
-16 -4 4 11.85 1.76
-16 4 4 13.71 1.85
-16 4 3 3.62 1.33
-16 -4 3 3.02 1.35
-16 4 2 105.73 4.78
-16 -4 2 110.06 4.81
-16 4 1 12.82 1.8
-16 -4 1 13.73 1.85
-16 4 0 -0.36 1.39
-16 -4 0 -0.93 1.3
-16 4 -1 -0.36 1.4
-16 -4 -1 -0.23 1.34
16 -4 1 1.25 1.48
-16 4 -2 30.34 1.14
-16 4 -2 33.75 2.58
-16 -4 -2 30.64 2.46
-16 4 -3 5.23 1.49
-16 -4 -3 3.83 1.33
-16 4 -3 6.2 0.52
-16 4 -4 0.17 0.28
-16 -4 -4 -0.85 1.32
-16 4 -5 0.13 1.12
-16 4 -6 1.28 1.1
-16 -4 -6 1.24 1.12
-16 4 -7 5.89 1.38
-16 -4 -7 6.2 1.42
-16 4 -8 12.93 1.8
-16 -4 -8 9.47 1.6
-16 4 -9 0.54 1.09
-16 -4 -9 0.26 1.02
16 4 9 -0.05 0.6
-16 -4 -10 5.73 1.47
16 4 10 4.42 0.69
-16 4 -10 4.93 1.43
-16 4 -11 3.15 1.3
-16 -4 -11 3.33 1.4
-16 4 -12 7.96 1.71
-16 -4 -12 8.71 1.74
-16 4 -13 1.35 1.28
-16 -4 -13 0.73 1.25
-16 4 -14 5.08 1.59
-16 -4 -14 3.4 1.43
-16 4 -15 10.98 2.01
-16 -4 -15 11.31 1.97
16 6 -5 -0.52 1.51
16 6 -4 1.5 1.58
17 1 -28 6.89 2.61
17 1 -27 5.47 2.22
17 1 -26 -0.23 1.73
-17 1 25 4.13 1.21
17 1 -25 4.94 1.91
-17 1 24 11.87 1.54
17 1 -24 18.06 2.62
-17 1 23 7.22 1.33
17 1 -23 17.94 2.87
-17 1 22 2.26 1.05
17 1 -22 11.57 2.39
-17 1 21 12.08 1.38
17 1 -21 3.12 1.66
-17 1 20 5.09 1.12
17 -1 -20 8.29 1.86
17 1 -20 6.35 1.75
-17 1 19 0.41 0.78
17 -1 -19 0.69 1.36
17 1 -19 0.35 1.32
17 1 -19 2.43 1.98
-17 1 18 7.22 1.17
17 -1 -18 5.93 1.61
17 1 -18 5.25 1.57
-17 1 17 0.84 0.85
17 -1 -17 -0.5 1.22
17 1 -17 -0.33 1.23
17 1 -17 2.03 2.2
-17 1 16 89.77 3.09
17 -1 -16 86.45 4.45
17 1 -16 80.3 4.24
-17 1 15 8.96 1.18
17 1 -15 13.26 1.53
17 -1 -15 8.68 1.78
17 1 -15 9.97 1.87
-17 1 14 8.16 1.12
17 -1 -14 7.46 1.63
17 1 -14 6.2 1.64
17 1 -14 6.88 1.1
-17 1 13 73.93 2.98
17 1 -13 78.79 3.21
17 -1 -13 70.96 4.17
17 1 -13 76.64 4.3
17 -1 -12 9.02 1.7
17 1 -12 8.38 1.67
17 1 -12 10.6 1.24
17 -1 -12 6.73 0.9
17 -1 -11 1.68 1.27
17 1 -11 1.07 1.25
17 1 -11 1.52 0.69
17 -1 -11 3.07 0.67
17 1 -10 20.73 1.45
17 -1 -10 16.77 2.13
17 1 -10 17.99 2.08
17 -1 -10 21.64 1.24
-17 1 10 16.37 1.99
17 1 -9 15.88 1.28
-17 1 9 17.44 2.05
17 -1 -9 13.47 0.93
17 -1 -9 15.12 1.97
17 1 -9 14.4 1.93
17 1 -8 37.38 1.96
-17 1 8 36.74 2.89
17 -1 -8 32.78 2.81
17 1 -8 32.92 2.75
17 1 -7 41.21 2.03
-17 1 7 37.08 2.86
17 -1 -7 35.83 2.92
17 1 -7 43.37 3.07
17 1 -6 69.3 2.73
-17 1 6 68.78 3.88
17 1 -6 67.8 3.99
17 1 -5 7.92 0.94
-17 1 5 8.67 1.49
17 1 -4 69.36 2.68
-17 1 4 71.06 3.89
17 1 -3 42.25 2.02
-17 1 3 45.65 3.1
17 1 -2 10.54 1.02
-17 1 2 8.84 1.5
-17 1 1 0.99 1.05
-17 1 0 -0.14 1.15
-17 1 -1 121.76 5.37
-17 1 -2 133.62 5.71
-17 1 -3 134.44 5.67
17 -1 3 126.45 5.18
-17 1 -4 220.63 7.89
17 -1 4 212.18 7.32
-17 1 -5 17.9 2.2
17 -1 5 21.15 2.07
-17 1 -6 133.16 5.77
17 -1 6 131.7 5.32
17 -1 7 8.97 1.55
-17 1 -7 5.64 1.49
-17 1 -8 36.54 2.9
17 -1 8 37.3 2.73
17 -1 9 0.37 1.06
17 1 9 1.32 0.83
17 -1 10 17.02 1.96
17 1 10 18.07 1.56
17 -1 11 29.95 2.49
17 1 11 34.5 2.08
17 -1 12 39.95 2.82
17 1 12 37.65 2.16
17 -1 13 8.83 0.57
17 -1 13 9.68 1.65
17 1 13 9.53 1.16
17 -1 14 13.27 0.75
17 1 14 14.78 1.41
17 -1 14 13.04 1.69
17 -1 15 -0.48 0.51
17 -1 15 -0.24 1.03
17 1 15 -0.07 0.7
17 -1 16 6.47 0.64
17 1 16 7.3 1.04
17 -1 16 7.6 1.49
17 -1 17 -0.27 0.52
17 -1 17 0.25 1.17
17 -1 18 3.01 2.07
17 -1 18 22.57 1.2
17 -1 19 0.14 1.7
17 -1 19 0.08 0.51
17 -1 20 1.54 1.88
17 -1 20 12.58 1
17 -1 21 0.14 1.8
17 -1 21 11.31 0.98
17 -1 22 3.27 0.75
17 -1 22 0.28 1.68
17 -1 23 6.8 0.96
17 -1 23 1.49 1.64
17 -1 24 0.11 0.75
17 -1 24 1.05 1.62
17 -1 25 2.27 0.8
17 -1 25 -0.52 1.54
17 -1 26 1.21 0.8
17 -1 26 0.27 1.73
17 -1 27 0.8 0.84
17 -1 27 -0.69 1.76
17 -1 28 1.02 1.05
17 -1 28 -0.14 1.64
17 -1 29 0.07 1.03
17 -1 29 0.65 2.03
17 -1 30 -0.65 1.02
17 -1 30 0.85 2.21
17 -1 32 -2.16 2.62
17 -1 34 -3.62 2.91
17 -1 35 -0.77 2.46
17 3 -25 0.15 1.45
17 3 -24 -0.28 1.42
-17 3 23 14.7 1.72
17 3 -23 14.76 1.96
-17 3 22 5.89 1.27
17 3 -22 7.53 1.65
-17 3 21 25.25 2.01
17 3 -21 22.48 2.3
17 3 -20 4.06 1.28
-17 3 20 5.1 1.2
17 3 -19 4.31 1.28
-17 3 19 4.13 1.14
17 -3 -18 4.81 1.57
17 3 -18 7.14 1.71
17 3 -18 9.28 1.52
-17 3 18 8.9 1.32
17 -3 -17 -0.16 1.27
17 3 -17 0.81 1.34
17 3 -17 0.23 1.07
-17 3 17 0.38 0.91
17 3 -16 19.45 2
17 -3 -16 13.87 2.07
17 3 -16 13.9 2.18
-17 3 16 17.21 1.54
17 -3 -15 17.34 2.22
17 3 -15 13.43 1.66
-17 3 15 19.33 1.54
17 3 -15 17.38 2.32
17 3 -14 0.79 1.39
17 3 -14 0.44 0.89
-17 3 14 0.25 0.7
17 -3 -14 0.31 1.18
17 3 -13 0.83 0.92
-17 3 13 1.54 0.81
17 -3 -13 0.15 1.27
17 3 -13 0.15 1.21
17 3 -12 2.8 1.04
-17 3 12 2.93 0.74
17 -3 -12 2.41 1.31
17 3 -12 2.72 1.33
-17 3 11 10.75 1.04
17 3 -11 9.27 1.41
17 -3 -11 10.23 1.77
17 3 -11 6.53 1.6
17 3 -10 -0.22 0.95
-17 3 10 0.14 0.59
17 -3 -10 -2.47 1.34
17 3 -10 -0.87 1.28
17 3 -9 24.19 2.11
-17 3 9 27.83 1.45
17 -3 -9 24.03 2.47
17 3 -9 22.81 2.44
17 3 -8 10.06 1.52
-17 3 8 12.6 0.96
-17 3 7 -0.58 1.21
-17 -3 7 -0.28 1.25
-17 3 7 0.29 0.46
-17 3 6 90.72 2.65
-17 3 6 85.58 4.46
-17 -3 6 78.99 4.27
17 -3 -5 1.42 1.59
-17 3 5 0.38 0.46
-17 3 5 -0.85 1.31
-17 -3 5 -0.28 1.32
-17 3 4 40.28 1.35
-17 3 4 38.48 2.94
-17 -3 4 33.53 2.77
17 -3 -4 36.89 3.11
-17 3 3 79.09 2.06
-17 3 3 85.5 4.3
-17 -3 3 88.16 4.29
17 -3 -3 90.26 4.73
-17 -3 2 46.77 3.11
17 -3 -2 49.21 3.53
-17 3 2 52.43 3.31
-17 -3 1 15.41 1.93
17 -3 -1 20.6 2.54
-17 3 1 18.77 2.14
17 -3 0 3.66 1.58
-17 3 0 1.78 1.18
-17 -3 0 2.13 1.23
17 -3 1 33.76 3.18
-17 3 -1 30.16 2.66
-17 -3 -1 32.28 2.66
-17 3 -2 306.96 9.92
-17 -3 -2 307.79 9.89
17 -3 2 315.48 10.58
17 -3 3 1.15 1.56
-17 3 -3 0.14 1.07
-17 -3 -3 -0.14 1.16
17 -3 4 0.16 1.34
-17 3 -4 -0.7 1.2
-17 -3 -4 0.14 1.15
-17 3 -5 3.99 1.27
-17 -3 -5 5.71 1.4
17 -3 5 4.95 1.63
-17 3 -6 14.33 1.91
-17 -3 -6 17.79 2.08
17 -3 6 13.08 2.11
-17 3 -7 2.09 1.3
-17 -3 -7 2.46 1.18
17 -3 7 1.69 1.39
17 -3 8 0.54 1.33
-17 3 -8 0.6 1.11
-17 -3 -8 -0.29 1.03
17 -3 9 0.18 1.29
-17 3 -9 -0.15 1.11
-17 -3 -9 -0.3 1.07
17 -3 10 -0.17 1.44
-17 3 -10 1.08 1.25
-17 -3 -10 1.06 1.04
17 3 11 5.72 0.7
-17 3 -11 6.09 1.46
-17 -3 -11 6.92 1.59
17 3 12 4.91 0.47
-17 3 -12 5.37 1.53
-17 -3 -12 6.06 1.57
17 -3 12 7.11 1.77
17 -3 13 0.35 1.46
17 -3 14 51.95 3.93
17 -3 15 1.44 1.66
17 5 -13 2.03 1.44
17 5 -12 1.1 1.46
17 5 -11 5.49 1.73
-17 5 1 1.4 1.17
-17 5 0 1.07 1.2
-17 -5 0 1.24 1.04
-17 5 -1 -0.12 1.09
-17 -5 -1 -0.68 1.02
-17 5 -2 3.91 1.26
-17 -5 -2 2.61 1.14
-17 -5 -3 -0.11 1.05
-17 5 -3 -0.23 1.14
-17 5 -4 1.52 1.18
-17 -5 -4 1.56 1.14
-17 5 -5 -0.12 0.98
-17 -5 -5 0.45 1.02
-17 5 -6 2.55 1.14
-17 -5 -6 4.05 1.24
-17 5 -7 0.37 1.12
-17 -5 -7 -0.24 1.08
-17 5 -8 0.89 1.22
-17 -5 -8 0.85 1.1
-17 5 -9 1.79 1.14
-17 -5 -9 2.21 1.17
-17 5 -10 0.13 1.1
-17 -5 -10 0.25 1.08
-17 5 -11 8.01 1.74
-17 -5 -11 9.71 1.73
-17 5 -12 0.96 1.23
-17 -5 -12 1.32 1.23
-17 5 -13 1.66 1.31
-17 -5 -13 1.74 1.32
-17 -5 -14 0.41 1.17
-17 -5 -15 0.29 1.22
-17 -5 -16 6.61 1.69
-17 -5 -17 1.65 1.51
-17 -5 -18 -0.15 1.4
-17 -5 -19 1.1 1.51
-17 -5 -20 0.48 1.43
-17 -5 -21 -0.33 1.74
-17 -5 -22 0.17 1.58
18 0 -23 6.75 2.09
18 0 -22 4.32 1.79
18 0 -21 0.4 1.21
18 0 -20 7.23 1.49
18 0 -19 1.45 1.36
18 0 -18 86.22 5.07
18 0 -18 134.87 4.82
18 0 -17 0.52 1.26
18 0 -17 1.24 1.43
18 0 -16 3.94 1.54
18 0 -16 3.46 1.28
18 0 -15 -1.01 1.36
18 0 -15 -0.24 1.41
18 0 -14 8.57 1.79
18 0 -14 -0.1 1.47
18 0 -13 -0.81 1.4
18 0 -13 2.26 1.85
18 0 -12 37.81 3.1
18 0 -11 0.32 1.24
-18 0 11 -0.66 1
18 0 -10 26.05 2.57
-18 0 10 30.16 2.71
18 0 -9 -0.16 1.17
-18 0 9 0.16 0.93
-18 0 8 14.37 1.92
18 0 -8 15.92 2.06
-18 0 7 -0.47 1.01
18 0 -7 0.3 1.1
-18 0 6 141.42 6.03
18 0 -6 144.61 6.2
18 0 -5 0.12 0.42
-18 0 5 0.15 1.04
18 0 -4 40.82 1.69
-18 0 4 43.39 3.05
-18 0 3 -0.3 1.04
18 0 -3 0.2 0.43
18 0 -2 0.13 0.42
-18 0 2 -0.3 1.02
18 0 -1 -0.11 0.36
-18 0 1 -0.45 1.12
18 0 0 0.11 0.37
-18 0 0 0.15 0.93
18 0 1 -0.24 0.39
-18 0 -1 -0.9 1.02
18 0 2 6.42 0.56
-18 0 -2 7.15 1.5
18 0 3 -0.12 0.38
-18 0 -3 -0.3 1.03
18 0 4 33.64 1.33
-18 0 -4 36.85 2.9
-18 0 -5 -0.79 1.15
-18 0 -6 643.51 17.58
18 0 6 615.15 16.24
18 0 7 3.66 1.45
-18 0 -7 2.89 1.62
-18 0 -8 88.22 4.67
18 0 8 86.37 3.99
18 0 9 0.11 1.12
-18 0 -9 -0.17 1.12
18 0 10 124.57 5.01
18 0 11 -0.53 1.19
18 0 12 8.87 1.45
18 0 13 -0.52 1.09
18 0 14 92.38 4.18
18 0 15 0.3 0.94
18 0 16 0.79 0.96
18 0 17 -0.2 0.99
18 0 23 0.13 0.86
18 0 24 16 1.48
18 0 25 0.14 0.79
18 0 26 6.08 1.15
18 0 27 1.53 1.12
18 0 28 0.95 1.19
18 0 29 -0.33 1.01
18 0 30 0.56 0.98
18 0 31 1.76 3.36
18 0 33 2.97 2.89
18 0 34 4.79 2.84
-18 2 24 -0.19 1.08
-18 2 23 9.91 1.41
-18 2 22 0.69 0.94
-18 2 21 40.21 2.32
18 2 -21 27.78 2.36
-18 2 20 3 1
18 2 -20 1.89 1.13
18 2 -20 -0.56 2.84
-18 2 19 2.34 0.9
18 2 -19 2.39 1.03
18 2 -19 -0.7 2.54
-18 2 18 0.07 0.81
18 2 -18 1.6 0.97
18 2 -18 1.02 2.55
-18 2 17 0.62 0.79
18 -2 -17 -0.17 1.26
18 2 -17 -0.35 1.29
18 2 -17 -0.11 0.88
18 -2 -16 6.9 1.77
18 2 -16 7.08 1.8
-18 2 16 7.55 1.07
18 2 -16 8.24 1.33
18 -2 -15 6.33 1.65
18 2 -15 7.14 1.64
-18 2 15 6.74 0.94
18 2 -15 8.14 1.27
18 -2 -14 1 1.24
18 2 -14 -0.17 1.22
-18 2 14 0.45 0.64
18 2 -14 0.94 0.86
-18 2 13 50.27 2.21
18 2 -13 54.37 2.83
18 -2 -13 52.78 3.64
18 2 -13 53.21 3.69
-18 2 12 1.63 0.66
18 2 -12 0.84 0.9
18 -2 -12 1.29 1.37
18 2 -12 1.62 1.29
-18 2 11 19.86 1.31
18 2 -11 22.81 1.77
18 -2 -11 23.13 2.48
18 2 -11 21.57 2.46
-18 2 10 5.23 0.76
18 2 -10 4.73 1.07
18 -2 -10 5.93 1.49
18 2 -10 6.73 1.62
-18 2 10 6.82 1.55
-18 2 9 9.16 0.89
-18 2 9 8.2 1.59
18 2 -9 9.2 1.24
-18 -2 9 7.74 1.63
18 -2 -9 8.09 1.65
18 2 -9 7.39 1.65
18 2 -8 21.91 1.75
18 -2 -8 19.61 2.33
18 2 -8 19.33 2.29
-18 2 8 21.34 2.29
-18 -2 8 22.42 2.31
18 2 -7 15.54 1.51
-18 2 7 13.52 1.9
-18 -2 7 11.92 1.81
18 2 -6 -0.26 0.78
-18 2 6 0.31 1.09
-18 -2 6 -0.3 1.23
18 2 -5 0.77 0.78
-18 2 5 -0.3 1.09
-18 -2 5 -0.59 1.21
-18 2 4 29.43 2.67
-18 -2 4 26.65 2.54
18 -2 -3 202.59 7.47
-18 2 3 205.05 7.59
-18 -2 3 205.26 7.51
-18 2 2 9.5 1.73
-18 -2 2 5.7 1.49
18 -2 -2 6.28 1.66
-18 2 1 31.35 2.7
-18 -2 1 29.26 2.6
18 -2 -1 30.47 2.63
18 -2 0 0.86 1.1
-18 2 0 0.89 1.15
-18 -2 0 0.88 1.16
-18 2 -1 36.47 2.91
-18 -2 -1 37.99 2.95
18 -2 1 40.05 3.05
-18 2 -2 129.39 5.73
-18 -2 -2 131.24 5.72
18 -2 2 123.83 5.6
18 -2 3 1.48 1.46
-18 2 -3 0.15 1.32
-18 -2 -3 1.79 1.25
18 -2 3 1.86 1.18
18 -2 4 8.28 1.85
-18 2 -4 6.98 1.7
-18 -2 -4 5.98 1.58
-18 2 -5 196.74 6.32
-18 -2 -5 197.06 6.27
-18 2 -6 21.43 2.43
-18 -2 -6 18.46 2.36
18 -2 6 22.51 2.53
18 -2 7 0.9 1.24
-18 2 -7 1.92 1.24
-18 -2 -7 3 1.3
18 -2 8 0.15 1.27
-18 2 -8 0.32 1.11
18 -2 8 1.46 1.01
-18 -2 -8 1.28 1.3
-18 2 -9 3.12 1.38
-18 -2 -9 3.88 1.45
18 -2 9 -0.85 1.08
18 -2 9 4.07 1.43
-18 2 -10 64.25 3.79
-18 -2 -10 71.21 3.93
18 -2 10 64.15 3.7
18 2 10 65.55 2.38
-18 2 -11 18.51 2.35
-18 -2 -11 17.75 2.29
18 2 11 14.11 1.29
18 -2 11 16.37 2.26
18 2 12 14.94 1.27
18 -2 12 15.6 2.13
18 -2 13 2.57 1.34
18 2 13 2.99 0.79
18 -2 14 0.46 1.29
18 2 14 0.47 0.63
18 -2 15 8.66 1.79
18 -2 15 1.19 1.33
18 -2 16 2.66 1.59
18 -2 16 0.19 1.36
18 -2 17 -0.3 1.38
18 -2 18 -0.31 1.41
18 -2 19 -0.76 1.55
18 -2 20 -0.67 1.56
18 -2 21 -0.7 1.75
18 -2 22 -3.26 1.84
18 -2 23 -0.75 1.76
18 -2 24 -0.68 1.86
18 -2 25 1.04 1.98
18 -2 26 0.32 2.18
18 -2 27 -1.34 2.48
18 -2 28 -1.28 2.57
18 -2 30 0.22 3.08
18 -2 31 -2.06 3.17
18 -2 32 0.23 3.11
18 4 -19 2.7 1.48
18 4 -18 16.61 2.22
18 4 -17 -0.27 1.27
18 4 -16 1.2 1.3
18 4 -15 3.6 1.38
18 -4 -15 2.21 1.35
18 4 -15 3.16 1.56
18 4 -14 0.9 1.13
18 -4 -14 0.31 1.34
18 4 -14 -0.16 1.41
18 4 -13 2.48 1.27
18 4 -12 2.81 1.31
18 4 -11 1.19 1.19
18 4 -10 6.76 1.59
18 4 -9 1.47 1.23
-18 -4 5 0.14 1.22
-18 4 5 1.42 1.21
-18 4 4 6.29 1.56
-18 -4 4 5.93 1.6
-18 4 3 10.77 0.67
-18 4 3 10.75 1.77
-18 -4 3 9.58 1.88
-18 4 2 0.94 0.28
-18 4 2 0.14 1.36
-18 -4 2 0.41 1.32
-18 4 1 0.28 1.33
-18 -4 1 1.35 1.34
-18 4 0 13.8 1.95
-18 -4 0 10.71 1.9
-18 4 -1 36.2 2.82
-18 -4 -1 35.66 2.83
-18 4 -2 1.1 1.25
-18 -4 -2 0.66 1.36
-18 4 -3 2.65 1.31
-18 -4 -3 1.89 1.31
-18 4 -4 -1.13 1.42
-18 -4 -4 -0.41 1.41
-18 4 -5 0.28 1.24
-18 -4 -5 0.28 1.15
-18 4 -6 12.77 1.96
-18 -4 -6 11.39 1.86
-18 4 -7 6.12 1.52
-18 -4 -7 6.07 1.6
-18 4 -8 -0.15 1.2
-18 -4 -8 -0.14 1.24
-18 4 -9 7.19 1.65
-18 -4 -9 8 1.66
-18 4 -10 6.57 1.66
-18 -4 -10 7.58 1.81
-18 4 -11 3.82 1.47
-18 -4 -11 2.46 1.41
-18 4 -12 -0.48 1.36
-18 -4 -12 -0.16 1.27
-18 4 -13 -0.16 1.29
-18 -4 -13 -0.32 1.43
-18 4 -14 3.97 1.6
-18 -4 -14 2.9 1.51
-18 4 -15 1.53 1.35
-18 -4 -15 0.33 1.43
-18 4 -16 4.33 1.62
-18 -4 -16 3.84 1.55
-18 4 -17 0.9 1.49
-18 -4 -17 -0.17 1.51
19 1 -26 0.82 1.94
19 1 -25 1.04 1.89
-19 1 24 2.53 1.21
19 1 -24 0.13 1.94
-19 1 23 7.43 1.43
19 1 -23 4.55 2.29
-19 1 22 2.54 1.07
19 1 -22 12.73 2.61
-19 1 21 2.29 1.05
19 1 -21 4.03 1.79
-19 1 20 0.91 1.02
19 1 -20 0.64 1.67
19 1 -19 -0.7 1.71
19 1 -18 1.2 2.24
19 1 -17 -0.42 2.14
19 -1 -16 -0.18 1.49
19 1 -16 -0.71 1.61
19 -1 -15 4.36 1.59
19 1 -15 4.88 1.53
19 -1 -14 13.01 2.08
19 1 -14 13.71 2.14
19 1 -14 11 1.35
19 -1 -13 14.04 2.21
19 1 -13 17.35 2.34
19 1 -13 17.83 1.58
19 1 -12 7 1.07
19 -1 -12 6.65 1.72
19 1 -12 7 1.82
-19 1 11 20.83 2.49
19 1 -11 28.72 1.87
-19 -1 11 21.53 2.49
19 -1 -11 22.13 2.51
19 1 -11 23.48 2.53
19 -1 -11 22.61 1.27
-19 1 10 15.36 2.23
-19 -1 10 12.67 2.02
19 1 -10 18.67 1.54
19 -1 -10 16.4 1.28
19 -1 -10 14.84 2.26
19 1 -10 15.67 2.21
19 1 -9 100.49 3.62
19 -1 -9 88.93 4.89
19 1 -9 90.04 4.97
-19 1 9 103.66 5.2
-19 -1 9 82.78 4.79
19 -1 -9 107.66 2.94
19 1 -8 2.65 0.8
-19 1 8 2.7 1.29
-19 -1 8 2.01 1.27
19 -1 -8 1.95 1.44
19 1 -8 1.96 1.37
-19 1 7 1.33 1.08
-19 -1 7 2.3 1.2
19 1 -7 2.28 0.7
19 1 -6 5.44 0.84
-19 1 6 3.37 1.23
-19 -1 6 3.02 1.29
19 1 -5 5.82 0.85
-19 1 5 4.42 1.36
19 1 -4 10.57 1.02
-19 1 4 12.82 1.81
19 1 -3 17.45 1.28
-19 1 3 20.34 2.27
-19 1 2 0.32 1.04
19 1 -2 0.93 0.59
19 1 -1 0.23 0.57
-19 1 1 -0.32 0.97
-19 1 0 -0.48 1.33
-19 1 -1 -0.79 1.26
19 -1 2 5.85 1.38
-19 1 -2 7.19 1.63
-19 1 -3 25.06 2.54
19 -1 3 21.13 2.2
-19 1 -4 -0.65 1.24
19 -1 4 0.52 1.12
-19 1 -5 163.64 6.77
19 -1 5 156.51 6.2
-19 1 -6 30.3 2.82
19 -1 6 26.61 2.46
19 -1 7 0.54 1.29
-19 1 -7 -0.34 1.3
-19 -1 -7 0.84 1.32
19 -1 8 11.3 1.96
19 1 8 9.09 1.47
-19 1 -8 9.39 1.94
-19 -1 -8 7.12 1.85
-19 1 -9 294.79 10.2
-19 -1 -9 267.05 9.93
19 -1 9 290.39 9.61
19 1 9 303.3 8.63
-19 1 -10 137.68 6.27
-19 -1 -10 125.65 6.1
19 -1 10 133.75 5.66
19 1 10 133.58 4.93
19 1 11 4.94 1.28
-19 1 -11 7.19 1.91
-19 -1 -11 7.33 2.04
19 -1 11 7.61 1.67
19 1 12 1.96 1.12
19 -1 12 3.09 1.32
19 -1 13 2.54 1.44
19 1 13 0.83 0.89
19 -1 14 50.82 3.33
19 1 14 51.84 2.7
19 -1 15 0.53 1.35
19 1 15 0.93 0.87
19 -1 16 0.63 0.42
19 1 16 1.19 0.86
19 -1 16 1.6 1.27
19 -1 17 2.29 0.53
19 -1 17 2.82 1.34
19 -1 18 1.55 2.13
19 -1 18 22.24 1.12
19 -1 19 2.77 0.6
19 -1 20 0.87 1.91
19 -1 20 -0.15 0.6
19 -1 21 0.44 1.84
19 -1 21 3.5 0.76
19 -1 22 0.4 0.65
19 -1 22 0.57 1.9
19 -1 23 10.1 1.03
19 -1 23 2.02 1.97
19 -1 24 0.25 0.73
19 -1 24 -0.81 1.76
19 -1 25 3.55 0.88
19 -1 25 0.13 1.68
19 -1 26 1.32 0.94
19 -1 26 0.42 1.79
19 -1 27 0.86 1.95
19 -1 28 0.72 1.92
19 -1 29 0.31 2.06
19 -1 30 -1.38 2.32
19 -1 31 0.36 2.46
19 -1 32 -0.2 2.73
19 -1 33 -2.28 2.95
19 3 -23 3.67 1.37
19 3 -22 -0.53 1.24
19 3 -21 1.9 1.36
19 3 -20 3.38 1.37
19 3 -19 4.78 1.35
19 3 -18 10.8 1.62
-19 3 17 0.87 0.82
19 3 -17 0.71 1.03
-19 3 16 8.71 1.13
19 3 -16 7.99 1.46
19 3 -15 4.78 1.34
-19 3 15 3.8 0.88
19 3 -15 2.41 1.56
19 3 -14 0.11 0.91
-19 3 14 0.45 0.66
19 -3 -14 0.17 1.39
19 3 -14 -0.17 1.42
19 3 -13 1.23 1.01
-19 3 13 1.24 0.69
19 -3 -13 0.33 1.34
19 3 -13 -0.17 1.32
19 3 -12 -0.32 0.94
-19 3 12 0.35 0.62
19 -3 -12 0.33 1.37
19 3 -12 -0.49 1.4
19 3 -11 1.41 0.94
-19 3 11 2.03 0.66
19 -3 -11 1.49 1.38
19 3 -11 1.16 1.33
19 3 -10 -0.11 0.92
-19 3 10 0.04 0.5
19 3 -9 0.23 0.97
-19 3 9 -0.04 0.48
-19 -3 8 21.2 2.35
19 3 -8 23.58 2.12
-19 3 8 22.07 1.14
-19 3 8 22.84 2.43
19 3 -7 0.67 0.95
-19 3 7 1.29 0.47
-19 3 7 1.14 1.25
-19 -3 7 0.79 1.17
-19 3 6 5.13 1.56
-19 -3 6 7.98 1.65
-19 3 5 -0.32 1.29
-19 -3 5 -0.78 1.4
-19 3 4 0.31 1.33
-19 -3 4 0.61 1.19
19 -3 -4 -0.34 1.4
19 -3 -3 2.07 1.42
-19 3 3 1.99 1.4
-19 -3 3 1.34 1.16
19 -3 -2 13.01 2.16
-19 3 2 13.01 1.93
-19 -3 2 12.81 1.89
19 -3 -1 5.1 1.75
-19 3 1 4.51 1.48
-19 -3 1 5.73 1.56
19 -3 0 78.05 4.74
-19 3 0 81.98 4.49
-19 -3 0 78.86 4.32
-19 3 -1 -0.16 1.38
-19 -3 -1 -0.3 1.38
19 -3 1 2.38 1.75
19 -3 2 0.54 1.57
-19 3 -2 -0.16 1.36
-19 -3 -2 0.15 1.21
19 -3 3 0.88 1.64
-19 3 -3 -0.31 1.16
-19 -3 -3 -0.46 1.16
19 -3 4 2.25 1.5
-19 3 -4 1.56 1.28
-19 -3 -4 2.13 1.24
-19 3 -5 6.96 1.62
-19 -3 -5 8.21 1.75
19 -3 5 5.93 1.7
-19 3 -6 4.66 1.52
-19 -3 -6 3.61 1.48
19 -3 6 1.95 1.5
-19 3 -7 5.14 1.58
-19 -3 -7 6.61 1.57
19 -3 7 7.86 1.91
-19 3 -8 2.14 1.45
-19 -3 -8 -0.32 1.18
19 -3 8 1.49 1.58
-19 3 -9 1.02 1.25
-19 -3 -9 1.33 1.24
19 -3 9 1.9 1.5
-19 3 -10 7.37 1.73
-19 -3 -10 5.7 1.53
19 3 11 1.2 0.68
-19 3 -11 0.69 1.26
-19 -3 -11 2.21 1.37
19 3 12 0.31 0.58
-19 3 -12 0.35 1.41
-19 -3 -12 -0.86 1.44
-19 3 -13 6.78 1.82
-19 -3 -13 9.96 2
-19 3 -14 0.18 1.43
-19 -3 -14 -0.18 1.52
-19 3 -15 2.49 1.62
-19 -3 -15 1.5 1.52
-19 5 1 8.72 1.76
-19 -5 1 8.18 1.61
-19 5 0 -0.54 1.32
-19 -5 0 -0.39 1.32
-19 5 -1 1.76 1.38
-19 -5 -1 0.77 1.26
-19 5 -2 2.56 1.41
-19 -5 -2 2.2 1.4
-19 -5 -3 0.13 1.37
-19 5 -3 -0.54 1.46
-19 5 -4 7.97 1.69
-19 -5 -4 8.53 1.61
-19 5 -5 -0.13 1.25
-19 -5 -5 0.13 1.15
-19 5 -6 -0.68 1.3
-19 -5 -6 -0.39 1.17
-19 5 -7 1.24 1.19
-19 -5 -7 -0.4 1.14
-19 5 -8 0.71 1.3
-19 -5 -8 0.14 1.18
-19 -5 -9 10.26 1.89
-19 -5 -10 0.42 1.24
-19 -5 -11 0.56 1.35
-19 -5 -12 1.15 1.33
-19 -5 -13 0.74 1.33
-19 -5 -14 2.41 1.48
-19 -5 -15 7.01 1.79
-19 -5 -16 7.1 1.89
-19 -5 -17 1.79 1.75
-19 -5 -18 0.5 1.53
-19 -5 -19 -0.17 1.54
-19 -5 -20 0.17 1.64
20 0 -22 10.78 2.04
20 0 -21 0.41 1.39
20 0 -20 1.18 1.33
20 0 -19 0.58 1.47
20 0 -18 17.75 2.17
20 0 -17 8.52 1.89
20 0 -16 1.21 1.3
20 0 -15 9.61 1.68
20 0 -14 111.01 5.19
20 0 -14 -0.2 1.83
20 0 -13 149.41 4.63
20 0 -13 0.36 1.47
20 0 -12 1.42 1.31
20 0 -11 -0.17 1.29
-20 0 11 -0.37 1.16
20 0 -10 95.73 5.12
-20 0 10 92.41 5.1
20 0 -9 -0.17 1.36
-20 0 9 0.89 1.38
-20 0 8 128.68 6.13
20 0 -8 131.17 6.12
-20 0 7 1.74 1.43
-20 0 6 266.11 9.46
-20 0 5 -0.16 1.17
-20 0 4 0.99 1.2
-20 0 3 -0.84 1.09
20 0 -2 51.41 1.9
-20 0 2 53.99 3.63
20 0 -1 0.3 0.4
-20 0 1 -0.17 1.1
20 0 0 1.02 0.42
-20 0 0 0.5 1.19
20 0 1 0.3 0.35
-20 0 -1 -0.67 1.25
20 0 2 25.89 1.07
-20 0 -2 23.46 2.54
20 0 3 -0.22 0.35
-20 0 -3 -1.02 1.29
-20 0 -4 -0.34 1.11
20 0 4 0.42 0.33
-20 0 -5 -0.17 1.13
20 0 5 -0.13 0.34
20 0 6 88.99 2.57
-20 0 -6 94.35 5.06
20 0 6 96.72 4.33
20 0 7 0.12 1.16
-20 0 -7 0.36 1.31
-20 0 -8 121.96 6.03
20 0 8 122.35 5.09
20 0 9 -0.47 1.18
-20 0 -9 0.54 1.29
20 0 10 8.35 1.64
-20 0 -10 7.47 1.81
20 0 11 0.83 1.31
-20 0 -11 1.14 1.34
20 0 12 239.88 7.86
20 0 13 1.02 1.26
20 0 14 78.92 3.93
20 0 15 0.56 1.16
20 0 16 0.55 1.12
20 0 17 0.54 1.17
20 0 18 8.48 1.58
20 0 21 0.44 0.77
20 0 22 33.51 1.91
20 0 23 -0.06 0.76
20 0 24 5.94 1.12
20 0 25 0.64 1.15
20 0 26 6.95 1.31
20 0 31 5.65 3.74
20 0 33 2.38 3.01
-20 2 22 -0.09 1.03
-20 2 21 4.39 1.12
-20 2 20 0.41 0.94
20 2 -20 0.36 1.12
-20 2 19 3.76 1.1
20 2 -19 3.64 1.2
-20 2 18 -0.31 0.89
20 2 -18 -0.22 0.9
-20 2 17 1.92 0.88
20 2 -17 2.55 1.09
20 2 -17 0.74 2.65
-20 2 16 0.21 0.81
20 2 -16 0.22 0.98
-20 2 15 0.4 0.74
20 2 -15 0.39 0.84
-20 2 14 1.3 0.69
20 2 -14 2.35 0.95
20 2 -13 1.84 0.98
20 -2 -13 1.23 1.39
20 2 -13 0.71 1.28
20 2 -12 2.99 0.96
20 -2 -12 2.81 1.41
20 2 -12 1.75 1.37
20 2 -11 8.33 1.26
20 -2 -11 5.83 1.66
20 2 -11 4.98 1.55
-20 -2 10 -0.18 1.27
20 2 -10 0.17 0.73
20 -2 -10 0.17 1.37
20 2 -10 0.52 1.33
-20 2 10 -0.18 1.13
-20 -2 9 5.94 1.58
20 2 -9 5.21 1.14
-20 2 9 7.09 1.58
-20 2 8 0.7 1.18
-20 -2 8 0.69 1.26
20 2 -8 0.98 0.76
20 2 -7 18.72 1.63
-20 2 7 23.15 2.52
-20 -2 7 18.69 2.31
20 2 -6 8.24 1.21
-20 2 6 10.48 1.87
-20 -2 6 9.3 1.79
20 2 -5 0.17 0.79
-20 2 5 0.17 1.11
-20 -2 5 0.33 1.19
20 2 -4 0.09 0.78
-20 2 4 0.33 1.13
-20 -2 4 -0.81 1.14
20 -2 -3 0.61 1.26
-20 2 3 0.16 1.07
-20 -2 3 0.32 1.08
-20 2 2 11.24 1.85
-20 -2 2 7.14 1.58
20 -2 -2 9.96 1.82
-20 2 1 -0.17 1.16
-20 -2 1 -0.33 1.09
20 -2 -1 -0.16 1.26
-20 -2 0 -0.16 1.09
20 -2 0 0.47 1.18
-20 2 0 0.17 1.06
-20 2 -1 40 3.11
-20 -2 -1 35.32 2.93
20 -2 1 34.49 2.97
-20 2 -2 27.78 2.74
-20 -2 -2 23.77 2.56
20 -2 2 25.48 2.59
20 -2 3 0.64 1.41
-20 2 -3 -0.17 1.39
-20 -2 -3 0.17 1.24
20 -2 4 4.4 1.59
-20 2 -4 5.76 1.64
-20 -2 -4 6.34 1.62
20 -2 5 14.34 2.15
-20 2 -5 16.72 2.24
-20 -2 -5 15.48 2.14
20 -2 6 -0.17 1.43
-20 2 -6 -0.17 1.33
-20 -2 -6 -0.34 1.28
20 -2 7 0.65 1.27
-20 2 -7 0.53 1.23
-20 -2 -7 0.52 1.25
20 -2 7 -0.34 0.92
-20 2 -8 36.74 3.08
-20 -2 -8 30.06 2.8
20 -2 8 33.01 2.88
-20 2 -9 13.92 2.16
-20 -2 -9 10.16 1.94
20 -2 9 8.07 1.85
20 2 10 -0.52 0.83
-20 2 -10 0.54 1.27
-20 -2 -10 1.44 1.38
20 -2 10 2.66 1.22
20 -2 10 0.16 1.43
20 2 11 2.97 0.94
-20 2 -11 2.97 1.46
-20 -2 -11 1.1 1.39
20 -2 11 6.71 1.38
20 -2 11 2.53 1.5
20 2 12 20.1 1.6
-20 2 -12 18.41 2.52
-20 -2 -12 16.14 2.28
20 -2 12 20.96 2.48
-20 2 -13 45.23 3.59
-20 -2 -13 46.73 3.63
20 -2 13 49.11 3.5
20 2 13 43.35 2.04
20 -2 14 1.63 1.44
20 2 14 1.15 0.86
20 -2 14 2.98 1.54
20 2 15 1.91 0.69
20 -2 15 1.77 1.47
20 -2 15 1.1 1.51
20 -2 16 1.32 1.49
20 -2 16 1.45 1.52
20 -2 17 0.51 1.45
20 -2 17 -0.1 1.5
20 -2 18 -1.05 1.62
20 -2 19 0.33 1.58
20 -2 20 1.47 1.65
20 -2 21 0.23 1.69
20 -2 22 -1.82 1.83
20 -2 23 -1.13 1.7
20 -2 24 -1.09 1.98
20 -2 25 -0.45 2.04
20 -2 26 -1.47 2.43
20 -2 27 1.01 2.28
20 -2 28 0.92 2.55
20 -2 30 -3.13 3.59
20 -2 31 -0.46 3.27
20 4 -17 1.28 1.35
20 4 -16 5.47 1.58
20 4 -15 4.37 1.54
20 4 -14 2.75 1.38
20 4 -13 4.01 1.38
20 4 -12 3.29 1.35
20 4 -11 -0.41 1.34
20 4 -10 0.55 1.19
20 4 -9 1.37 1.25
20 4 -8 -0.27 1.16
-20 4 5 -0.95 1.67
-20 -4 5 -0.77 1.64
-20 4 4 0.16 1.76
-20 -4 4 -0.15 1.55
-20 -4 3 -0.92 1.77
-20 4 2 5.81 1.87
-20 -4 2 6.56 1.72
-20 4 1 32.43 2.95
-20 -4 1 34.52 3
-20 4 0 14.99 2.29
-20 -4 0 17.45 2.31
-20 4 -1 -0.9 1.57
-20 -4 -1 0.15 1.35
-20 4 -2 -0.15 1.6
-20 -4 -2 0.15 1.36
-20 4 -3 -1.24 1.73
-20 -4 -3 -1.21 1.71
-20 4 -4 14.46 2.26
-20 -4 -4 14.5 2.22
-20 4 -5 14.95 2.3
-20 -4 -5 16.99 2.34
-20 4 -6 4.14 1.53
-20 -4 -6 3.86 1.62
-20 4 -7 18.64 2.38
-20 -4 -7 15.44 2.23
-20 4 -8 22.96 2.6
-20 -4 -8 18.52 2.47
-20 4 -9 7.13 1.83
-20 -4 -9 6.26 1.73
-20 4 -10 1.34 1.41
-20 -4 -10 0.16 1.35
-20 4 -11 2.03 1.38
-20 -4 -11 3.12 1.55
-20 4 -12 2.77 1.55
-20 -4 -12 2.03 1.58
-20 4 -13 1.43 1.49
-20 -4 -13 4.72 1.74
-20 4 -14 1.63 1.71
-20 -4 -14 0.18 1.48
-20 4 -15 0.18 1.41
-20 -4 -15 -0.72 1.45
-20 4 -16 0.56 1.46
-20 -4 -16 -0.18 1.49
-20 4 -17 0.57 1.55
-20 -4 -17 -0.37 1.59
-20 4 -18 11.75 2.3
-20 -4 -18 11.34 2.25
-20 4 -19 0.78 1.73
-20 -4 -19 1.92 1.85
-20 4 -20 1.42 1.8
-20 -4 -20 2.38 1.93
-20 -4 -21 0.82 1.71
21 1 -25 14.95 2.61
21 1 -24 3.55 2.28
21 1 -23 32.58 3.33
21 1 -21 -0.35 1.88
21 1 -20 0.97 1.7
21 1 -19 0.33 1.78
21 1 -17 10.26 2.93
21 1 -15 0.43 2.21
21 1 -13 0.75 0.78
21 1 -12 14.83 1.49
21 1 -11 24.54 1.75
21 -1 -11 23.28 2.69
21 1 -11 24.57 2.81
-21 -1 11 27.3 2.83
-21 1 11 28.46 2.89
21 1 -10 9.23 1.16
21 -1 -10 8.91 1.94
21 1 -10 9.11 1.98
-21 1 10 7.76 1.72
-21 -1 10 8.26 1.87
-21 1 9 12.36 2.03
21 1 -9 13.31 1.34
-21 -1 9 12.67 2.13
21 1 -9 10.36 2.05
21 -1 -9 14.28 1.19
21 1 -8 7.51 1
-21 1 8 6.87 1.69
-21 -1 8 5.53 1.59
21 -1 -8 5.99 1.02
21 1 -7 13.32 1.23
-21 1 7 13.56 2.1
-21 -1 7 12.36 2.03
-21 1 6 3.73 1.56
-21 -1 6 2.11 1.31
21 1 -6 3.14 0.81
21 1 -5 14.61 1.27
-21 1 5 12.83 2.11
-21 -1 5 12.91 2.11
21 1 -4 116.94 3.82
-21 1 4 107.75 5.43
-21 -1 4 98.69 5.22
21 1 -3 30.61 1.71
-21 1 3 27.32 2.78
-21 -1 3 23.82 2.62
21 1 -2 12.16 1.13
-21 1 2 10.86 1.96
-21 -1 2 13.56 2.12
-21 1 1 -0.89 1.46
-21 -1 1 0.18 1.47
21 1 -1 -0.06 0.71
21 1 0 10.75 1.07
-21 1 0 10.43 1.87
-21 -1 0 10.35 1.9
21 1 1 3.23 0.75
-21 1 -1 0.88 1.36
-21 -1 -1 2.62 1.44
-21 1 -2 31.29 2.97
-21 -1 -2 31.44 3
21 -1 2 28.6 2.6
21 -1 3 5.53 1.55
-21 1 -3 3.03 1.52
-21 -1 -3 4.25 1.7
-21 1 -4 71.31 4.43
-21 -1 -4 72.78 4.51
21 -1 4 76.46 4.18
21 -1 5 0.86 1.39
-21 1 -5 1.08 1.43
-21 -1 -5 0.54 1.58
-21 1 -6 15.36 2.32
-21 -1 -6 16.89 2.4
21 -1 6 16 2.15
-21 1 -7 5.45 1.78
-21 -1 -7 4.29 1.59
21 -1 7 6.03 1.56
21 -1 8 9.81 1.9
21 1 8 9.46 1.45
-21 1 -8 10.59 2.04
-21 -1 -8 9.77 1.97
21 -1 9 0.3 1.38
21 1 9 -0.1 1
-21 1 -9 0.57 1.34
-21 -1 -9 -0.19 1.39
-21 1 -10 29.55 2.98
-21 -1 -10 30.34 2.98
21 -1 10 27.54 2.62
21 1 10 28.83 2.25
-21 1 -11 24.04 2.8
-21 -1 -11 27.33 2.9
21 -1 11 25.47 2.5
21 1 11 27.25 2.22
21 1 12 16.66 1.83
-21 1 -12 15.78 2.44
-21 -1 -12 14.76 2.35
21 -1 12 12 1.98
-21 1 -13 0.61 1.58
-21 -1 -13 1.01 1.54
21 -1 13 1.95 1.45
21 1 13 2.34 1.18
21 -1 14 4.31 1.57
21 1 14 2.31 1.13
21 -1 15 20.89 2.36
21 1 15 19.99 1.92
21 -1 16 34.29 2.88
21 1 16 30.22 2.18
21 1 17 44.97 2.45
21 -1 17 41.47 3.15
21 -1 18 2.47 1.52
21 -1 19 3.9 2.4
21 -1 20 2.46 2.13
21 -1 21 3.07 2.11
21 -1 22 1.28 1.99
21 -1 23 2.27 1.99
21 -1 24 1.18 1.88
21 -1 25 0.67 1.96
21 -1 26 -0.43 1.96
21 -1 27 -1.3 2
21 -1 28 -0.88 2.05
21 -1 29 0.17 2.37
21 -1 30 -2.27 2.49
21 3 -21 2.34 1.34
21 3 -20 0.94 1.22
21 3 -19 6.31 1.6
21 3 -18 0.36 1.14
21 3 -17 3.6 1.33
21 3 -16 7.68 1.51
21 3 -15 -0.23 0.97
21 3 -14 1.17 1.07
21 3 -13 2.23 1.15
21 3 -12 1.55 1.02
21 3 -11 3.12 1.11
21 3 -10 0.11 0.94
21 3 -9 5.24 1.3
-21 3 8 1.07 1.31
21 3 -8 0.57 1.06
-21 -3 8 1.04 1.21
21 3 -7 0.11 0.93
-21 3 7 -0.54 1.41
-21 -3 7 -0.17 1.18
-21 3 6 5.31 1.65
21 3 -6 3.15 1.13
-21 -3 6 3.8 1.4
-21 3 5 2.81 1.42
-21 -3 5 1.72 1.37
-21 3 4 -0.52 1.6
-21 -3 4 0.34 1.36
-21 3 3 -1.02 1.54
-21 -3 3 -0.66 1.4
-21 3 2 9.08 1.9
-21 -3 2 9.21 1.87
-21 3 1 1.16 1.39
-21 -3 1 0.32 1.38
-21 3 0 1.69 1.39
-21 -3 0 0.82 1.44
-21 3 -1 15.11 2.22
-21 -3 -1 14.29 2.15
-21 3 -2 5.01 1.7
-21 -3 -2 7.78 1.89
-21 3 -3 41.82 3.45
-21 -3 -3 41.43 3.35
-21 3 -4 5.01 1.71
-21 -3 -4 5.4 1.8
-21 3 -5 2.6 1.59
-21 -3 -5 2.2 1.42
-21 3 -6 2.46 1.44
-21 -3 -6 1.03 1.35
-21 3 -7 4.28 1.7
-21 -3 -7 3.32 1.5
-21 3 -8 14.31 2.22
-21 -3 -8 13.38 2.23
-21 3 -9 13.39 2.22
-21 -3 -9 13.66 2.22
-21 3 -10 2.99 1.55
-21 -3 -10 0.73 1.36
-21 3 -11 10.83 2.06
-21 -3 -11 8.57 1.94
-21 3 -12 0.38 1.44
-21 -3 -12 2.07 1.6
-21 3 -13 3.49 1.64
-21 -3 -13 2.28 1.61
-21 3 -14 0.39 1.54
-21 -3 -14 0.39 1.6
-21 3 -15 1.2 1.6
-21 -3 -15 4.12 1.75
-21 3 -16 0.8 1.55
-21 -3 -16 1.77 1.64
-21 3 -17 1.87 1.85
-21 -3 -17 0.2 1.48
-21 3 -18 1.95 1.91
-21 -3 -18 4.25 1.91
-21 -5 1 1.87 1.48
-21 -5 0 -0.14 1.38
-21 -5 -1 1.59 1.42
-21 -5 -2 4.5 1.62
-21 -5 -3 -0.58 1.38
-21 -5 -4 -0.14 1.55
-21 -5 -5 1.57 1.32
-21 -5 -6 0.14 1.25
-21 -5 -7 6.44 1.68
-21 -5 -8 0.59 1.36
-21 -5 -9 4.87 1.7
-21 -5 -10 -0.62 1.46
-21 -5 -11 -0.46 1.44
-21 -5 -12 0.16 1.39
-21 -5 -13 1.12 1.53
-21 -5 -14 0.16 1.61
-21 -5 -15 2.99 1.73
-21 -5 -16 0.5 1.79
22 0 -22 39.21 3.24
22 0 -21 7.81 2.26
22 0 -20 5.29 1.62
22 0 -19 4.78 1.57
22 0 -18 1.56 1.55
22 0 -16 -0.91 1.36
22 0 -15 16.14 1.79
22 0 -14 -0.95 1.68
22 0 -13 18.69 2.34
22 0 -12 12.83 2.3
-22 0 11 -0.99 1.36
-22 0 10 3.37 1.5
-22 0 9 0.2 1.15
-22 0 8 0.39 1.08
-22 0 7 -0.19 1.12
-22 0 6 2.78 1.21
-22 0 5 0.18 1.21
-22 0 4 5.95 1.63
-22 0 3 -0.55 1.26
-22 0 2 6.98 1.68
-22 0 1 -0.56 1.2
-22 0 0 29.5 2.89
-22 0 -1 -0.74 1.4
22 0 2 2.39 0.43
-22 0 -2 0.18 1.31
22 0 3 0.02 0.35
-22 0 -3 -0.74 1.44
22 0 4 9.24 0.59
-22 0 -4 4.33 1.55
-22 0 -5 -0.19 1.24
22 0 5 -0.11 0.33
22 0 5 0.38 1.09
22 0 6 7.59 0.51
-22 0 -6 6.46 1.76
22 0 6 9.57 1.69
-22 0 -7 -0.39 1.26
22 0 7 -0.39 1.18
22 0 7 -0.23 0.33
-22 0 -8 14.85 2.25
22 0 8 12.17 0.67
22 0 8 12.13 1.81
22 0 9 -0.13 1.14
-22 0 -9 -0.2 1.33
22 0 10 0.13 1.26
-22 0 -10 -1 1.41
22 0 11 -0.52 1.26
-22 0 -11 0.61 1.36
-22 0 -12 73.04 4.8
22 0 12 70.97 3.89
-22 0 -13 0.83 1.53
22 0 13 0.38 1.18
-22 0 -14 7.36 2
22 0 14 5.95 1.62
22 0 15 0.63 1.23
22 0 16 3.32 1.34
22 0 17 -0.35 1.2
22 0 18 -0.04 0.65
22 0 18 0.95 1.2
22 0 19 0.59 0.77
22 0 20 98.08 3.22
22 0 21 1.26 0.98
22 0 31 3.42 3.63
22 2 -19 -0.12 1.07
22 2 -18 0.23 1.08
22 2 -17 2.31 1.11
22 2 -16 0.1 0.94
22 2 -15 2.46 1.1
22 2 -14 0.71 0.93
22 2 -13 6.7 1.24
22 2 -12 -0.28 0.88
22 2 -11 12.77 1.48
-22 -2 10 -0.57 1.29
22 2 -10 -0.35 0.84
-22 2 10 0.39 1.26
-22 2 9 7.75 1.83
-22 -2 9 7.25 1.77
22 2 -9 8.9 1.3
-22 2 8 -0.39 1.38
22 2 -8 0.34 0.85
-22 -2 8 -0.57 1.47
22 2 -7 13.26 1.47
-22 2 7 12.03 2.07
-22 -2 7 11.1 2.04
22 2 -6 1.3 0.81
-22 2 6 2.07 1.36
-22 -2 6 1.11 1.18
-22 2 5 -0.19 1.43
-22 -2 5 -0.55 1.34
22 2 -5 -0.33 0.76
22 2 -4 0.69 0.83
-22 2 4 2.19 1.34
-22 -2 4 0.72 1.25
22 2 -3 -0.26 0.86
-22 2 3 0.18 1.34
-22 -2 3 0.18 1.23
22 2 -2 0.17 0.83
-22 2 2 -0.54 1.37
-22 -2 2 -0.18 1.27
-22 2 1 13.87 2.2
-22 -2 1 13.12 2.05
-22 2 0 4.58 1.6
-22 -2 0 8.31 1.84
22 -2 1 19.09 2.47
-22 -2 -1 19.27 2.43
-22 2 -1 19.74 2.47
22 -2 2 20.1 2.54
-22 2 -2 16.51 2.35
-22 -2 -2 14.83 2.28
22 -2 3 2.07 1.44
-22 2 -3 1.66 1.53
-22 -2 -3 3.8 1.58
22 -2 4 4.41 1.7
-22 2 -4 1.85 1.46
-22 -2 -4 3.65 1.57
22 -2 4 1.51 1.19
22 -2 5 10.74 2.06
-22 2 -5 8.04 1.96
-22 -2 -5 7.93 1.86
22 -2 6 0.89 1.54
-22 2 -6 -0.19 1.42
-22 -2 -6 0.19 1.46
22 -2 6 -0.31 1.15
22 -2 7 4.84 1.76
-22 2 -7 6.05 1.74
-22 -2 -7 5.6 1.55
22 -2 8 1.52 1.43
-22 2 -8 0.38 1.33
-22 -2 -8 -0.19 1.35
22 -2 8 0.13 1.09
-22 2 -9 0.79 1.35
-22 -2 -9 0.58 1.43
22 2 9 1.31 1.05
22 -2 9 3.82 1.19
22 -2 9 2.59 1.61
-22 -2 -10 5.72 1.8
22 2 10 4.24 1.19
22 -2 10 0.21 1.13
22 -2 10 4.15 1.75
-22 2 -10 6 1.87
22 2 11 1.17 0.94
22 -2 11 0.07 1.22
22 -2 11 0.18 1.51
-22 2 -11 1.82 1.6
-22 -2 -11 0.6 1.38
-22 2 -12 3.26 1.72
-22 -2 -12 2.82 1.6
22 -2 12 0.95 1.25
-22 2 -13 16.28 2.45
-22 -2 -13 15.44 2.5
-22 2 -14 2.72 1.77
-22 -2 -14 1.45 1.51
22 -2 14 0.26 1.4
-22 2 -15 2.33 1.65
-22 -2 -15 3.76 1.85
22 -2 15 -0.09 1.41
-22 2 -16 -0.65 1.67
-22 -2 -16 -0.22 1.5
22 -2 16 1.93 1.48
-22 2 -17 -0.9 1.69
-22 -2 -17 -0.67 1.74
22 -2 17 0.2 1.54
22 -2 18 -0.63 1.65
22 -2 19 -1.09 1.69
22 -2 20 -0.79 1.75
22 -2 21 -0.35 1.76
22 -2 22 -0.12 1.76
22 -2 23 -0.13 1.89
22 -2 24 0.58 2
22 -2 25 -0.6 2.14
22 -2 26 -0.33 2.45
22 -2 27 -0.36 2.69
22 -2 29 -1.52 3.33
22 4 -14 2.23 1.34
22 4 -13 0.39 1.29
22 4 -12 1.28 1.29
22 4 -11 -0.39 1.2
22 4 -10 0.26 1.17
22 4 -9 -0.28 1.24
22 4 -8 -0.27 1.26
22 4 -7 1.36 1.21
-22 4 5 -0.52 1.7
-22 -4 5 -1.18 1.67
-22 4 4 -0.88 1.7
-22 -4 4 -0.34 1.65
-22 -4 3 3.04 1.62
-22 4 3 2.26 1.57
-22 4 2 0.7 1.51
-22 -4 2 0.17 1.56
-22 4 1 0.17 1.55
-22 -4 1 0.67 1.45
-22 4 0 -0.17 1.5
-22 -4 0 0.33 1.5
-22 4 -1 -0.34 1.59
-22 -4 -1 -0.98 1.39
-22 4 -2 8.97 1.95
-22 -4 -2 8.86 1.89
-22 4 -3 1.69 1.49
-22 -4 -3 1.81 1.6
-22 4 -4 6.36 1.85
-22 -4 -4 7.35 1.85
-22 4 -5 4.55 1.77
-22 -4 -5 1.69 1.4
-22 4 -6 9.15 2.06
-22 -4 -6 5.64 1.74
-22 4 -7 10.21 2.06
-22 -4 -7 13.36 2.18
-22 4 -8 0.53 1.43
-22 -4 -8 2.93 1.58
-22 4 -9 0.18 1.4
-22 -4 -9 -0.17 1.43
-22 4 -10 0.18 1.39
-22 -4 -10 -0.18 1.5
-22 4 -11 0.18 1.47
-22 -4 -11 0.18 1.49
-22 4 -12 3.92 1.74
-22 -4 -12 4.19 1.73
-22 4 -13 2.26 1.66
-22 -4 -13 2.2 1.57
-22 4 -14 -0.38 1.69
-22 -4 -14 -0.19 1.68
-22 4 -15 0.2 1.73
-22 -4 -15 -0.19 1.79
-22 -4 -16 3.34 1.8
-22 4 -16 2.21 1.71
-22 4 -17 1.63 1.81
-22 -4 -17 -0.2 1.69
-22 4 -18 0.82 1.68
-22 -4 -18 0.8 1.67
23 1 -19 -0.32 1.94
23 1 -18 4.41 2.19
23 1 -17 1.65 2.6
23 1 -16 -1.71 2.56
23 1 -15 1.22 2.32
23 1 -11 1.43 0.88
-23 1 11 -0.21 1.41
-23 -1 11 1.02 1.35
-23 1 10 1.23 1.3
-23 -1 10 2.86 1.48
23 1 -10 1.67 0.8
-23 1 9 4.09 1.65
-23 -1 9 3.04 1.49
23 1 -9 3.24 0.88
23 -1 -9 1.58 0.56
23 1 -8 0.21 0.7
-23 1 8 -0.2 1.39
-23 -1 8 2.21 1.45
23 -1 -8 3.48 0.74
23 1 -7 6.62 1.01
-23 1 7 8 1.84
-23 -1 7 3.58 1.58
-23 1 6 -0.79 1.44
-23 -1 6 -0.78 1.46
23 1 -6 -0.18 0.62
23 1 -5 14.19 1.25
-23 1 5 10.23 2.03
-23 -1 5 11.68 2.19
23 1 -4 8.6 1.04
-23 1 4 7.42 1.85
-23 -1 4 6.42 1.83
23 1 -3 13.15 1.17
-23 1 3 16.7 2.38
-23 -1 3 14.16 2.23
23 1 -2 10.92 1.08
-23 1 2 9.24 2.01
-23 -1 2 10.31 2.03
-23 1 1 3.47 1.59
-23 -1 1 2.87 1.54
23 1 -1 6.51 0.89
-23 1 0 2.92 1.49
-23 -1 0 1.16 1.36
23 1 0 2.22 0.65
23 1 1 0.94 0.59
23 -1 1 0.91 1.33
-23 1 -1 0.19 1.38
-23 -1 -1 0.19 1.52
23 1 2 0.92 0.64
23 -1 2 0.92 1.31
-23 1 -2 -0.77 1.74
-23 -1 -2 0.38 1.41
23 1 3 12.88 1.16
23 -1 3 15.3 2.2
-23 1 -3 14.53 2.28
-23 -1 -3 15.59 2.33
23 -1 4 -0.16 1.36
-23 1 -4 -0.59 1.68
-23 -1 -4 -1.17 1.53
-23 1 -5 14.85 2.34
-23 -1 -5 16.52 2.4
23 -1 5 19.93 2.4
23 -1 6 10.58 1.9
-23 1 -6 10.95 2.14
-23 -1 -6 9.1 2.01
23 -1 7 0.16 1.33
-23 1 -7 -0.6 1.43
-23 -1 -7 0.99 1.51
23 1 7 0.23 1.16
23 -1 8 1.79 1.47
-23 1 -8 0.2 1.4
-23 -1 -8 0.2 1.33
23 1 8 0.35 1.16
-23 1 -9 8.34 2.02
-23 -1 -9 7.26 1.94
23 -1 9 11.79 2.03
23 1 9 7.63 1.5
23 -1 10 -0.46 1.35
23 1 10 -0.11 1.11
-23 1 -10 -0.21 1.51
-23 -1 -10 0.42 1.38
23 1 11 1.03 1.17
-23 1 -11 1.27 1.38
-23 -1 -11 1.89 1.48
23 -1 11 2.17 1.5
23 1 12 1.32 1.18
-23 1 -12 2.78 1.73
-23 -1 -12 2.13 1.46
23 -1 12 0.46 1.41
23 1 13 16.56 1.87
-23 1 -13 15.56 2.55
-23 -1 -13 18.47 2.67
23 -1 13 16.91 2.46
-23 1 -14 1.98 1.65
-23 -1 -14 3.49 1.69
23 -1 14 4.82 1.78
-23 1 -15 35.44 3.53
-23 -1 -15 35.23 3.48
23 -1 15 37.78 3.12
23 -1 16 0.76 2.24
-23 1 -16 0.91 1.91
-23 -1 -16 -0.23 1.7
23 -1 16 0.3 1.41
-23 1 -17 0.24 1.69
-23 -1 -17 0.23 1.55
23 -1 17 -0.45 1.43
23 -1 18 2.67 2.15
23 -1 18 -0.3 1.43
23 -1 19 0.71 2.15
23 -1 20 1.15 2.11
23 -1 21 0.98 2.11
23 -1 22 0.56 2.01
23 -1 23 0.52 1.86
23 -1 24 0.13 1.87
23 -1 25 0.84 1.99
23 -1 26 -2.41 2.11
23 -1 27 0.43 2.08
23 -1 28 0.16 2.4
23 -1 29 -1.71 2.47
23 -1 30 1.27 2.8
23 3 -19 1.04 1.27
23 3 -18 2.66 1.44
23 3 -17 3.52 1.28
23 3 -16 4.58 1.49
23 3 -15 5.95 1.58
23 3 -14 3.07 1.32
23 3 -13 0.11 1.09
23 3 -12 4.16 1.39
23 3 -11 -0.22 1.02
23 3 -10 0.77 1.01
23 3 -9 0.52 0.97
23 3 -8 -0.22 1.05
-23 3 8 0.19 1.41
-23 -3 8 0.19 1.44
-23 -3 7 0.95 1.41
23 3 -7 1.4 1.04
-23 3 7 1.17 1.53
23 3 -6 -0.34 1.08
-23 3 6 -0.58 1.54
-23 -3 6 -0.19 1.42
23 3 -5 3.36 1.1
-23 3 5 3.08 1.68
-23 -3 5 2.83 1.58
23 3 -4 2.49 1.21
-23 3 4 0.19 1.52
-23 -3 4 1.31 1.49
-23 3 3 -0.19 1.49
-23 -3 3 -1.11 1.62
-23 3 2 0.74 1.5
-23 -3 2 1.45 1.51
-23 3 1 -1.28 1.51
-23 -3 1 -0.36 1.41
-23 3 0 3.26 1.61
-23 -3 0 2.48 1.51
-23 3 -1 3.91 1.6
-23 -3 -1 4 1.67
-23 3 -2 1.5 1.6
-23 -3 -2 -2.19 1.57
-23 3 -3 7.78 1.98
-23 -3 -3 8.74 1.97
-23 3 -4 -1.14 1.62
-23 -3 -4 0.56 1.55
-23 3 -5 4.57 1.75
-23 -3 -5 5.96 1.89
-23 3 -6 5.54 1.81
-23 -3 -6 4.11 1.7
-23 3 -7 0.19 1.55
-23 -3 -7 1.32 1.56
-23 3 -8 7.6 2.12
-23 -3 -8 9.74 2.11
-23 3 -9 6.93 2.03
-23 -3 -9 5.24 1.94
-23 3 -10 -0.4 1.51
-23 -3 -10 -0.19 1.4
-23 3 -11 -0.8 1.6
-23 -3 -11 -0.39 1.41
-23 3 -12 3.28 1.76
-23 -3 -12 4.42 1.75
-23 3 -13 -0.42 1.79
-23 -3 -13 0.21 1.7
-23 3 -14 5.74 2
-23 -3 -14 6.47 2.04
-23 3 -15 0.21 1.69
-23 -3 -15 -0.21 1.64
-23 3 -16 0.43 1.71
-23 -3 -16 -0.64 1.68
-23 3 -17 4.38 1.96
-23 -3 -17 2.58 1.77
-23 -3 -18 0.22 1.77
-23 -5 1 0.16 1.49
-23 -5 0 0.32 1.48
-23 -5 -1 0.32 1.41
-23 -5 -2 0.48 1.42
-23 -5 -3 3.51 1.6
-23 -5 -4 -0.48 1.36
-23 -5 -5 0.79 1.36
-23 -5 -6 -0.31 1.38
-23 -5 -7 -0.63 1.4
-23 -5 -8 2.91 1.7
-23 -5 -9 0.16 1.49
-23 -5 -10 3.35 1.74
24 0 -15 2.53 1.39
24 0 -14 3.5 1.5
24 0 -13 -0.34 1.69
24 0 -12 4.63 2.02
-24 0 11 0.86 1.44
24 0 -11 -0.27 1.73
-24 0 10 8.8 2.04
-24 0 9 -0.21 1.44
-24 0 8 17.53 2.56
-24 0 7 0.21 1.43
-24 0 6 4.31 1.66
-24 0 5 -0.2 1.53
-24 0 4 2.78 1.62
-24 0 3 -1.37 1.69
-24 0 2 35.97 3.37
-24 0 1 -0.8 1.47
-24 0 0 47.04 3.86
-24 0 -1 -1.42 1.48
-24 0 -2 -0.61 1.63
-24 0 -3 -0.2 1.42
24 0 4 -0.14 1.2
-24 0 -4 -0.61 1.58
24 0 5 0.14 1.17
-24 0 -5 -0.82 1.71
24 0 6 5.68 1.58
-24 0 -6 2.29 1.55
24 0 7 0.14 1.3
-24 0 -7 -0.42 1.54
-24 0 -8 17.48 2.6
24 0 8 16.54 2.24
-24 0 -9 -0.65 1.62
24 0 9 1.3 1.4
-24 0 -10 19.92 2.78
24 0 10 18.23 2.28
24 0 11 0.14 1.3
-24 0 -11 0.22 1.48
24 0 12 6.04 1.65
-24 0 -12 6.44 2.01
24 0 13 0.12 0.3
-24 0 -13 1.11 1.53
24 0 13 0.14 1.25
24 0 14 0.1 0.4
-24 0 -14 1.59 1.74
24 0 14 -0.14 1.44
24 0 15 0.02 0.49
-24 0 -15 0.23 1.54
24 0 16 26.43 1.16
-24 0 -16 21.38 2.97
-24 0 -17 0.24 1.77
-24 0 -18 48.68 4.38
24 2 -17 -1.03 1.3
24 2 -16 0.44 1.17
24 2 -15 17.32 1.93
24 2 -14 2.6 1.23
24 2 -13 11.07 1.64
24 2 -12 0.38 0.97
24 2 -11 9.59 1.41
-24 2 10 0.63 1.51
24 2 -10 0.82 0.91
-24 -2 10 0.21 1.46
-24 2 9 8.17 1.97
-24 -2 9 10.73 2.2
24 2 -9 9.18 1.37
24 2 -8 2.51 0.96
-24 2 8 1.25 1.58
-24 -2 8 0.21 1.5
24 2 -7 11.52 1.44
-24 2 7 13.09 2.29
-24 -2 7 10.62 2.17
24 2 -6 0.08 0.76
-24 2 6 0.21 1.45
-24 -2 6 -0.2 1.54
-24 2 5 1.63 1.48
-24 -2 5 3.01 1.55
24 2 -5 3.97 1.06
24 2 -4 1.35 0.91
-24 2 4 1.59 1.43
-24 -2 4 0.2 1.44
24 2 -3 5.12 1.07
-24 2 3 3.35 1.56
-24 -2 3 2.34 1.49
24 2 -2 0.08 0.86
-24 2 2 -0.39 1.42
-24 -2 2 -0.38 1.57
24 2 -1 -0.08 0.84
-24 2 1 -0.39 1.4
-24 -2 1 0.58 1.48
24 2 0 2.27 0.94
-24 2 0 1.59 1.51
-24 -2 0 1.18 1.55
-24 2 -1 5.21 1.76
-24 -2 -1 5.53 1.82
-24 2 -2 2.62 1.53
-24 -2 -2 2.59 1.54
-24 2 -3 3.82 1.76
-24 -2 -3 3.76 1.69
-24 2 -4 -0.4 1.6
-24 -2 -4 -0.2 1.54
-24 2 -5 2.63 1.59
-24 -2 -5 -0.4 1.61
-24 2 -6 -0.41 1.86
-24 -2 -6 0.6 1.56
24 -2 6 1.42 1.33
-24 2 -7 11.37 2.28
-24 -2 -7 14.48 2.43
-24 2 -8 1.67 1.57
-24 -2 -8 -0.62 1.67
-24 2 -9 5.01 1.85
-24 -2 -9 4.74 1.83
24 -2 9 7.98 1.64
-24 2 -10 2.97 1.77
-24 -2 -10 1.05 1.63
24 -2 10 0.08 1.33
-24 -2 -11 3.66 1.76
24 -2 11 -0.23 1.34
-24 2 -12 9.94 2.26
-24 -2 -12 15.05 2.55
24 -2 13 1.31 1.41
-24 2 -13 2.45 1.74
-24 -2 -13 2.86 1.83
24 -2 14 0.35 1.47
-24 2 -14 0.45 1.75
-24 -2 -14 0.22 1.73
-24 2 -15 6.98 2.19
24 -2 15 -0.09 1.55
-24 -2 -15 5.17 2.06
-24 2 -16 -1.15 1.89
-24 -2 -16 0.23 1.67
24 -2 16 -0.38 1.56
-24 2 -17 3.03 1.97
-24 -2 -17 0.46 1.69
24 -2 17 -1 1.61
24 -2 18 0.31 1.72
24 -2 19 -0.11 1.79
24 -2 20 -1.53 1.97
24 -2 21 -1.43 2.08
24 -2 22 0.13 2.08
24 -2 23 0.74 2.37
24 -2 24 -0.91 2.55
24 -2 25 -1.17 2.6
24 -2 27 -2.25 3.08
24 -2 28 -1.05 3.12
24 4 -10 4.23 1.52
24 4 -9 -0.13 1.25
24 4 -8 1.86 1.3
24 4 -7 -0.14 1.4
24 4 -6 -0.14 1.35
24 4 -5 -0.96 1.48
-24 -4 5 -0.74 1.74
-24 4 5 -0.19 1.64
-24 4 4 0.38 1.75
-24 -4 4 0.74 1.62
-24 4 3 -0.19 1.69
-24 -4 3 0.18 1.64
-24 4 2 1.14 1.53
-24 -4 2 1.66 1.74
-24 4 1 -0.94 1.66
-24 -4 1 -0.18 1.56
-24 4 0 3 1.74
-24 -4 0 5.09 1.82
-24 4 -1 0.18 1.55
-24 -4 -1 0.18 1.64
-24 4 -2 -0.73 1.58
-24 4 -3 0.18 1.52
-24 -4 -3 0.18 1.5
-24 4 -4 0.74 1.69
-24 -4 -4 -0.18 1.66
-24 4 -5 9.39 2.18
-24 -4 -5 8.23 2.03
-24 4 -6 3.42 1.69
-24 -4 -6 3.88 1.75
-24 4 -7 2.69 1.72
-24 -4 -7 1.87 1.5
-24 4 -8 4.23 1.9
-24 -4 -8 3.76 1.88
-24 4 -9 -0.58 1.63
-24 -4 -9 -0.76 1.75
-24 4 -10 0.2 1.62
-24 -4 -10 1.71 1.75
-24 4 -11 0.4 1.83
-24 -4 -11 0.58 1.65
-24 4 -12 1.6 1.82
-24 -4 -12 0.78 1.66
-24 4 -13 4.87 1.89
-24 -4 -13 4.95 1.99
-25 -1 11 0.44 1.4
-25 1 11 -0.67 1.43
-25 1 10 3.32 1.66
-25 -1 10 3.08 1.65
-25 1 9 1.33 1.48
-25 -1 9 2.42 1.61
25 1 -8 0.79 0.76
-25 1 8 0.66 1.48
-25 -1 8 0.65 1.51
25 1 -7 6.81 1.08
-25 1 7 5.88 1.8
-25 -1 7 7.14 1.98
-25 1 6 -0.65 1.5
-25 -1 6 1.5 1.64
25 1 -6 0.5 0.73
25 -1 -6 0.08 0.54
-25 1 5 6.08 1.77
-25 -1 5 3.54 1.58
25 1 -5 5.83 0.97
25 1 -4 0.48 0.75
-25 1 4 -0.63 1.5
-25 -1 4 -1.04 1.55
25 1 -3 0.38 0.67
-25 1 3 -0.41 1.48
-25 -1 3 0.61 1.44
25 1 -2 5.93 0.88
-25 1 2 4.31 1.56
-25 -1 2 3.87 1.56
-25 1 1 1.88 1.52
-25 -1 1 1.04 1.59
25 1 -1 1.27 0.68
-25 1 0 -0.84 1.44
-25 -1 0 -0.21 1.38
25 1 0 -0.05 0.65
-25 1 -1 0.21 1.44
-25 -1 -1 1.05 1.6
25 1 1 0.44 0.61
25 1 2 5.83 0.84
-25 1 -2 4.03 1.69
-25 -1 -2 2.97 1.54
25 1 3 7.16 0.85
-25 1 -3 8.04 1.98
-25 -1 -3 7.36 1.93
25 1 4 1.1 0.6
-25 1 -4 1.91 1.56
-25 -1 -4 1.89 1.66
25 1 5 1.15 0.62
-25 1 -5 -0.21 1.58
-25 -1 -5 0.85 1.59
25 1 6 0.35 0.63
25 1 6 0.64 1.19
-25 1 -6 -0.65 1.63
-25 -1 -6 -0.86 1.76
25 1 7 0.38 1.17
-25 1 -7 0.22 1.53
-25 -1 -7 -0.43 1.62
25 1 8 0.13 1.27
-25 1 -8 -0.44 1.57
-25 -1 -8 0.22 1.56
25 1 9 0.38 1.27
-25 1 -9 1.31 1.52
-25 -1 -9 0.65 1.66
-25 1 -10 5.36 2.13
-25 -1 -10 5.55 2.03
-25 1 -11 -0.69 1.61
-25 -1 -11 0.91 1.51
-25 1 -12 2.31 1.84
-25 -1 -12 2.76 1.69
-25 1 -13 -0.47 1.54
-25 -1 -13 -0.23 1.59
25 -1 14 2.27 2.47
-25 1 -14 -0.47 1.57
-25 -1 -14 -0.7 1.75
-25 1 -15 3.77 1.78
-25 -1 -15 4.45 1.94
25 -1 16 1.06 2.14
25 -1 17 0.13 2.1
25 -1 18 0.41 2.08
25 -1 19 -0.27 2.04
25 -1 20 0.13 2.05
25 -1 21 -0.13 1.96
25 -1 22 0.63 1.94
25 -1 23 1.59 2.12
25 -1 24 -0.68 2.06
25 -1 25 -0.97 2.07
25 -1 26 1.03 2.29
25 -1 27 0.32 2.42
25 -1 28 -1.51 2.51
25 3 -16 2.28 1.47
25 3 -15 1.04 1.21
25 3 -14 -0.57 1.24
25 3 -13 -0.12 1.29
25 3 -12 15.78 2.03
25 3 -11 2.28 1.45
25 3 -10 6.44 1.53
25 3 -9 0.43 1.22
25 3 -8 13.51 1.86
-25 -3 8 11.1 2.37
-25 3 8 11.1 2.34
-25 3 7 7.96 2.23
25 3 -7 3.79 1.3
-25 -3 7 4.92 1.88
25 3 -6 2.34 1.3
-25 3 6 3.77 1.84
-25 -3 6 2.26 1.83
25 3 -5 8.39 1.53
-25 3 5 9.78 2.25
-25 -3 5 8.75 2.17
25 3 -4 0.11 1.15
-25 3 4 0.21 1.6
-25 -3 4 -1.02 1.78
25 3 -3 0.55 1.15
-25 3 3 0.41 1.72
-25 -3 3 -0.81 1.74
-25 -3 2 -0.39 1.56
25 3 -2 0.22 1.29
-25 3 2 0.2 1.71
-25 3 1 -1.2 1.53
-25 -3 1 -0.59 1.56
-25 3 0 0.2 1.51
-25 -3 0 1.16 1.59
-25 3 -1 0.39 1.52
-25 -3 -1 0.19 1.49
-25 3 -2 0.2 1.58
-25 -3 -2 0.79 1.54
-25 3 -3 4.06 1.83
-25 -3 -3 3.18 1.6
-25 3 -4 1.86 1.69
-25 -3 -4 0.61 1.62
-25 3 -5 0.83 1.7
-25 -3 -5 -0.2 1.58
-25 3 -6 -0.41 1.77
-25 -3 -6 0.61 1.63
-25 3 -7 1.66 1.71
-25 -3 -7 1.83 1.69
-25 3 -8 0.42 1.56
-25 -3 -8 1.43 1.55
-25 3 -9 0.84 1.68
-25 -3 -9 -0.21 1.65
-25 3 -10 14.55 2.65
-25 -3 -10 17.17 2.7
-25 3 -11 1.08 1.81
-25 -3 -11 1.28 1.82
-25 3 -12 0.43 1.71
-25 -3 -12 0.85 1.8
-26 0 11 0.46 1.52
-26 0 10 1.38 1.5
-26 0 9 -0.69 1.65
-26 0 8 13.42 2.47
-26 0 7 -0.23 1.51
-26 0 6 -2.92 1.61
-26 0 5 0.65 1.34
-26 0 4 1.52 1.45
-26 0 3 -0.21 1.31
-26 0 2 5.3 1.88
-26 0 1 -0.87 1.34
-26 0 0 0.87 1.58
-26 0 -1 0.22 1.46
-26 0 -2 1.33 1.43
-26 0 -3 -0.66 1.56
26 0 4 3.54 1.48
-26 0 -4 1.32 1.47
26 0 5 0.16 1.38
-26 0 -5 0.22 1.48
26 0 6 1.24 1.4
-26 0 -6 0.22 1.51
26 0 7 0.16 1.42
-26 0 -7 -0.45 1.53
26 0 8 0.16 1.36
-26 0 -8 -0.23 1.56
26 0 9 0.16 1.38
-26 0 -9 0.23 1.65
26 0 10 0.63 1.38
-26 0 -10 -0.46 1.82
26 0 11 0.15 1.41
-26 0 -11 0.23 1.76
-26 0 -12 3.6 1.98
26 2 -15 7.5 1.55
26 2 -14 0.96 1.27
26 2 -13 1.88 1.11
26 2 -12 0.67 1.01
26 2 -11 0.3 1.07
26 2 -10 0.47 1.09
26 2 -9 14.16 1.62
-26 2 9 14.63 2.6
-26 -2 9 15.97 2.72
26 2 -8 4.22 1.21
-26 2 8 2.26 1.83
-26 -2 8 3.11 1.83
-26 2 7 3.35 1.9
-26 -2 7 2.2 1.6
26 2 -7 2.45 1.11
26 2 -6 -0.24 0.96
-26 2 6 -0.89 1.72
-26 -2 6 -0.22 1.87
26 2 -5 2.89 1.1
-26 2 5 4.63 1.91
-26 -2 5 2.61 1.76
-26 2 4 -0.44 1.9
-26 -2 4 -0.65 1.86
26 2 -4 0.31 0.93
26 2 -3 14.47 1.56
-26 2 3 13.92 2.54
-26 -2 3 15.82 2.7
26 2 -2 5.32 1.1
-26 2 2 6.18 2.02
-26 -2 2 1.89 1.69
26 2 -1 5.6 1.14
-26 2 1 5.25 1.95
-26 -2 1 5.79 2.01
26 2 0 0.54 0.92
-26 2 0 0.21 1.74
-26 -2 0 0.84 1.7
26 2 1 0.49 0.97
-26 2 -1 -0.22 1.71
-26 -2 -1 0.85 1.77
-26 2 -2 -0.87 1.69
-26 -2 -2 -0.85 1.89
26 2 2 -0.49 1.02
-26 2 -3 -0.88 1.93
-26 -2 -3 -1.08 1.79
26 2 3 0.08 1.01
-26 2 -4 -1.75 1.88
-26 -2 -4 1.08 1.69
-26 2 -5 11.62 2.33
-26 -2 -5 11.46 2.3
-26 2 -6 -0.22 1.82
-26 -2 -6 -0.65 1.8
-26 2 -7 6.2 2.1
-26 -2 -7 9.17 2.25
-26 2 -8 4.69 1.99
-26 -2 -8 5.95 2.09
-26 2 -9 0.45 1.64
-26 -2 -9 -0.45 1.65
26 -2 9 -1.22 1.7
-26 2 -10 -0.23 1.88
-26 -2 -10 -0.23 1.58
26 -2 10 -0.18 1.72
-26 -2 -11 0.23 1.6
26 -2 11 -0.5 1.85
26 -2 14 0.21 1.84
26 -2 15 -0.89 1.97
26 -2 16 -1.28 2.12
26 -2 17 -0.37 2.03
26 4 -5 -1.08 1.45
26 4 -4 0.94 1.33
26 4 -3 -0.4 1.47
-26 -4 2 -0.2 1.62
-26 -4 1 -0.4 1.63
-26 -4 0 0.2 1.64
-26 -4 -1 -0.2 1.56
-26 -4 -2 -0.19 1.61
-27 1 8 4.01 1.68
-27 -1 8 4.92 1.99
-27 1 7 -0.23 1.61
-27 -1 7 0.7 1.6
-27 1 6 0.23 1.78
-27 -1 6 0.46 1.75
-27 1 5 26.56 3.27
-27 -1 5 27.05 3.25
27 1 -5 27.3 1.81
27 1 -4 0.93 0.9
-27 1 4 -1.35 1.77
-27 -1 4 -1.34 1.77
27 1 -3 0.54 0.83
-27 1 3 -1.12 1.81
-27 -1 3 1.34 1.7
27 1 -2 0.47 0.76
-27 1 2 -0.66 1.75
-27 -1 2 -2.4 1.81
27 1 -1 0.21 0.78
-27 1 1 -0.66 1.61
-27 -1 1 -0.87 1.7
-27 1 0 5.64 1.86
-27 -1 0 5.6 1.91
27 1 0 7.67 0.98
-27 1 -1 4.06 1.94
-27 -1 -1 1.79 1.68
27 1 1 4.22 0.86
-27 1 -2 11.45 2.44
-27 -1 -2 11.15 2.45
27 1 2 11.13 1.08
27 1 3 -0.17 0.7
-27 1 -3 -0.46 1.92
-27 -1 -3 0.68 1.83
27 1 4 0.6 0.79
-27 1 -4 0.23 1.78
-27 -1 -4 0.91 1.67
27 1 5 1.47 0.66
27 1 5 2.53 1.4
-27 1 -5 1.15 1.57
-27 -1 -5 2.96 1.76
27 1 6 -0.27 0.75
-27 1 -6 -0.92 1.65
-27 -1 -6 -0.46 1.75
27 1 7 3.98 0.75
-27 1 -7 4.41 1.83
-27 -1 -7 1.38 1.73
27 -1 11 1.24 2.07
27 -1 12 -0.11 1.96
27 -1 13 -0.11 1.97
27 -1 14 1.17 2.05
27 -1 15 0.12 1.97
27 -1 16 -0.95 1.92
27 -1 17 -0.83 1.87
27 -1 18 -0.35 1.93
27 -1 19 0.57 1.8
27 -1 20 -0.47 2
27 -1 21 0.25 2.08
27 -1 22 -0.38 2.01
27 -1 23 0.13 1.98
27 -1 24 -0.42 2.18
27 3 -13 2.23 1.29
27 3 -12 -0.11 1.21
27 3 -11 1.03 1.31
27 3 -10 1.11 1.21
27 3 -9 -0.86 1.15
27 3 -8 0.11 1.23
27 3 -7 -0.1 1.13
27 3 -6 0.21 1.14
27 3 -5 7.34 1.43
27 3 -4 5.01 1.37
27 3 -3 2.38 1.2
27 3 -2 0.74 1.11
27 3 -1 -0.11 1.16
27 3 0 7.35 1.53
27 3 1 -0.43 1.25
28 2 -12 0.2 1.2
28 2 -11 0.09 1.1
28 2 -10 0.99 1.09
28 2 -9 1.69 1.08
28 2 -8 1.36 1.11
28 2 -7 0.25 1.01
28 2 -6 0.71 1.05
28 2 -5 7.11 1.28
28 2 -4 0.08 0.96
28 2 -3 2.85 1.09
28 2 -2 0.85 0.97
28 2 -1 12.9 1.46
28 2 0 4.4 1.15
28 2 1 -0.14 0.9
28 2 2 0.14 0.93
28 2 3 5.32 1.14

_iucr_refine_fcf_details         
;
data_R-74_auto_CCDC1
_computing_structure_refinement   'olex2.refine 1.5-alpha (Bourhis et al., 2015)'
_shelx_refln_list_code            4
loop_
  _space_group_symop_id
  _space_group_symop_operation_xyz
  1  x,y,z
  2  -x,y,-z+1/2
  3  -x,-y,-z
  4  x,-y,z-1/2
  5  x+1/2,y+1/2,z
  6  -x+1/2,y+1/2,-z+1/2
  7  -x+1/2,-y+1/2,-z
  8  x+1/2,-y+1/2,z-1/2

_space_group_crystal_system       monoclinic
_space_group_IT_number            15
_space_group_name_H-M_alt         'C 1 2/c 1'
_space_group_name_Hall            '-C 2yc'
_symmetry_space_group_name_H-M    'C 1 2/c 1'
_symmetry_space_group_name_Hall   '-C 2yc'
_symmetry_Int_Tables_number       15
_cell_length_a                    22.2427(13)
_cell_length_b                    5.4882(4)
_cell_length_c                    29.653(2)
_cell_angle_alpha                 90
_cell_angle_beta                  90.096(6)
_cell_angle_gamma                 90
_cell_volume                      3619.8(4)
loop_
  _refln_index_h
  _refln_index_k
  _refln_index_l
  _refln_F_squared_calc
  _refln_F_squared_meas
  _refln_F_squared_sigma
  _refln_F_squared_weight
  _refln_observed_status
-28 2 1 168.374 205.099 23.213 32.054 o
-28 2 2 12.981 13.514 15.422 122.149 o
-28 2 3 40.373 45.312 17.330 82.533 o
-28 2 4 12.286 1.272 15.263 129.292 o
-28 2 5 66.917 113.043 20.351 53.555 o
-28 2 6 3.829 11.288 16.694 111.224 o
-28 2 7 3.398 3.975 16.058 122.378 o
-28 2 8 12.546 21.623 17.648 94.208 o
-28 2 9 16.171 26.869 17.171 96.288 o
-28 2 10 0.625 15.740 17.330 104.012 o
-28 2 11 2.427 1.431 17.489 104.690 o
-28 2 12 1.179 3.180 19.079 88.294 o
-27 1 1 2.200 -4.164 10.316 296.657 o
-27 1 2 4.808 -7.069 11.562 231.294 o
-27 1 3 14.492 5.559 10.964 224.443 o
-27 1 4 0.047 -3.451 12.752 199.657 o
-27 1 6 9.373 5.501 19.841 79.074 o
-27 1 7 6.663 3.759 18.044 96.213 o
-27 1 8 49.502 70.379 20.410 59.683 o
-27 3 1 0.373 -1.749 18.443 95.349 o
-27 3 2 11.704 11.765 17.648 96.552 o
-27 3 3 34.864 37.840 19.079 73.337 o
-27 3 4 61.314 79.655 21.782 51.632 o
-27 3 5 68.614 116.700 22.736 45.407 o
-27 3 6 0.338 3.339 18.125 98.036 o
-27 3 7 0.006 -1.590 17.966 100.630 o
-27 3 8 6.907 1.749 19.556 82.571 o
-27 3 9 0.087 -13.673 18.284 97.127 o
-27 3 10 20.304 17.648 19.238 78.861 o
-27 3 11 6.194 16.376 20.828 71.521 o
-27 3 12 1.323 -1.749 19.238 87.329 o
-27 3 13 16.359 35.455 20.510 69.142 o
-26 0 2 55.269 84.265 29.890 31.176 o
-26 0 4 0.702 24.167 23.054 59.107 o
-26 0 6 0.031 -46.425 25.598 49.569 o
-26 0 8 198.728 213.366 39.271 15.535 o
-26 0 10 20.322 21.941 23.849 52.924 o
-26 2 1 86.284 88.483 14.053 80.780 o
-26 2 2 49.391 74.683 18.410 69.122 o
-26 2 3 205.114 232.758 18.961 34.412 o
-26 2 4 15.664 -1.841 12.115 192.233 o
-26 2 5 48.025 51.923 13.326 112.747 o
-26 2 6 1.030 -6.521 12.162 217.493 o
-26 2 7 30.695 41.412 13.072 131.969 o
-26 2 8 34.630 54.107 14.052 112.556 o
-26 2 9 148.643 233.187 19.509 38.522 o
-26 2 10 0.295 7.473 17.330 106.156 o
-26 2 11 6.722 4.770 17.012 107.471 o
-26 2 12 9.567 10.652 16.058 116.441 o
-26 2 13 17.965 29.890 17.648 90.520 o
-26 2 14 6.665 15.263 20.192 75.901 o
-26 2 15 126.042 119.243 24.644 35.625 o
-26 4 1 1.345 -6.360 25.916 48.229 o
-26 4 2 0.043 -3.180 25.757 48.958 o
-26 4 3 2.286 -6.360 23.372 59.118 o
-26 4 4 35.931 14.945 21.146 63.661 o
-26 4 5 1.323 -17.171 23.054 60.904 o
-25 1 1 24.715 21.672 9.193 239.151 o
-25 1 2 58.786 84.501 11.485 113.417 o
-25 1 3 0.192 3.964 8.935 391.941 o
-25 1 4 1.755 -2.711 9.788 330.564 o
-25 1 5 99.694 86.572 11.908 88.200 o
-25 1 6 4.539 4.646 6.426 637.708 o
-25 1 7 100.652 106.449 13.337 76.644 o
-25 1 8 7.641 11.479 9.810 282.040 o
-25 1 9 19.634 29.446 17.323 92.903 o
-25 1 10 35.202 50.871 18.606 74.554 o
-25 1 11 0.811 -1.735 15.905 127.825 o
-25 3 1 2.676 -14.277 17.367 106.373 o
-25 3 2 3.807 0.298 13.664 168.945 o
-25 3 3 5.597 1.971 13.321 173.971 o
-25 3 4 2.926 -2.676 13.148 183.561 o
-25 3 5 121.685 140.625 17.378 52.525 o
-25 3 6 30.782 43.476 14.601 111.945 o
-25 3 7 78.590 84.747 17.165 67.288 o
-25 3 8 142.768 195.401 19.725 40.569 o
-25 3 9 7.396 6.837 19.397 82.968 o
-25 3 10 92.812 102.390 24.326 39.611 o
-25 3 11 6.462 36.250 23.054 57.327 o
-25 3 12 192.398 250.888 32.275 20.076 o
-25 3 13 0.240 -1.908 20.510 77.156 o
-25 3 14 0.501 -9.062 19.715 83.420 o
-25 3 15 0.006 16.535 19.238 85.088 o
-25 3 16 25.717 36.250 23.372 53.250 o
-24 0 2 580.318 571.891 53.580 6.415 o
-24 0 4 28.551 44.200 25.757 44.043 o
-24 0 6 75.590 68.525 26.392 37.517 o
-24 0 8 290.826 278.711 40.702 12.994 o
-24 0 10 182.994 139.912 32.434 21.814 o
-24 0 12 225.961 73.613 32.116 21.816 o
-24 0 14 105.019 55.647 23.849 41.782 o
-24 2 1 3.617 0.111 10.297 292.154 o
-24 2 2 2.552 -2.690 10.591 280.656 o
-24 2 3 83.874 64.384 13.039 92.866 o
-24 2 4 29.022 17.440 10.771 190.405 o
-24 2 5 40.843 49.118 11.975 135.146 o
-24 2 6 5.334 0.720 9.806 311.840 o
-24 2 8 23.043 24.079 11.444 178.887 o
-24 2 9 128.386 148.215 15.922 55.051 o
-24 2 10 5.942 9.504 10.932 241.343 o
-24 2 11 83.203 152.473 22.418 42.822 o
-24 2 12 13.816 6.042 15.422 124.105 o
-24 2 13 118.146 176.003 26.075 31.737 o
-24 2 14 12.485 41.338 19.556 75.508 o
-24 2 15 254.040 275.373 30.685 19.224 o
-24 2 16 5.303 6.996 18.602 90.624 o
-24 2 17 0.365 -16.376 20.669 75.944 o
-24 4 1 2.118 -8.716 18.074 98.539 o
-24 4 2 26.788 21.993 18.268 83.639 o
-24 4 3 5.623 -0.035 18.712 90.721 o
-24 4 4 9.747 9.014 18.901 86.061 o
-24 4 5 0.280 -10.169 14.771 148.615 o
-24 4 6 2.754 -2.226 21.464 69.921 o
-24 4 7 2.396 -2.226 22.259 65.119 o
-24 4 8 41.996 29.572 20.669 63.599 o
-24 4 9 1.835 -2.067 19.874 81.707 o
-24 4 10 52.664 67.253 24.167 45.474 o
-23 1 1 75.212 86.584 21.045 51.822 o
-23 1 2 160.332 167.587 13.696 53.547 o
-23 1 3 216.846 222.846 15.103 39.243 o
-23 1 4 138.149 127.833 12.916 64.640 o
-23 1 5 183.144 207.502 19.978 35.788 o
-23 1 6 2.411 -7.296 8.435 435.856 o
-23 1 8 14.420 29.040 13.035 153.637 o
-23 1 9 52.831 42.299 7.961 186.816 o
-23 1 10 19.514 29.298 9.840 222.379 o
-23 1 11 7.935 13.719 10.387 252.116 o
-23 1 15 0.191 19.397 36.886 23.631 o
-23 1 16 12.153 -27.188 40.702 19.406 o
-23 1 17 109.590 26.233 41.338 17.097 o
-23 1 18 23.293 70.115 34.819 25.018 o
-23 1 19 104.909 -5.088 30.844 29.202 o
-23 3 1 1.058 -12.787 16.385 120.326 o
-23 3 2 41.360 17.391 16.919 90.363 o
-23 3 3 1.547 -10.029 17.436 106.087 o
-23 3 4 20.245 22.586 12.704 157.114 o
-23 3 5 52.096 49.715 12.643 118.079 o
-23 3 6 3.295 -5.756 11.934 220.913 o
-23 3 7 23.316 19.047 11.674 176.948 o
-23 3 8 0.444 0.386 11.558 241.543 o
-23 3 9 10.912 8.268 15.422 125.338 o
-23 3 10 14.089 12.242 16.058 113.326 o
-23 3 11 0.005 -3.498 16.217 123.505 o
-23 3 12 41.654 66.140 22.100 54.130 o
-23 3 13 0.002 1.749 17.330 107.714 o
-23 3 14 41.634 48.810 20.987 60.331 o
-23 3 15 29.889 94.600 25.121 43.503 o
-23 3 16 91.636 72.818 23.690 42.655 o
-23 3 17 52.903 55.965 20.351 60.635 o
-23 3 18 14.052 42.292 22.895 56.495 o
-23 3 19 32.960 16.535 20.192 69.477 o
-23 5 1 1.192 2.544 23.690 57.526 o
-22 0 2 190.792 110.976 26.710 28.572 o
-22 0 4 116.925 94.600 25.916 34.692 o
-22 0 6 35.300 44.200 19.238 71.454 o
-22 0 8 17.872 6.201 17.171 100.033 o
-22 0 10 30.588 53.580 23.849 49.727 o
-22 0 12 82.376 203.986 36.568 19.815 o
-22 0 18 39.382 24.803 24.644 47.548 o
-22 0 20 50.906 84.106 25.757 40.373 o
-22 2 1 207.746 214.303 23.845 28.536 o
-22 2 2 2.739 -1.934 9.852 321.937 o
-22 2 3 1.553 -0.126 9.918 323.102 o
-22 2 4 25.006 17.578 9.770 225.350 o
-22 2 5 0.016 -5.628 9.540 356.784 o
-22 2 6 28.047 22.955 9.531 219.355 o
-22 2 7 178.523 198.205 16.430 42.817 o
-22 2 8 0.001 -1.665 10.323 304.785 o
-22 2 9 105.481 131.090 14.457 66.812 o
-22 2 10 0.043 -3.163 9.770 340.054 o
-22 2 11 183.939 203.032 23.531 30.670 o
-22 2 12 0.129 -4.452 13.991 165.779 o
-22 2 13 94.804 106.524 19.715 52.039 o
-22 2 14 5.670 11.288 14.786 138.456 o
-22 2 15 33.147 39.112 17.489 84.784 o
-22 2 16 0.091 1.590 14.945 144.623 o
-22 2 17 28.676 36.727 17.648 85.468 o
-22 2 18 0.000 3.657 17.171 109.218 o
-22 2 19 0.042 -1.908 17.012 112.212 o
-22 4 1 16.236 6.810 16.835 104.319 o
-22 4 2 14.241 6.985 17.250 100.642 o
-22 4 3 62.264 42.035 17.925 72.714 o
-22 4 4 12.656 -9.634 18.825 87.257 o
-22 4 5 3.464 -13.561 18.941 89.329 o
-22 4 7 12.381 21.623 19.238 80.561 o
-22 4 8 0.225 -4.293 20.033 80.875 o
-22 4 9 0.002 -4.452 19.715 83.570 o
-22 4 10 11.025 4.134 18.602 89.103 o
-22 4 11 5.299 -6.201 19.079 87.448 o
-22 4 12 24.240 20.351 20.510 69.070 o
-22 4 13 0.011 6.201 20.510 76.426 o
-22 4 14 24.637 35.455 21.305 63.021 o
-21 1 2 175.803 193.901 14.131 47.905 o
-21 1 3 496.035 454.650 30.227 12.449 o
-21 1 4 1674.050 1755.590 78.399 1.781 o
-21 1 5 228.822 221.509 15.376 37.695 o
-21 1 6 102.207 47.760 10.020 109.249 o
-21 1 7 201.272 209.488 14.954 41.984 o
-21 1 9 184.361 210.304 11.345 50.530 o
-21 1 10 126.478 139.842 11.571 70.811 o
-21 1 11 363.056 404.295 17.389 21.509 o
-21 1 12 222.678 235.784 23.690 27.324 o
-21 1 13 13.905 11.924 12.401 178.416 o
-21 1 15 8.566 6.837 35.137 25.954 o
-21 1 17 29.249 163.125 46.584 13.876 o
-21 1 20 9.009 15.422 27.029 43.065 o
-21 1 21 26.201 -5.565 29.890 34.892 o
-21 3 1 28.462 11.741 15.570 111.266 o
-21 3 2 148.640 145.421 21.190 39.500 o
-21 3 3 0.377 -13.219 16.470 119.510 o
-21 3 4 0.977 -0.877 16.475 119.068 o
-21 3 5 51.767 35.856 15.676 92.959 o
-21 3 6 60.455 63.290 12.338 111.255 o
-21 3 7 0.086 -2.469 10.312 305.144 o
-21 3 8 9.479 13.896 10.829 231.095 o
-21 3 9 69.255 83.311 20.669 54.298 o
-21 3 10 9.792 1.749 14.945 136.247 o
-21 3 11 37.558 49.605 17.648 80.472 o
-21 3 12 31.878 24.644 16.217 99.247 o
-21 3 13 19.922 35.455 18.284 83.556 o
-21 3 14 22.634 18.602 17.012 96.860 o
-21 3 15 0.435 -3.657 15.422 136.221 o
-21 3 16 80.548 122.105 24.008 40.582 o
-21 3 17 33.050 57.237 21.146 60.346 o
-21 3 18 2.635 5.724 18.125 96.606 o
-21 3 19 67.726 100.323 25.439 39.136 o
-21 3 20 10.889 14.945 19.397 80.735 o
-21 3 21 21.955 37.204 21.305 63.355 o
-21 5 1 31.005 29.731 23.531 52.347 o
-20 0 2 909.541 826.538 26.764 6.690 o
-20 0 4 13.349 15.740 19.079 82.393 o
-20 0 6 4745.540 4230.910 150.406 0.346 o
-20 0 8 2217.190 2065.910 68.859 1.405 o
-20 0 10 1808.020 1495.990 57.448 2.106 o
-20 0 12 52.730 22.577 20.828 61.452 o
-20 0 14 1665.870 1261.780 884.070 0.041 o
-20 0 20 21.548 18.761 21.146 66.075 o
-20 0 22 67.896 171.392 32.434 25.036 o
-20 2 1 1.717 -3.561 10.684 278.723 o
-20 2 2 162.660 151.646 16.946 46.755 o
-20 2 3 20.431 5.571 10.348 231.661 o
-20 2 4 0.028 -1.583 8.893 410.513 o
-20 2 5 6.469 3.414 9.001 351.063 o
-20 2 6 152.327 144.511 14.047 56.291 o
-20 2 7 325.569 315.603 20.950 22.875 o
-20 2 8 19.739 13.068 9.060 271.391 o
-20 2 9 87.686 95.026 12.686 86.918 o
-20 2 10 2.495 1.571 7.599 521.066 o
-20 2 11 111.465 111.826 17.064 57.834 o
-20 2 12 56.756 41.024 10.917 138.266 o
-20 2 13 28.626 20.919 10.795 187.622 o
-20 2 14 35.295 27.693 8.876 215.708 o
-20 2 15 9.682 6.285 8.828 338.125 o
-20 2 16 1.509 3.411 9.927 315.240 o
-20 2 17 27.860 31.394 10.540 186.237 o
-20 2 18 2.172 -4.217 10.062 311.509 o
-20 2 19 59.004 58.925 12.892 108.268 o
-20 2 20 8.556 6.156 11.448 220.256 o
-20 2 21 53.239 69.797 17.807 72.124 o
-20 2 22 1.438 -1.431 16.376 120.220 o
-20 4 1 469.836 532.462 33.443 11.373 o
-20 4 2 115.408 99.191 20.127 48.392 o
-20 4 3 5.642 -14.627 28.141 40.609 o
-20 4 4 15.437 -0.077 18.494 89.260 o
-20 4 5 0.555 -13.660 18.604 93.640 o
-20 4 8 0.294 -4.293 18.443 95.379 o
-20 4 9 34.706 21.782 19.874 70.402 o
-20 4 10 6.447 8.745 18.920 87.029 o
-20 4 11 0.049 -6.519 21.305 71.552 o
-20 4 12 54.603 52.308 21.464 55.808 o
-20 4 13 37.706 63.755 21.941 55.532 o
-20 4 14 40.852 43.723 21.941 56.575 o
-20 4 15 57.804 69.479 24.485 43.897 o
-20 4 16 56.769 86.968 25.121 41.419 o
-20 4 17 10.176 20.351 21.464 66.335 o
-19 1 1 8.108 0.420 7.813 446.443 o
-19 1 2 6.379 11.276 8.159 388.809 o
-19 1 3 294.631 289.864 22.974 23.288 o
-19 1 4 178.536 178.001 17.887 41.256 o
-19 1 6 82.702 72.883 13.619 87.680 o
-19 1 7 34.470 32.105 8.388 225.151 o
-19 1 8 9.255 36.836 8.158 305.853 o
-19 1 9 1544.280 1577.890 59.324 2.336 o
-19 1 10 274.616 258.745 11.600 35.595 o
-19 1 11 377.618 377.884 15.655 22.297 o
-19 1 12 102.143 110.100 12.924 77.534 o
-19 1 13 358.561 268.510 17.911 24.474 o
-19 1 14 195.052 193.591 15.914 42.053 o
-19 1 15 86.380 73.660 17.528 65.067 o
-19 1 16 9.562 -6.912 17.387 102.867 o
-19 1 17 4.518 -6.678 34.024 27.906 o
-19 1 19 20.024 -11.129 27.188 42.313 o
-19 1 20 18.848 12.841 13.840 142.673 o
-19 1 21 35.839 46.637 14.399 110.276 o
-19 1 22 47.288 105.180 81.006 4.838 o
-19 1 23 102.724 105.996 22.895 41.998 o
-19 1 24 37.820 25.567 19.079 74.153 o
-19 1 25 11.005 16.535 30.049 34.913 o
-19 1 26 44.289 13.037 30.844 31.668 o
-19 3 1 83.891 81.782 14.550 79.929 o
-19 3 2 203.945 205.692 18.205 36.779 o
-19 3 3 38.931 28.125 12.021 146.186 o
-19 3 4 2.237 3.466 11.911 220.302 o
-19 3 5 0.083 -8.595 15.083 142.705 o
-19 3 6 120.487 107.920 22.656 40.765 o
-19 3 7 19.201 16.564 6.007 430.472 o
-19 3 8 339.979 354.909 13.723 25.746 o
-19 3 9 2.841 0.785 6.840 633.004 o
-19 3 10 0.031 -0.204 6.985 665.224 o
-19 3 11 21.651 25.653 7.480 307.415 o
-19 3 12 6.196 0.444 7.275 524.380 o
-19 3 13 10.873 12.630 7.747 384.793 o
-19 3 14 5.414 3.171 7.481 493.606 o
-19 3 15 54.483 60.309 10.578 135.633 o
-19 3 16 109.312 134.422 14.208 66.397 o
-19 3 17 6.305 12.705 10.200 266.416 o
-19 3 18 100.193 171.710 25.757 33.536 o
-19 3 19 63.249 75.998 21.464 52.771 o
-19 3 20 45.706 53.739 21.782 55.743 o
-19 3 21 14.582 30.208 21.623 63.670 o
-19 3 22 2.087 -8.427 19.715 82.947 o
-19 3 23 65.519 58.350 21.782 52.522 o
-19 5 1 112.919 134.103 18.887 49.934 o
-18 0 2 4.010 0.073 6.175 741.610 o
-18 0 4 630.644 659.056 23.503 10.475 o
-18 0 6 2147.850 2273.390 68.727 1.386 o
-18 0 8 236.293 240.556 22.331 27.925 o
-18 0 10 428.455 447.505 32.673 12.811 o
-18 0 12 704.690 601.146 49.287 6.299 o
-18 0 14 105.227 76.598 68.923 6.525 o
-18 0 16 70.744 58.475 15.651 81.680 o
-18 0 18 1275.550 1861.060 386.746 0.204 o
-18 0 20 87.485 114.951 23.690 41.055 o
-18 0 22 132.937 68.684 28.459 30.070 o
-18 2 1 512.156 482.674 24.255 13.624 o
-18 2 2 134.962 117.155 18.320 49.592 o
-18 2 3 3304.990 3248.120 69.055 0.747 o
-18 2 4 481.322 445.805 29.259 13.049 o
-18 2 5 0.018 1.179 8.932 402.837 o
-18 2 6 0.645 -1.545 8.963 399.807 o
-18 2 7 246.065 223.853 15.736 35.482 o
-18 2 8 328.291 335.759 15.302 25.995 o
-18 2 9 133.440 137.524 8.598 79.247 o
-18 2 10 95.183 89.258 8.100 113.381 o
-18 2 11 313.101 339.971 14.337 27.390 o
-18 2 12 21.801 21.553 7.362 321.323 o
-18 2 13 777.518 830.649 22.984 8.005 o
-18 2 14 14.789 9.000 7.029 422.719 o
-18 2 15 103.500 113.621 10.074 90.469 o
-18 2 16 124.520 120.806 11.060 76.360 o
-18 2 17 0.875 1.015 7.829 513.772 o
-18 2 18 9.011 12.778 9.604 284.804 o
-18 2 19 39.433 29.829 13.318 126.321 o
-18 2 20 39.493 31.807 13.755 120.038 o
-18 2 21 501.241 560.183 98.813 2.787 o
-18 2 22 0.866 10.970 14.945 139.838 o
-18 2 24 31.327 -3.021 17.171 95.568 o
-18 4 1 57.093 12.926 15.008 101.728 o
-18 4 2 6.712 12.079 4.308 887.841 o
-18 4 3 193.535 169.495 9.451 56.060 o
-18 4 4 102.518 97.300 17.759 58.376 o
-18 4 5 6.700 12.443 13.659 158.574 o
-18 4 9 21.665 23.372 19.556 75.457 o
-18 4 10 74.455 107.478 25.280 38.686 o
-18 4 11 20.550 18.920 18.920 80.991 o
-18 4 12 34.679 44.676 20.828 62.744 o
-18 4 13 42.448 39.430 20.192 65.017 o
-18 4 14 10.074 6.211 11.711 208.500 o
-18 4 15 46.948 47.336 13.048 117.939 o
-18 4 16 10.208 19.079 20.669 71.343 o
-18 4 17 2.602 -4.293 20.192 78.963 o
-18 4 18 200.051 264.084 35.296 17.519 o
-18 4 19 17.171 42.928 23.531 53.283 o
-17 1 1 7.561 15.740 16.694 108.073 o
-17 1 2 181.524 160.024 13.514 50.953 o
-17 1 3 730.932 688.738 27.029 8.669 o
-17 1 4 1104.230 1111.610 35.088 4.537 o
-17 1 5 145.707 129.540 12.640 63.472 o
-17 1 6 1087.230 1094.120 30.978 4.819 o
-17 1 7 687.542 633.817 26.781 9.438 o
-17 1 8 553.486 565.279 19.891 13.103 o
-17 1 10 362.522 315.759 17.648 23.319 o
-17 1 11 18.389 34.034 7.071 321.314 o
-17 1 12 195.202 135.913 10.350 57.454 o
-17 1 13 1252.630 1199.260 28.051 4.129 o
-17 1 14 131.273 117.092 10.324 77.545 o
-17 1 15 176.990 166.246 15.060 47.859 o
-17 1 16 1381.840 1377.740 36.258 3.307 o
-17 1 17 0.126 6.006 9.299 357.543 o
-17 1 18 107.186 103.067 12.887 77.199 o
-17 1 19 13.565 12.242 9.159 290.303 o
-17 1 20 96.940 100.094 13.376 78.742 o
-17 1 21 230.790 160.474 71.228 5.765 o
-17 1 22 24.026 97.337 74.010 5.815 o
-17 1 23 96.788 174.095 85.219 4.295 o
-17 1 24 176.749 222.631 49.208 11.077 o
-17 1 25 64.033 70.269 16.251 78.178 o
-17 1 26 0.752 -3.657 27.506 42.875 o
-17 1 27 19.403 86.968 35.296 24.262 o
-17 1 28 66.242 109.545 41.497 17.005 o
-17 3 1 285.455 287.217 22.091 24.452 o
-17 3 2 802.241 786.625 30.323 7.281 o
-17 3 3 1319.750 1316.010 44.257 3.300 o
-17 3 4 645.007 617.330 20.736 10.999 o
-17 3 5 0.016 3.156 6.724 684.687 o
-17 3 6 1325.330 1388.570 50.539 3.031 o
-17 3 7 5.129 -0.305 6.464 663.073 o
-17 3 8 204.653 190.574 20.192 34.392 o
-17 3 9 398.039 410.014 19.224 19.242 o
-17 3 10 0.393 -9.362 7.481 574.725 o
-17 3 11 138.818 155.838 11.887 64.253 o
-17 3 12 50.779 44.047 8.052 187.261 o
-17 3 13 11.159 12.304 7.941 370.678 o
-17 3 14 1.067 6.495 7.463 526.103 o
-17 3 15 231.905 273.514 14.678 35.759 o
-17 3 16 212.918 265.274 20.401 30.782 o
-17 3 17 0.793 4.952 8.808 395.305 o
-17 3 18 110.413 128.855 14.297 66.476 o
-17 3 19 44.951 66.959 13.535 107.987 o
-17 3 20 59.838 74.279 13.919 95.117 o
-17 3 24 3.267 -4.452 22.577 63.159 o
-17 3 25 7.693 2.385 23.054 59.711 o
-17 5 1 28.647 22.259 18.602 80.469 o
-17 5 11 90.922 87.286 27.506 33.548 o
-17 5 12 2.164 17.489 23.213 58.608 o
-17 5 13 24.797 32.275 22.895 55.664 o
-16 0 2 7.743 13.249 5.262 676.398 o
-16 0 4 0.086 0.216 5.054 1258.080 o
-16 0 6 818.950 695.585 26.457 7.899 o
-16 0 8 1088.760 1078.490 42.551 4.299 o
-16 0 10 1845.910 1849.300 58.797 1.869 o
-16 0 12 701.343 598.443 46.425 6.678 o
-16 0 14 92.354 79.858 20.112 53.059 o
-16 0 16 931.487 1036.960 94.441 2.371 o
-16 0 18 369.616 439.088 110.181 2.421 o
-16 0 20 330.956 277.076 134.665 1.702 o
-16 0 22 179.060 104.611 64.312 7.172 o
-16 0 24 115.976 100.005 21.623 44.167 o
-16 2 1 6263.400 6321.910 139.831 0.218 o
-16 2 2 2153.400 2106.010 50.456 1.585 o
-16 2 3 3889.860 3958.980 93.531 0.523 o
-16 2 4 1.435 -1.264 11.840 228.444 o
-16 2 5 8.382 3.330 5.771 684.193 o
-16 2 6 12.487 5.088 4.905 716.253 o
-16 2 7 94.834 76.332 6.363 130.233 o
-16 2 8 77.181 72.117 8.155 134.523 o
-16 2 9 173.669 166.155 8.864 62.050 o
-16 2 10 1186.950 1259.620 33.000 4.086 o
-16 2 11 680.419 644.590 19.149 10.533 o
-16 2 12 66.350 54.334 7.787 160.250 o
-16 2 13 806.436 830.005 28.663 7.248 o
-16 2 14 53.073 58.795 8.736 162.072 o
-16 2 15 95.546 118.406 10.482 90.894 o
-16 2 16 1136.610 1188.470 28.808 4.530 o
-16 2 18 30.722 29.055 8.309 240.739 o
-16 2 19 35.339 32.112 8.300 225.362 o
-16 2 20 37.778 26.749 8.395 223.470 o
-16 2 21 3.615 -5.902 9.722 326.191 o
-16 2 22 36.210 21.748 19.404 72.964 o
-16 2 23 4.417 7.155 15.899 123.023 o
-16 2 24 18.367 56.760 18.602 78.424 o
-16 4 1 289.822 211.111 20.512 27.582 o
-16 4 2 1641.500 1715.910 53.906 2.228 o
-16 4 3 62.364 52.821 15.063 89.923 o
-16 4 4 211.770 203.531 20.274 33.224 o
-16 4 10 3.709 8.427 17.330 104.283 o
-16 4 11 35.673 21.146 17.489 87.023 o
-16 4 12 70.576 101.384 14.018 84.338 o
-16 4 13 23.321 19.990 11.142 188.705 o
-16 4 14 30.271 36.862 11.582 158.243 o
-16 4 15 47.985 26.333 11.720 142.670 o
-16 4 16 85.830 79.272 13.862 83.716 o
-16 4 17 9.128 -5.928 13.077 176.651 o
-16 4 18 94.026 118.986 15.656 66.236 o
-16 4 19 38.520 62.880 14.755 100.932 o
-16 4 20 191.230 262.176 32.593 19.703 o
-16 4 21 90.600 176.162 30.049 27.197 o
-16 4 22 42.074 44.676 24.326 47.272 o
-16 6 4 16.274 23.849 25.121 48.374 o
-16 6 5 0.682 -8.268 24.008 56.263 o
-15 1 1 3253.220 3448.840 117.971 0.609 o
-15 1 2 73.916 63.596 17.330 70.214 o
-15 1 3 0.159 6.910 6.067 775.694 o
-15 1 4 387.625 404.166 19.585 19.536 o
-15 1 5 1351.080 1325.830 33.141 3.522 o
-15 1 6 39.789 36.076 7.418 231.732 o
-15 1 7 12.516 8.744 6.389 501.441 o
-15 1 8 305.510 291.501 15.467 28.588 o
-15 1 9 21.294 22.203 5.039 451.094 o
-15 1 10 3373.510 3439.710 85.900 0.670 o
-15 1 11 1429.560 1461.290 35.751 3.121 o
-15 1 12 291.109 282.436 20.408 25.676 o
-15 1 13 1787.360 1765.880 41.807 2.192 o
-15 1 14 90.726 73.871 8.329 120.741 o
-15 1 15 245.111 264.695 19.827 29.345 o
-15 1 16 506.956 495.209 17.854 15.334 o
-15 1 17 34.392 23.755 9.080 216.735 o
-15 1 18 65.999 56.827 11.449 118.282 o
-15 1 19 984.195 946.485 29.265 5.725 o
-15 1 20 30.115 27.792 12.172 153.104 o
-15 1 21 84.870 65.133 11.776 101.269 o
-15 1 22 131.184 126.898 13.150 65.703 o
-15 1 23 1.681 12.727 22.259 64.096 o
-15 1 24 88.193 96.017 35.694 21.821 o
-15 1 25 209.000 280.409 46.743 11.468 o
-15 1 26 1.747 -8.456 14.460 153.558 o
-15 1 27 45.263 88.717 34.660 24.294 o
-15 1 28 70.310 123.695 39.430 18.433 o
-15 1 29 142.234 191.902 48.969 11.580 o
-15 3 1 11.787 -1.679 11.275 225.924 o
-15 3 2 362.899 311.577 19.108 22.527 o
-15 3 3 1774.740 1789.050 45.506 2.147 o
-15 3 4 1458.630 1468.170 49.003 2.762 o
-15 3 5 1158.940 1243.670 45.138 3.743 o
-15 3 6 11235.000 11818.600 218.152 0.071 o
-15 3 7 157.539 208.958 25.280 29.666 o
-15 3 8 856.963 955.401 40.128 5.593 o
-15 3 9 482.624 465.107 19.869 15.741 o
-15 3 10 733.218 716.405 24.191 8.852 o
-15 3 11 173.834 180.714 17.562 42.250 o
-15 3 12 17.101 7.616 9.671 263.435 o
-15 3 13 29.134 14.986 9.813 217.684 o
-15 3 14 1198.650 1211.490 35.954 4.022 o
-15 3 15 82.134 102.658 13.427 83.285 o
-15 3 16 1.706 -4.161 9.690 337.335 o
-15 3 17 296.269 336.297 23.392 21.973 o
-15 3 18 81.863 87.521 10.500 106.024 o
-15 3 19 2.608 -2.793 8.718 407.767 o
-15 3 20 44.003 61.924 10.613 144.559 o
-15 3 21 32.588 35.553 9.776 191.932 o
-15 3 23 219.026 257.361 21.300 29.592 o
-15 3 25 56.169 65.027 24.167 45.228 o
-15 3 26 29.048 13.832 22.100 60.116 o
-15 5 12 1.000 2.385 20.987 73.237 o
-15 5 13 8.433 9.698 20.987 70.731 o
-15 5 14 2.980 -9.857 21.146 71.971 o
-15 5 15 20.702 11.924 20.351 71.810 o
-15 5 16 1.283 5.817 15.443 132.920 o
-15 5 17 34.789 40.543 24.485 47.742 o
-15 5 18 34.484 23.849 21.146 63.098 o
-15 5 19 19.070 31.321 22.736 57.287 o
-14 0 2 992.800 866.921 45.233 4.846 o
-14 0 4 0.023 19.211 5.840 681.366 o
-14 0 6 241.379 250.697 11.877 39.163 o
-14 0 8 32.504 32.241 10.005 189.832 o
-14 0 10 3407.900 3260.780 81.223 0.693 o
-14 0 12 600.946 505.433 40.225 8.628 o
-14 0 14 374.562 373.818 96.190 3.108 o
-14 0 16 105.412 117.570 11.892 79.995 o
-14 0 20 804.407 798.867 31.878 7.068 o
-14 0 22 48.835 39.612 12.268 128.624 o
-14 0 24 695.537 786.355 36.130 7.419 o
-14 0 26 10.322 19.238 16.535 107.634 o
-14 2 1 192.767 202.604 14.574 44.110 o
-14 2 2 2005.340 1974.290 41.578 1.842 o
-14 2 3 1331.820 1345.150 27.870 3.675 o
-14 2 4 244.121 253.770 10.496 40.170 o
-14 2 5 1081.330 1193.750 23.519 4.932 o
-14 2 6 108.489 122.440 7.332 98.881 o
-14 2 7 1045.880 1062.770 39.628 4.620 o
-14 2 8 310.824 328.426 11.446 29.800 o
-14 2 9 10125.500 10451.800 141.375 0.093 o
-14 2 10 1533.110 1672.540 49.898 2.470 o
-14 2 11 4153.800 4313.070 79.350 0.483 o
-14 2 12 1227.420 1395.890 29.990 3.847 o
-14 2 13 5327.170 5625.240 101.172 0.300 o
-14 2 14 1699.320 1821.200 36.021 2.343 o
-14 2 16 147.665 203.428 12.439 55.574 o
-14 2 17 1099.970 1234.730 34.629 4.354 o
-14 2 18 626.760 690.900 45.117 7.014 o
-14 2 19 26.609 27.923 8.636 243.486 o
-14 2 20 102.049 95.793 11.084 89.797 o
-14 2 21 54.858 52.449 9.983 146.637 o
-14 2 22 136.783 136.216 16.444 53.115 o
-14 2 23 364.224 387.890 21.097 19.895 o
-14 2 24 50.824 214.861 161.376 1.235 o
-14 4 1 3.684 -2.434 11.165 250.188 o
-14 4 2 516.875 547.270 27.189 12.203 o
-14 4 3 59.524 45.986 10.810 134.765 o
-14 4 4 305.506 325.755 24.253 21.234 o
-14 4 5 0.127 10.811 25.598 48.992 o
-14 4 6 1423.670 1429.010 79.655 2.120 o
-14 4 7 0.026 21.464 26.552 45.104 o
-14 4 8 1075.490 1032.650 66.458 3.262 o
-14 4 9 474.885 486.036 47.061 8.345 o
-14 4 10 545.009 465.518 34.422 10.603 o
-14 4 11 220.655 196.068 14.534 41.151 o
-14 4 12 217.348 271.143 17.142 34.195 o
-14 4 13 120.751 124.141 12.744 70.379 o
-14 4 14 48.386 37.421 10.493 154.894 o
-14 4 15 381.418 374.230 24.119 18.055 o
-14 4 16 44.905 55.126 12.849 118.896 o
-14 4 17 16.182 15.864 10.560 222.556 o
-14 4 18 7.261 12.711 10.958 233.101 o
-14 4 19 0.346 1.357 11.482 243.747 o
-14 4 20 222.027 254.904 19.642 31.418 o
-14 4 21 14.951 23.264 12.287 171.840 o
-14 4 22 38.924 48.492 22.736 53.217 o
-14 4 23 58.427 69.638 24.803 42.921 o
-14 6 1 84.778 54.852 25.121 40.388 o
-14 6 2 0.175 7.155 20.987 72.877 o
-14 6 3 51.019 49.923 24.326 46.046 o
-14 6 4 15.244 18.125 22.895 58.118 o
-14 6 5 16.604 -2.703 22.895 59.304 o
-14 6 6 5.736 33.865 26.869 43.062 o
-14 6 7 9.965 26.392 25.598 47.192 o
-14 6 8 1.794 6.042 24.326 54.273 o
-13 1 1 0.307 -1.749 10.970 268.938 o
-13 1 2 13.766 -8.586 11.447 215.802 o
-13 1 3 336.883 285.311 20.748 23.178 o
-13 1 4 57.068 52.745 7.057 185.134 o
-13 1 5 38.585 39.093 6.579 251.982 o
-13 1 6 350.472 365.369 13.149 25.183 o
-13 1 7 344.924 299.262 8.853 29.816 o
-13 1 8 2852.480 2877.170 44.340 1.013 o
-13 1 10 4.546 14.199 5.073 770.172 o
-13 1 11 6.955 15.716 4.598 771.143 o
-13 1 12 821.676 770.164 21.796 7.985 o
-13 1 13 1353.190 1500.420 36.281 3.233 o
-13 1 14 365.822 437.093 30.610 14.762 o
-13 1 15 2547.920 2815.990 86.665 0.969 o
-13 1 16 2751.970 2658.350 89.493 0.914 o
-13 1 17 123.463 114.791 15.742 59.791 o
-13 1 18 2867.810 3065.230 84.822 0.839 o
-13 1 19 346.022 333.936 16.372 24.438 o
-13 1 20 243.738 256.557 18.673 30.950 o
-13 1 21 640.842 681.226 23.418 10.212 o
-13 1 22 258.160 287.718 18.372 29.245 o
-13 1 23 238.983 222.036 21.380 29.358 o
-13 1 24 1.953 3.559 9.558 336.290 o
-13 1 25 9.260 12.401 12.976 170.713 o
-13 1 26 19.495 40.422 15.281 111.611 o
-13 1 27 312.288 235.784 41.020 12.860 o
-13 3 1 139.265 118.625 12.166 68.096 o
-13 3 2 380.207 355.778 21.473 19.704 o
-13 3 3 1466.850 1447.950 44.683 2.864 o
-13 3 4 677.904 710.030 30.689 8.589 o
-13 3 5 673.772 725.337 38.873 7.441 o
-13 3 6 329.711 307.462 27.823 18.504 o
-13 3 7 483.696 517.681 22.700 14.281 o
-13 3 8 250.503 225.657 16.299 34.336 o
-13 3 9 1573.400 1588.030 41.272 2.630 o
-13 3 10 2030.110 2092.990 42.246 1.758 o
-13 3 11 224.954 225.953 19.343 32.623 o
-13 3 12 2344.190 2345.690 61.362 1.306 o
-13 3 13 196.200 164.633 15.153 45.102 o
-13 3 14 2825.320 2788.730 58.693 0.995 o
-13 3 15 164.530 170.408 15.182 49.143 o
-13 3 16 59.512 57.665 11.307 124.236 o
-13 3 17 84.189 61.573 11.895 101.698 o
-13 3 18 4.504 -9.349 12.284 206.601 o
-13 3 19 314.081 422.782 22.279 20.405 o
-13 3 20 79.467 77.038 13.125 91.427 o
-13 3 21 2.599 -1.322 10.321 294.879 o
-13 3 22 141.678 199.596 29.320 25.510 o
-13 3 23 56.517 42.858 12.987 113.776 o
-13 3 24 38.617 44.517 18.443 75.536 o
-13 3 25 108.124 98.892 23.372 40.662 o
-13 3 26 26.378 20.351 18.443 82.662 o
-13 5 2 11.172 -13.832 17.966 95.946 o
-13 5 3 59.894 0.954 17.489 82.242 o
-13 5 4 39.252 29.413 17.171 86.845 o
-13 5 6 56.214 19.397 17.648 79.379 o
-13 5 7 74.183 6.360 18.284 72.151 o
-13 5 9 19.429 -29.890 18.761 85.568 o
-13 5 11 4.401 0.636 13.832 164.091 o
-13 5 12 10.680 6.201 13.673 157.333 o
-13 5 13 60.322 -3.657 16.535 89.624 o
-13 5 14 7.964 -0.852 12.915 182.465 o
-13 5 15 8.502 16.535 17.489 98.533 o
-13 5 16 26.453 54.216 20.987 62.584 o
-13 5 17 52.017 44.836 22.100 54.171 o
-13 5 18 89.695 68.525 23.054 44.820 o
-13 5 19 30.060 31.321 20.987 64.062 o
-13 5 20 0.783 -2.067 20.033 80.718 o
-13 5 21 144.289 163.443 29.413 26.033 o
-12 0 2 2417.610 2224.560 47.362 1.383 o
-12 0 4 12398.500 12421.200 220.061 0.062 o
-12 0 6 11.951 34.630 5.709 435.473 o
-12 0 8 233.910 283.090 29.847 20.303 o
-12 0 10 1003.260 1122.160 55.488 3.836 o
-12 0 12 4671.360 4899.660 102.995 0.373 o
-12 0 14 1415.580 1367.080 61.291 2.607 o
-12 0 16 7339.980 7131.080 110.087 0.177 o
-12 0 18 5691.790 6146.900 95.633 0.266 o
-12 0 20 3890.700 4017.560 65.555 0.559 o
-12 0 22 113.339 75.805 13.018 79.096 o
-12 0 24 1346.470 1447.900 68.287 2.467 o
-12 0 26 571.382 506.864 36.250 9.676 o
-12 2 1 4.294 1.407 6.648 634.273 o
-12 2 2 995.707 1042.950 29.457 5.412 o
-12 2 3 66.242 62.215 10.568 124.904 o
-12 2 4 64.851 62.669 8.001 154.327 o
-12 2 5 3024.430 2879.100 49.102 0.935 o
-12 2 6 32.547 44.954 8.766 206.022 o
-12 2 7 1839.320 1863.000 37.355 2.120 o
-12 2 8 75.779 94.332 9.852 112.558 o
-12 2 9 98.318 106.791 10.234 93.669 o
-12 2 10 574.725 547.509 20.645 12.718 o
-12 2 11 0.010 -5.541 7.902 520.065 o
-12 2 12 4.279 2.697 7.451 512.203 o
-12 2 13 816.396 814.724 26.664 7.413 o
-12 2 14 1771.300 1993.380 49.154 1.991 o
-12 2 15 710.966 684.028 24.743 9.189 o
-12 2 17 926.776 875.074 35.937 5.765 o
-12 2 18 45.035 64.606 8.809 167.916 o
-12 2 19 1075.710 1021.910 30.700 5.032 o
-12 2 20 311.393 297.663 15.573 27.937 o
-12 2 21 901.041 986.856 26.917 6.224 o
-12 2 22 631.469 666.538 21.968 10.653 o
-12 2 23 20.086 20.935 8.172 293.467 o
-12 2 24 65.969 68.686 12.184 107.649 o
-12 2 25 205.409 238.478 17.981 35.508 o
-12 2 26 26.862 31.321 17.330 89.707 o
-12 4 1 144.244 118.871 12.976 64.045 o
-12 4 2 124.670 107.823 14.996 62.941 o
-12 4 3 121.687 110.126 11.351 77.965 o
-12 4 4 616.324 325.630 309.317 0.333 o
-12 4 5 64.236 19.633 31.083 30.167 o
-12 4 6 25.890 1.812 10.861 207.786 o
-12 4 7 13.880 19.298 24.564 50.993 o
-12 4 8 270.576 112.751 131.883 1.806 o
-12 4 9 411.015 441.293 20.267 17.891 o
-12 4 10 16.601 14.959 6.972 391.328 o
-12 4 11 170.137 146.355 14.485 51.790 o
-12 4 12 229.058 214.811 16.490 36.493 o
-12 4 13 770.210 790.190 28.819 7.667 o
-12 4 14 619.592 671.832 27.184 9.936 o
-12 4 15 7.116 -1.202 11.137 242.333 o
-12 4 16 370.490 418.729 22.442 18.521 o
-12 4 17 461.660 502.829 24.435 14.379 o
-12 4 18 34.072 15.762 11.558 167.013 o
-12 4 19 21.125 8.110 8.372 306.198 o
-12 4 20 9.847 11.438 8.264 359.497 o
-12 4 21 322.998 290.294 21.265 23.317 o
-12 4 22 440.672 539.385 32.827 11.895 o
-12 4 23 29.602 11.052 10.829 193.409 o
-12 4 24 81.858 16.058 18.761 66.548 o
-12 4 26 0.158 50.082 21.305 66.300 o
-12 4 27 0.456 4.452 18.443 94.452 o
-12 4 28 0.258 26.233 18.443 90.464 o
-12 4 29 8.752 2.862 17.648 99.695 o
-12 4 30 1.709 21.305 20.510 74.139 o
-12 6 1 0.012 -9.380 19.556 84.931 o
-12 6 2 3.780 -2.385 20.669 75.103 o
-12 6 3 11.109 22.418 22.577 59.981 o
-12 6 4 105.038 82.198 26.075 35.618 o
-12 6 5 9.769 -13.355 24.644 52.299 o
-12 6 6 11.258 -2.703 22.259 63.523 o
-12 6 7 9.043 14.309 23.690 55.604 o
-12 6 8 73.827 91.579 30.049 29.834 o
-12 6 9 69.360 61.530 28.777 33.107 o
-12 6 10 16.116 12.719 26.075 45.625 o
-12 6 11 5.652 -6.519 25.280 50.204 o
-12 6 12 12.764 36.568 29.890 34.627 o
-11 1 1 58.529 69.002 14.309 93.873 o
-11 1 2 336.502 449.627 31.321 14.916 o
-11 1 3 10521.800 11227.900 158.182 0.084 o
-11 1 4 3386.700 3407.260 55.949 0.735 o
-11 1 5 265.255 232.347 8.533 40.803 o
-11 1 6 2012.330 1999.560 35.272 1.874 o
-11 1 7 3856.390 3814.470 58.931 0.590 o
-11 1 8 3.715 1.170 3.692 1652.410 o
-11 1 9 41.658 21.606 4.941 320.681 o
-11 1 10 70.619 79.333 7.159 146.841 o
-11 1 11 119.974 93.889 7.532 99.532 o
-11 1 13 989.016 966.979 34.141 5.358 o
-11 1 14 2599.330 2650.730 49.421 1.156 o
-11 1 15 1302.700 1351.230 32.587 3.629 o
-11 1 16 1085.390 1155.190 36.040 4.484 o
-11 1 17 7094.980 7416.080 125.921 0.177 o
-11 1 18 64.978 72.369 14.220 91.015 o
-11 1 19 2050.840 2382.640 79.970 1.316 o
-11 1 20 807.590 876.145 29.395 7.006 o
-11 1 21 2182.060 2500.600 56.633 1.386 o
-11 1 22 3937.490 4445.110 148.820 0.404 o
-11 1 23 54.004 91.787 15.672 81.574 o
-11 1 24 1278.770 1312.610 75.726 2.435 o
-11 1 25 0.408 6.502 9.506 340.150 o
-11 1 26 187.016 172.579 13.745 48.591 o
-11 1 27 10.423 121.771 120.436 2.223 o
-11 1 28 158.598 33.547 37.681 19.050 o
-11 3 1 12.009 8.708 7.397 416.858 o
-11 3 3 89.885 86.582 11.635 94.256 o
-11 3 4 512.520 525.148 23.945 13.297 o
-11 3 5 375.426 362.102 21.464 19.764 o
-11 3 6 55.255 38.315 8.533 176.544 o
-11 3 7 392.831 430.566 19.289 19.043 o
-11 3 8 5.470 18.343 8.418 354.612 o
-11 3 9 1155.490 1126.300 31.935 4.457 o
-11 3 10 511.864 513.182 21.112 14.169 o
-11 3 11 22.334 23.184 10.341 208.444 o
-11 3 12 317.697 293.565 20.685 23.899 o
-11 3 13 11.277 0.060 13.035 174.747 o
-11 3 14 351.255 377.456 22.914 19.555 o
-11 3 15 0.851 5.144 6.408 708.268 o
-11 3 16 443.669 466.332 26.192 14.557 o
-11 3 17 1109.050 1147.260 55.488 3.555 o
-11 3 18 71.721 37.615 23.591 46.824 o
-11 3 19 345.430 206.955 85.781 3.938 o
-11 3 20 110.466 67.857 14.941 71.830 o
-11 3 21 138.322 138.495 18.196 47.949 o
-11 3 22 159.747 152.171 19.391 41.739 o
-11 3 23 16.984 8.014 9.719 261.193 o
-11 3 24 170.715 197.424 22.944 32.553 o
-11 3 25 164.654 137.892 21.136 38.465 o
-11 3 26 42.279 -6.837 14.945 114.072 o
-11 3 28 0.100 -1.272 20.192 79.641 o
-11 3 31 13.814 -16.535 28.300 39.590 o
-11 3 32 0.004 30.367 30.844 33.387 o
-11 3 33 0.107 -1.908 31.321 33.105 o
-11 3 34 116.503 -2.067 31.798 27.259 o
-11 3 35 8.433 -20.510 32.593 30.239 o
-11 3 36 3.386 -10.493 32.116 31.347 o
-11 3 37 3.737 -26.075 34.819 26.677 o
-11 3 38 2.098 -43.087 37.522 23.023 o
-11 5 1 0.238 -4.337 10.715 282.119 o
-11 5 2 103.817 117.369 18.517 53.742 o
-11 5 3 220.457 106.316 101.675 3.003 o
-11 5 4 1.598 -2.703 23.372 59.222 o
-11 5 5 0.014 2.938 16.598 117.027 o
-11 5 6 104.095 57.709 75.362 5.516 o
-11 5 7 702.565 486.228 375.855 0.226 o
-11 5 8 6.237 15.899 22.418 62.151 o
-11 5 9 11.196 13.196 22.895 59.119 o
-11 5 10 157.663 149.293 31.162 23.775 o
-11 5 11 143.414 119.720 30.844 25.192 o
-11 5 12 272.070 260.904 36.727 15.298 o
-11 5 13 0.016 0.912 8.354 461.109 o
-11 5 14 4.549 3.971 9.692 315.000 o
-11 5 15 5.486 0.034 10.539 273.438 o
-11 5 16 249.200 195.799 20.097 31.040 o
-11 5 17 19.149 21.841 13.062 151.936 o
-11 5 18 28.577 20.291 13.366 138.405 o
-11 5 19 71.429 82.827 17.129 69.453 o
-11 5 20 82.252 105.876 18.144 59.936 o
-11 5 21 160.964 126.557 26.552 29.964 o
-11 5 22 8.245 16.535 20.669 72.082 o
-11 5 23 13.048 2.067 21.464 67.583 o
-11 7 6 5.525 9.221 27.029 43.610 o
-11 7 7 2.034 -6.519 26.869 44.814 o
-11 7 8 2.158 13.673 29.254 37.401 o
-10 0 2 55227.300 57003.700 728.494 0.003 o
-10 0 6 25548.800 29392.000 387.062 0.014 o
-10 0 8 3053.210 3303.480 64.240 0.818 o
-10 0 10 2588.290 2524.570 56.543 1.160 o
-10 0 12 2.933 1.064 5.386 959.151 o
-10 0 14 146.754 147.817 15.104 54.128 o
-10 0 16 2305.120 2323.820 80.529 1.200 o
-10 0 18 873.682 837.315 28.548 6.757 o
-10 0 20 3656.240 3875.700 62.353 0.617 o
-10 0 22 3.274 1.809 10.757 267.184 o
-10 0 24 5438.390 5987.430 125.500 0.269 o
-10 0 26 2319.190 2629.720 71.049 1.185 o
-10 0 28 504.119 552.335 39.271 9.472 o
-10 2 1 1006.610 983.676 26.797 5.648 o
-10 2 2 401.917 398.125 16.328 20.572 o
-10 2 3 211.455 200.062 9.148 50.297 o
-10 2 4 134.135 153.333 11.428 67.220 o
-10 2 5 2772.050 2588.300 43.482 1.111 o
-10 2 6 950.902 948.488 23.070 6.267 o
-10 2 7 5280.100 5533.320 77.865 0.318 o
-10 2 9 3338.140 2995.660 62.370 0.787 o
-10 2 10 627.821 577.830 20.556 11.586 o
-10 2 11 916.191 857.208 49.521 4.849 o
-10 2 12 358.220 396.225 22.584 19.193 o
-10 2 13 64.528 76.934 12.803 100.983 o
-10 2 14 914.868 990.609 41.179 5.181 o
-10 2 15 46.345 57.573 12.279 123.456 o
-10 2 16 330.790 358.408 23.773 20.075 o
-10 2 17 1985.680 1501.070 605.470 0.085 o
-10 2 18 7.701 -2.067 11.616 222.840 o
-10 2 19 1377.790 1100.860 431.430 0.168 o
-10 2 20 321.331 333.581 22.487 21.663 o
-10 2 21 393.630 295.514 129.199 1.821 o
-10 2 22 26.067 -5.611 11.746 185.318 o
-10 2 23 503.098 515.373 30.857 11.715 o
-10 2 24 231.678 215.374 23.248 27.875 o
-10 2 25 457.058 453.454 22.509 15.661 o
-10 2 26 118.354 106.463 14.751 65.517 o
-10 2 27 166.881 173.141 25.439 29.931 o
-10 2 29 46.831 -14.309 25.757 44.394 o
-10 2 30 115.167 37.840 26.392 35.797 o
-10 2 32 1.181 -23.690 29.413 37.474 o
-10 4 1 4.072 1.739 6.287 699.213 o
-10 4 2 664.748 624.377 25.672 9.923 o
-10 4 3 61.410 11.995 29.731 33.008 o
-10 4 4 244.595 165.344 131.406 1.818 o
-10 4 5 73.161 24.588 50.162 12.280 o
-10 4 6 31.736 2.226 17.489 91.975 o
-10 4 7 1.768 -4.452 17.807 101.644 o
-10 4 8 99.045 96.811 10.700 93.098 o
-10 4 9 33.186 29.529 8.661 224.020 o
-10 4 10 117.407 114.764 12.122 75.350 o
-10 4 11 711.959 604.456 23.505 9.795 o
-10 4 12 501.984 515.391 19.007 14.913 o
-10 4 13 0.423 0.856 7.650 543.932 o
-10 4 14 96.984 120.450 11.285 85.638 o
-10 4 15 198.732 181.446 13.041 47.484 o
-10 4 16 31.424 34.735 9.415 203.143 o
-10 4 17 258.146 238.115 14.670 34.988 o
-10 4 18 19.712 33.976 9.896 215.184 o
-10 4 19 555.192 539.362 21.095 13.055 o
-10 4 20 299.148 357.236 24.940 20.452 o
-10 4 21 288.760 262.307 20.516 26.231 o
-10 4 22 7.165 2.106 9.316 330.227 o
-10 4 24 9.880 9.280 10.719 239.816 o
-10 4 25 31.081 37.888 11.680 154.999 o
-10 4 26 117.376 150.604 20.115 44.967 o
-10 4 28 37.277 8.427 23.213 54.224 o
-10 4 29 3.326 19.079 23.213 58.314 o
-10 4 30 41.955 -9.857 20.510 67.452 o
-10 4 31 26.014 1.272 22.736 58.519 o
-10 4 32 38.984 139.594 27.029 36.173 o
-10 4 35 0.726 80.290 34.183 26.456 o
-10 6 1 20.537 -3.489 17.355 98.299 o
-10 6 2 106.651 52.574 32.991 25.040 o
-10 6 3 103.127 52.744 63.994 7.557 o
-10 6 4 78.221 53.215 65.027 7.400 o
-10 6 5 16.239 15.842 17.412 96.191 o
-10 6 6 25.723 13.832 21.464 63.981 o
-10 6 7 29.586 58.668 26.075 42.365 o
-10 6 8 56.641 79.019 27.506 35.973 o
-10 6 9 61.970 60.258 26.869 37.695 o
-10 6 10 43.181 40.066 26.075 41.999 o
-10 6 11 37.911 66.776 28.459 35.454 o
-10 6 12 0.102 3.339 23.849 56.862 o
-10 6 13 38.569 40.543 28.618 35.863 o
-10 6 14 82.802 79.655 29.731 30.218 o
-10 6 15 0.456 -3.498 25.598 49.525 o
-10 6 16 0.033 -7.314 26.392 46.628 o
-9 1 1 307.607 318.233 13.435 29.063 o
-9 1 2 849.183 794.975 33.806 6.603 o
-9 1 3 164.427 216.829 8.665 58.670 o
-9 1 4 229.569 289.648 14.232 35.732 o
-9 1 5 969.216 1015.070 27.336 5.733 o
-9 1 6 11651.400 11867.500 141.751 0.072 o
-9 1 7 57.387 81.754 9.078 139.829 o
-9 1 8 4585.750 4802.070 72.882 0.411 o
-9 1 9 1768.260 2194.270 39.489 1.991 o
-9 1 10 14.022 20.212 5.298 519.413 o
-9 1 11 12002.800 12430.700 217.553 0.064 o
-9 1 12 1203.530 1200.030 63.848 2.992 o
-9 1 13 1586.340 1473.610 42.702 2.676 o
-9 1 14 5539.260 5689.630 67.673 0.300 o
-9 1 15 14.552 24.425 6.173 425.006 o
-9 1 16 267.393 322.236 19.403 26.725 o
-9 1 17 126.687 138.893 14.518 60.704 o
-9 1 18 21.501 26.728 7.044 325.127 o
-9 1 19 1368.960 1485.680 36.294 3.214 o
-9 1 22 1368.670 1379.670 38.688 3.274 o
-9 1 23 34.353 34.185 9.380 198.898 o
-9 1 24 110.173 136.133 20.802 44.910 o
-9 1 25 952.459 1040.550 130.929 1.474 o
-9 1 26 175.745 160.351 17.347 43.650 o
-9 1 27 1011.650 1139.490 84.027 2.589 o
-9 1 28 396.233 632.652 301.686 0.350 o
-9 3 1 80.519 76.516 12.958 92.207 o
-9 3 2 191.848 177.397 12.422 50.032 o
-9 3 3 25.371 14.699 7.778 301.889 o
-9 3 4 347.135 329.592 15.041 25.288 o
-9 3 5 6.933 -2.804 5.975 714.655 o
-9 3 6 37.899 48.167 7.806 212.961 o
-9 3 7 641.056 622.928 29.080 9.655 o
-9 3 8 162.596 167.463 11.944 57.373 o
-9 3 9 674.218 615.764 21.585 10.475 o
-9 3 10 841.854 812.119 25.356 7.340 o
-9 3 11 1348.820 1362.440 34.432 3.449 o
-9 3 12 28.202 27.166 9.686 210.282 o
-9 3 13 6.051 5.565 8.994 348.034 o
-9 3 14 409.911 449.120 24.602 16.091 o
-9 3 15 950.221 903.468 34.626 5.668 o
-9 3 16 1.065 -4.889 10.163 310.032 o
-9 3 17 2.618 -3.056 7.881 493.880 o
-9 3 18 104.846 131.973 12.847 73.514 o
-9 3 19 287.141 296.653 17.841 27.647 o
-9 3 20 26.846 33.639 9.954 199.816 o
-9 3 21 44.724 48.310 11.044 144.759 o
-9 3 22 3.183 3.522 9.957 306.180 o
-9 3 23 0.629 -2.430 8.838 411.191 o
-9 3 24 21.430 6.773 9.006 278.618 o
-9 3 25 203.090 220.135 18.419 35.889 o
-9 3 26 168.408 210.288 19.350 38.013 o
-9 3 28 39.649 17.966 19.556 71.632 o
-9 3 29 116.239 5.724 20.987 51.941 o
-9 3 31 5.947 19.397 26.710 44.156 o
-9 3 32 58.724 -7.473 27.188 39.339 o
-9 3 33 9.064 -3.498 26.075 46.895 o
-9 3 34 28.766 -9.698 23.531 54.596 o
-9 3 35 6.232 -6.678 24.962 51.409 o
-9 3 36 8.569 12.083 27.029 43.239 o
-9 3 37 13.634 -10.652 24.803 51.196 o
-9 3 38 0.667 -22.418 29.413 37.505 o
-9 3 39 0.613 -4.770 36.250 24.703 o
-9 3 41 5.215 -17.330 46.107 15.227 o
-9 3 42 7.734 14.309 46.425 14.925 o
-9 5 1 0.043 14.057 12.903 184.106 o
-9 5 2 97.729 75.266 15.935 69.558 o
-9 5 3 0.267 2.372 12.583 202.537 o
-9 5 4 32.090 37.597 15.164 106.709 o
-9 5 5 144.238 105.531 18.112 49.664 o
-9 5 6 22.451 32.752 21.623 62.018 o
-9 5 7 184.222 206.053 32.434 20.805 o
-9 5 8 1.629 26.552 24.644 51.688 o
-9 5 9 1.742 -12.719 22.259 65.239 o
-9 5 10 78.591 56.760 23.531 45.234 o
-9 5 11 206.505 158.514 30.526 22.590 o
-9 5 12 1.652 -0.128 7.956 495.046 o
-9 5 13 4.355 -2.821 7.850 479.570 o
-9 5 14 111.374 75.548 10.004 96.236 o
-9 5 15 0.001 -4.055 8.563 443.024 o
-9 5 16 26.487 25.501 9.128 231.795 o
-9 5 17 21.386 23.700 9.438 237.188 o
-9 5 18 48.166 61.940 12.572 117.360 o
-9 5 19 77.623 106.286 14.497 78.234 o
-9 5 20 4.726 7.883 11.316 231.596 o
-9 5 21 177.915 202.983 18.292 39.274 o
-9 5 22 1.604 6.468 13.182 179.896 o
-9 5 23 29.235 31.930 16.383 97.195 o
-9 5 24 131.333 120.674 28.141 29.322 o
-9 7 3 2.334 -10.970 24.326 54.591 o
-9 7 4 0.001 -8.586 25.280 50.828 o
-9 7 5 0.760 5.883 27.346 43.136 o
-9 7 6 61.233 48.810 28.300 34.922 o
-9 7 7 0.173 6.360 27.346 43.164 o
-9 7 8 15.833 3.339 27.506 41.569 o
-8 0 2 3166.880 2926.870 55.986 0.862 o
-8 0 4 2927.730 2947.400 52.133 0.949 o
-8 0 6 439.537 319.977 9.309 23.289 o
-8 0 8 1653.050 1478.420 35.788 2.681 o
-8 0 10 9144.270 9322.840 171.395 0.109 o
-8 0 12 3769.320 3820.960 49.769 0.617 o
-8 0 14 5760.300 6317.490 153.188 0.232 o
-8 0 16 5544.250 5691.830 90.228 0.290 o
-8 0 18 2303.060 1924.980 1187.820 0.023 o
-8 0 20 10.623 10.208 10.255 254.855 o
-8 0 24 2787.100 3395.410 108.273 0.733 o
-8 0 26 1541.720 1795.330 71.705 1.988 o
-8 0 28 1255.000 1490.380 65.186 2.645 o
-8 2 1 3653.790 3649.720 61.777 0.640 o
-8 2 2 423.511 491.330 17.919 17.633 o
-8 2 3 1190.590 1052.880 18.518 4.920 o
-8 2 4 4.588 1.581 3.819 1467.290 o
-8 2 5 15.388 16.224 4.228 631.699 o
-8 2 6 70.054 71.260 13.753 92.444 o
-8 2 7 310.246 321.483 16.805 26.392 o
-8 2 9 4964.060 4701.770 94.322 0.364 o
-8 2 10 0.365 2.623 6.858 657.857 o
-8 2 11 568.496 460.983 21.922 13.353 o
-8 2 12 1547.010 1484.060 36.758 2.847 o
-8 2 13 14.578 52.150 10.692 187.471 o
-8 2 14 2195.710 2374.410 69.241 1.325 o
-8 2 15 1512.350 1573.350 41.031 2.749 o
-8 2 16 134.744 72.908 28.663 29.555 o
-8 2 17 573.896 470.765 210.116 0.704 o
-8 2 18 12.810 11.046 7.368 404.348 o
-8 2 19 3.468 9.995 9.311 329.393 o
-8 2 20 46.735 27.045 17.384 83.046 o
-8 2 21 616.047 634.856 24.482 10.670 o
-8 2 24 3.142 -6.317 15.946 125.566 o
-8 2 25 0.538 -2.501 14.972 144.416 o
-8 2 26 203.309 90.147 100.323 3.096 o
-8 2 27 0.127 -0.795 14.518 153.981 o
-8 2 28 21.210 -1.431 17.330 98.268 o
-8 2 29 48.352 2.862 18.761 76.473 o
-8 2 30 109.194 -1.431 19.556 58.998 o
-8 2 31 51.952 -9.380 20.510 65.389 o
-8 2 32 5.838 -10.811 23.372 58.586 o
-8 2 33 79.462 -30.049 27.188 37.840 o
-8 2 35 56.244 -21.146 35.455 24.245 o
-8 2 36 98.993 -2.703 35.296 23.253 o
-8 2 37 0.198 -2.703 35.932 25.153 o
-8 2 38 83.380 -2.862 38.158 20.538 o
-8 2 39 4.254 11.288 37.840 22.466 o
-8 2 41 16.158 -2.862 41.497 18.616 o
-8 2 42 4.624 -12.083 43.405 17.182 o
-8 4 1 96.049 99.687 22.259 44.674 o
-8 4 2 100.422 79.496 22.259 45.306 o
-8 4 3 2.544 -6.519 16.694 115.080 o
-8 4 4 567.627 494.939 41.020 8.800 o
-8 4 5 28.987 31.321 18.443 80.180 o
-8 4 6 80.422 41.338 17.012 73.160 o
-8 4 7 25.207 33.166 9.607 212.376 o
-8 4 8 195.780 210.624 19.159 35.840 o
-8 4 9 0.110 0.448 6.421 778.965 o
-8 4 10 14.776 14.559 6.844 414.944 o
-8 4 11 15.503 9.468 7.332 393.427 o
-8 4 12 141.345 129.865 12.045 66.438 o
-8 4 13 38.865 41.923 8.283 207.085 o
-8 4 14 1609.480 1509.040 33.329 2.769 o
-8 4 15 141.689 134.386 11.206 68.462 o
-8 4 16 3.165 6.972 7.663 477.240 o
-8 4 17 24.900 13.694 7.558 316.027 o
-8 4 18 94.111 89.350 10.385 99.359 o
-8 4 19 378.312 331.074 16.383 22.950 o
-8 4 20 127.091 179.224 13.482 59.497 o
-8 4 21 46.383 33.147 9.796 171.790 o
-8 4 22 0.483 10.085 9.091 359.306 o
-8 4 23 43.827 51.087 13.172 117.390 o
-8 4 24 212.119 295.752 21.962 28.127 o
-8 4 26 38.855 63.188 12.064 129.700 o
-8 4 27 55.994 40.065 15.908 88.553 o
-8 4 28 276.078 371.071 27.601 19.270 o
-8 4 29 1.415 11.924 22.259 64.215 o
-8 4 30 2.660 13.991 22.736 61.226 o
-8 4 35 1.106 51.990 31.639 31.237 o
-8 4 36 94.659 92.533 30.208 28.609 o
-8 4 37 68.676 25.121 28.459 34.850 o
-8 4 38 77.085 70.751 32.911 25.845 o
-8 4 39 42.380 100.959 37.045 21.464 o
-8 6 1 25.044 14.410 22.815 57.294 o
-8 6 2 14.986 -4.929 20.192 75.727 o
-8 6 3 3.365 13.355 21.305 69.398 o
-8 6 4 6.387 11.129 22.100 64.285 o
-8 6 5 17.252 27.823 24.008 52.292 o
-8 6 6 21.155 16.694 23.372 55.187 o
-8 6 7 37.641 34.024 23.531 51.238 o
-8 6 8 0.099 -11.606 22.577 63.709 o
-8 6 9 207.941 225.131 38.158 15.937 o
-8 6 10 132.622 119.243 31.957 24.273 o
-8 6 11 24.747 27.982 24.485 49.548 o
-8 6 12 17.836 9.698 23.690 54.724 o
-8 6 13 4.707 10.016 24.644 52.306 o
-8 6 14 20.900 17.374 16.498 103.235 o
-8 6 15 2.517 0.406 16.794 113.640 o
-8 6 16 33.163 14.150 26.075 44.001 o
-8 6 17 1.031 7.314 27.188 43.557 o
-7 1 1 1410.620 1289.020 26.924 3.559 o
-7 1 2 645.029 539.988 19.562 11.781 o
-7 1 3 4204.730 4308.620 82.631 0.473 o
-7 1 4 2776.030 2678.100 57.167 1.041 o
-7 1 5 0.128 3.365 4.772 1283.760 o
-7 1 6 7254.260 7242.960 130.693 0.174 o
-7 1 7 3854.210 3714.990 106.683 0.523 o
-7 1 8 80.794 44.995 10.334 122.557 o
-7 1 9 4253.370 4383.390 124.649 0.411 o
-7 1 10 2407.720 2792.360 89.989 1.004 o
-7 1 11 2017.030 1940.650 70.910 1.555 o
-7 1 12 1708.660 1023.910 823.892 0.047 o
-7 1 13 2456.870 1597.860 619.767 0.081 o
-7 1 14 218.869 112.358 35.042 18.982 o
-7 1 15 295.003 331.406 78.144 4.622 o
-7 1 16 1033.840 1036.990 171.949 0.931 o
-7 1 17 2069.380 2338.280 373.232 0.206 o
-7 1 18 29.292 21.477 10.227 199.757 o
-7 1 19 4.922 2.118 6.175 698.105 o
-7 1 20 223.977 217.906 31.003 20.671 o
-7 1 21 1370.440 1131.380 398.981 0.195 o
-7 1 22 18.785 8.942 8.203 323.255 o
-7 1 23 261.759 231.390 85.896 4.014 o
-7 1 24 521.707 510.904 23.355 13.412 o
-7 1 25 10.731 1.634 9.330 314.297 o
-7 1 27 279.806 265.069 90.233 3.633 o
-7 1 28 102.472 114.346 15.627 64.893 o
-7 1 29 3.103 -8.903 24.962 51.770 o
-7 1 30 92.401 -9.062 27.188 36.937 o
-7 1 32 72.934 14.468 27.665 36.673 o
-7 1 33 51.529 5.088 29.254 34.734 o
-7 1 34 0.106 -10.493 33.388 29.134 o
-7 1 35 50.093 5.565 33.865 26.530 o
-7 3 1 2304.430 2209.420 47.770 1.459 o
-7 3 2 676.762 640.866 22.791 10.105 o
-7 3 3 719.127 731.624 26.305 8.665 o
-7 3 4 918.606 960.928 37.066 5.513 o
-7 3 5 460.937 520.423 22.587 14.775 o
-7 3 6 1469.230 1342.080 30.802 3.269 o
-7 3 7 1285.690 1272.670 29.948 3.858 o
-7 3 8 228.892 211.302 17.875 34.803 o
-7 3 9 338.704 337.014 14.982 25.581 o
-7 3 10 63.171 78.501 11.439 112.925 o
-7 3 11 1305.650 1406.230 29.097 3.635 o
-7 3 13 491.075 538.471 19.864 14.674 o
-7 3 14 1.550 3.007 6.714 658.134 o
-7 3 15 240.702 225.354 13.881 38.223 o
-7 3 16 6.563 -6.079 7.393 508.443 o
-7 3 17 145.699 126.124 12.402 64.646 o
-7 3 18 1822.060 1869.690 44.203 2.061 o
-7 3 19 8.589 26.054 9.061 287.708 o
-7 3 20 10.439 13.087 9.107 303.482 o
-7 3 21 0.886 1.634 8.541 431.235 o
-7 3 22 279.974 299.452 27.036 20.651 o
-7 3 23 40.298 51.558 11.596 139.719 o
-7 3 24 49.440 48.920 11.637 132.151 o
-7 3 25 158.186 170.536 16.371 47.374 o
-7 3 26 549.755 662.005 54.852 6.181 o
-7 3 28 31.299 38.794 31.639 30.210 o
-7 3 29 161.809 30.367 27.029 31.884 o
-7 3 30 2.456 5.406 24.962 51.532 o
-7 3 31 101.972 21.305 24.803 41.164 o
-7 3 32 45.039 19.079 23.213 52.478 o
-7 3 33 2.589 5.088 22.577 62.838 o
-7 3 34 4.542 17.171 24.644 51.899 o
-7 3 35 38.282 56.601 35.773 23.563 o
-7 3 36 118.892 -14.786 29.095 31.502 o
-7 3 37 0.157 9.380 32.116 31.285 o
-7 3 39 32.991 143.887 41.815 17.011 o
-7 3 40 0.177 83.947 35.614 24.431 o
-7 3 41 37.015 147.226 37.999 20.119 o
-7 3 42 25.281 142.297 38.158 20.265 o
-7 3 43 14.075 17.966 32.434 29.941 o
-7 3 44 26.996 117.176 42.133 17.057 o
-7 3 45 0.518 53.103 47.697 14.038 o
-7 5 1 122.858 108.993 17.339 55.097 o
-7 5 2 10.793 13.653 12.147 188.220 o
-7 5 3 25.295 24.081 13.106 143.885 o
-7 5 4 123.054 133.953 18.829 48.682 o
-7 5 5 2.079 -5.955 13.761 168.933 o
-7 5 6 124.331 150.342 19.618 45.390 o
-7 5 7 51.864 47.048 14.671 99.039 o
-7 5 8 32.034 34.218 14.617 113.792 o
-7 5 9 47.771 44.839 16.058 89.643 o
-7 5 10 28.964 24.184 14.171 124.761 o
-7 5 11 41.175 48.146 8.002 202.085 o
-7 5 12 72.052 97.310 10.175 111.546 o
-7 5 13 374.978 343.368 19.349 21.240 o
-7 5 14 54.976 49.301 8.846 164.250 o
-7 5 15 71.882 62.844 9.094 134.799 o
-7 5 16 41.872 66.862 9.500 160.126 o
-7 5 17 60.089 34.680 9.079 163.695 o
-7 5 18 267.804 241.701 14.534 34.124 o
-7 5 19 18.635 6.209 10.572 227.536 o
-7 5 20 25.876 34.375 11.333 170.056 o
-7 5 21 11.671 19.431 11.649 195.482 o
-7 5 22 322.006 263.954 29.387 18.377 o
-7 5 23 237.630 259.526 23.969 25.689 o
-7 5 24 11.644 13.431 12.534 177.325 o
-7 5 25 28.007 34.040 15.529 105.912 o
-7 5 26 30.483 27.506 22.895 55.193 o
-7 7 1 15.775 8.427 26.392 44.802 o
-7 7 2 0.003 11.765 24.962 51.449 o
-7 7 3 2.584 -2.862 26.392 46.391 o
-7 7 4 34.705 17.648 25.598 45.207 o
-7 7 5 4.281 -11.924 25.598 49.123 o
-7 7 6 5.995 -12.242 28.777 38.828 o
-7 7 7 2.895 -9.539 26.710 45.270 o
-7 7 8 0.324 -3.339 28.936 38.772 o
-7 7 9 2.093 -13.355 27.346 43.265 o
-6 0 2 6740.820 6559.460 146.722 0.194 o
-6 0 4 6985.370 7040.630 98.252 0.192 o
-6 0 6 7.223 3.098 2.516 1738.650 o
-6 0 8 2837.080 2926.850 72.818 0.914 o
-6 0 10 1748.390 2175.010 45.948 1.956 o
-6 0 12 1636.300 1548.420 962.214 0.035 o
-6 0 14 585.876 471.923 311.146 0.329 o
-6 0 16 2352.230 1846.490 1165.170 0.024 o
-6 0 18 557.747 478.411 295.485 0.364 o
-6 0 20 52.772 57.873 12.560 115.749 o
-6 0 22 8.356 19.397 12.719 173.308 o
-6 0 24 553.444 573.799 35.614 9.647 o
-6 0 26 943.792 1138.540 53.421 4.078 o
-6 0 28 1.267 1.590 15.422 134.932 o
-6 2 1 3522.030 3098.820 60.876 0.730 o
-6 2 3 2969.000 2825.580 40.760 0.986 o
-6 2 4 4362.440 4447.720 59.104 0.467 o
-6 2 5 479.404 556.668 19.561 14.812 o
-6 2 6 454.584 523.727 19.724 15.753 o
-6 2 7 28.856 15.926 5.677 380.253 o
-6 2 8 212.397 221.143 13.265 42.536 o
-6 2 9 3222.970 3007.300 53.404 0.839 o
-6 2 10 651.274 801.008 26.722 8.944 o
-6 2 11 1606.250 1618.680 34.816 2.656 o
-6 2 12 3.318 -1.479 5.050 1077.330 o
-6 2 13 307.710 267.743 13.248 31.005 o
-6 2 14 1072.280 1009.130 32.892 4.966 o
-6 2 15 1950.130 1997.090 69.638 1.596 o
-6 2 16 184.965 176.003 18.602 39.379 o
-6 2 17 651.171 604.324 337.777 0.279 o
-6 2 18 30.040 406.571 366.872 0.241 o
-6 2 19 640.443 662.310 394.934 0.205 o
-6 2 20 45.390 1353.760 983.281 0.034 o
-6 2 22 1035.550 1009.060 187.133 0.806 o
-6 2 23 313.384 275.086 258.679 0.479 o
-6 2 24 192.828 66.977 79.257 4.874 o
-6 2 25 265.140 114.497 115.030 2.351 o
-6 2 26 175.375 61.948 77.667 5.094 o
-6 2 27 53.732 19.952 15.003 101.703 o
-6 2 28 320.850 57.127 90.704 3.660 o
-6 2 29 24.740 1.590 20.033 74.188 o
-6 2 30 15.952 14.627 22.577 59.829 o
-6 2 31 2.656 -2.067 22.895 61.532 o
-6 2 33 105.767 2.226 28.618 33.035 o
-6 2 34 152.251 26.869 27.665 31.454 o
-6 2 35 158.662 23.054 25.757 34.591 o
-6 2 36 3.795 7.950 25.916 47.589 o
-6 2 37 3.737 -2.067 27.346 43.133 o
-6 2 38 16.546 12.560 26.710 43.541 o
-6 2 39 138.765 15.899 29.254 29.829 o
-6 2 40 22.927 -13.196 36.091 24.326 o
-6 2 42 3.429 13.673 46.584 14.869 o
-6 2 43 0.264 -6.837 45.789 15.489 o
-6 2 44 10.788 47.856 50.559 12.463 o
-6 2 45 12.737 6.837 48.174 13.859 o
-6 4 1 21.391 24.309 11.145 188.260 o
-6 4 2 452.579 438.081 25.122 15.039 o
-6 4 3 34.423 23.849 15.581 104.673 o
-6 4 4 699.584 748.212 48.810 6.024 o
-6 4 5 0.024 2.067 16.217 122.817 o
-6 4 6 220.935 186.974 26.233 25.845 o
-6 4 7 0.052 -0.914 5.607 1030.770 o
-6 4 9 6.686 2.938 5.569 764.370 o
-6 4 10 0.213 4.013 5.843 872.135 o
-6 4 11 13.131 9.997 6.305 495.888 o
-6 4 12 9.350 6.100 6.666 524.298 o
-6 4 13 2.744 0.383 6.041 799.971 o
-6 4 14 85.918 72.645 8.268 125.576 o
-6 4 15 1.203 -1.214 7.041 633.705 o
-6 4 16 603.911 573.864 19.285 12.232 o
-6 4 18 69.084 40.384 8.472 156.991 o
-6 4 19 0.086 -1.000 7.531 571.444 o
-6 4 20 13.545 -5.018 8.499 355.419 o
-6 4 21 0.231 -3.368 8.758 421.671 o
-6 4 22 527.455 433.315 26.929 13.047 o
-6 4 23 43.875 41.591 9.921 167.245 o
-6 4 24 59.741 72.938 11.023 121.206 o
-6 4 26 95.633 100.998 13.505 78.374 o
-6 4 27 0.115 0.055 10.064 320.087 o
-6 4 28 54.328 60.011 15.950 85.142 o
-6 4 29 1.948 0.964 17.648 103.165 o
-6 4 40 112.892 58.668 33.865 23.675 o
-6 4 41 8.615 46.584 33.229 28.243 o
-6 4 42 16.964 -21.941 32.593 29.899 o
-6 6 1 37.219 43.087 21.623 58.617 o
-6 6 2 0.934 -10.016 21.782 68.275 o
-6 6 3 0.632 5.247 21.941 66.841 o
-6 6 4 0.573 2.703 20.510 76.727 o
-6 6 5 6.354 14.150 21.941 64.913 o
-6 6 6 3.369 -3.021 22.100 65.870 o
-6 6 7 29.952 39.430 24.485 48.329 o
-6 6 8 24.808 18.284 23.531 53.901 o
-6 6 9 0.235 18.443 24.167 54.377 o
-6 6 10 8.129 8.286 15.906 120.152 o
-6 6 11 27.427 36.742 16.593 94.969 o
-6 6 12 0.107 5.261 16.723 114.580 o
-6 6 13 1.119 -2.867 16.243 122.395 o
-6 6 14 2.049 7.487 13.493 170.776 o
-6 6 15 20.090 29.730 14.503 124.568 o
-6 6 16 1.191 -9.790 13.535 175.717 o
-6 6 17 51.202 62.055 15.567 88.739 o
-6 6 18 8.126 -13.514 23.531 57.477 o
-6 6 19 61.520 28.777 24.644 45.059 o
-5 1 1 111.913 98.516 7.363 103.665 o
-5 1 2 382.259 355.006 16.774 22.044 o
-5 1 3 5346.400 5233.770 93.197 0.316 o
-5 1 4 2943.960 3094.180 60.761 0.893 o
-5 1 5 4330.810 3822.940 102.072 0.463 o
-5 1 6 774.484 359.017 354.153 0.254 o
-5 1 7 2627.410 1445.150 1402.460 0.016 o
-5 1 8 1926.270 1015.380 963.486 0.035 o
-5 1 9 38.019 23.281 29.413 34.639 o
-5 1 10 393.010 169.500 133.314 1.733 o
-5 1 11 452.240 454.374 15.622 18.070 o
-5 1 12 288.153 242.367 23.531 24.153 o
-5 1 13 2439.840 2493.730 103.265 0.966 o
-5 1 14 2940.750 3096.770 42.871 0.941 o
-5 1 15 319.828 307.416 19.620 24.241 o
-5 1 17 1904.190 1705.950 37.009 2.140 o
-5 1 18 3879.490 997.939 795.274 0.049 o
-5 1 19 92.617 119.859 21.623 45.680 o
-5 1 21 143.025 244.037 119.561 2.201 o
-5 1 22 1.786 -0.735 9.885 324.132 o
-5 1 24 126.740 104.323 16.794 56.605 o
-5 1 25 1165.520 912.243 333.073 0.278 o
-5 1 27 0.260 1.825 9.416 359.735 o
-5 1 28 102.140 102.559 26.631 34.037 o
-5 1 29 42.137 38.697 15.200 100.918 o
-5 1 31 88.322 -7.473 21.623 54.036 o
-5 1 32 41.650 -4.452 24.485 49.219 o
-5 1 33 26.087 29.095 29.413 35.151 o
-5 1 36 25.957 -3.021 35.455 25.098 o
-5 1 37 102.674 40.066 37.840 20.014 o
-5 1 38 199.066 9.221 38.476 17.855 o
-5 1 39 11.014 -6.360 38.635 21.537 o
-5 1 40 4.642 12.719 39.430 20.686 o
-5 1 41 6.373 -36.091 44.676 16.201 o
-5 1 42 18.416 -20.351 45.154 15.730 o
-5 1 43 79.370 7.473 46.425 14.244 o
-5 3 1 486.882 486.248 12.941 17.232 o
-5 3 2 5913.980 6215.760 172.823 0.218 o
-5 3 3 4740.740 5106.160 147.544 0.320 o
-5 3 4 4129.920 4614.800 71.006 0.476 o
-5 3 5 404.563 305.772 18.805 21.104 o
-5 3 6 2426.000 2390.520 51.507 1.305 o
-5 3 7 541.423 637.018 18.431 12.945 o
-5 3 8 107.083 126.203 8.815 91.933 o
-5 3 10 480.573 438.796 16.056 17.304 o
-5 3 11 292.862 285.513 11.780 32.622 o
-5 3 12 96.644 92.236 7.981 112.094 o
-5 3 13 519.765 550.487 17.003 14.584 o
-5 3 14 24.311 18.232 5.831 395.397 o
-5 3 15 71.348 60.551 8.493 142.717 o
-5 3 16 148.760 173.936 20.828 38.863 o
-5 3 18 279.063 253.432 24.803 23.242 o
-5 3 19 116.657 109.863 19.238 50.103 o
-5 3 20 854.084 997.828 50.559 4.746 o
-5 3 21 2.499 1.590 12.242 210.254 o
-5 3 22 691.272 643.437 42.769 7.080 o
-5 3 23 31.469 69.320 18.602 73.138 o
-5 3 24 112.159 116.541 21.305 44.498 o
-5 3 25 518.147 500.345 39.112 9.622 o
-5 3 26 131.514 47.220 18.920 53.589 o
-5 3 33 94.956 -13.037 34.183 24.740 o
-5 3 34 88.120 25.757 32.116 27.391 o
-5 3 35 0.533 9.221 30.208 35.316 o
-5 3 36 76.100 32.434 30.049 31.141 o
-5 3 37 14.889 111.930 34.183 25.496 o
-5 3 39 0.325 44.358 31.480 31.748 o
-5 3 41 0.273 122.105 42.610 17.041 o
-5 3 42 4.666 57.555 40.702 19.053 o
-5 3 43 40.333 35.932 41.974 17.580 o
-5 3 44 63.265 43.564 39.271 19.445 o
-5 3 45 3.043 32.434 36.886 23.403 o
-5 3 46 1.726 -25.280 36.250 24.673 o
-5 5 1 38.912 19.397 16.376 95.771 o
-5 5 2 186.802 170.439 28.777 24.891 o
-5 5 3 78.293 83.519 16.872 68.930 o
-5 5 4 0.415 6.451 12.627 197.421 o
-5 5 5 11.026 6.738 12.760 177.316 o
-5 5 6 141.194 180.342 20.161 40.617 o
-5 5 7 3.823 -2.373 12.653 196.313 o
-5 5 8 7.674 12.483 12.698 179.531 o
-5 5 9 0.063 -5.741 13.744 171.873 o
-5 5 10 6.163 13.280 13.553 160.973 o
-5 5 11 27.979 28.065 6.049 332.865 o
-5 5 12 1.260 -4.633 6.264 792.275 o
-5 5 13 22.904 17.522 6.788 354.533 o
-5 5 14 32.091 16.087 6.546 321.541 o
-5 5 15 119.296 124.843 9.754 82.825 o
-5 5 16 50.544 52.804 8.013 181.032 o
-5 5 17 0.342 4.979 7.302 567.044 o
-5 5 18 51.068 61.245 8.791 162.309 o
-5 5 19 1.848 -1.606 7.779 514.824 o
-5 5 20 22.967 30.459 10.585 194.147 o
-5 5 21 23.870 14.218 10.058 222.947 o
-5 5 22 33.463 42.066 11.446 153.939 o
-5 5 23 15.686 19.506 11.438 194.259 o
-5 5 24 0.506 -4.416 11.752 234.012 o
-5 5 25 39.169 41.660 12.571 131.755 o
-5 5 26 9.142 16.853 21.146 68.805 o
-5 7 1 0.136 -5.565 24.485 54.165 o
-5 7 2 16.108 17.330 24.644 50.539 o
-5 7 3 1.416 -3.021 24.803 52.632 o
-5 7 4 27.670 63.755 31.321 30.390 o
-5 7 5 0.399 15.740 25.439 49.308 o
-5 7 6 4.134 12.719 25.757 47.894 o
-5 7 7 16.033 15.899 25.598 47.110 o
-5 7 8 1.102 3.180 24.326 54.545 o
-5 7 9 12.591 10.016 25.916 46.629 o
-4 0 2 9248.100 9261.220 122.414 0.113 o
-4 0 4 10767.400 10863.400 144.422 0.084 o
-4 0 6 3298.270 3414.120 100.641 0.651 o
-4 0 8 47976.000 47509.400 1049.660 0.004 o
-4 0 10 3968.190 4072.880 105.252 0.487 o
-4 0 16 9337.540 8565.660 5381.450 0.001 o
-4 0 18 5353.520 4678.580 2800.390 0.004 o
-4 0 20 1712.880 1605.050 975.649 0.034 o
-4 0 22 1431.460 1320.870 805.529 0.049 o
-4 0 24 344.475 278.951 181.647 0.956 o
-4 0 26 207.184 210.186 23.531 29.065 o
-4 0 28 1332.770 1267.130 774.843 0.053 o
-4 0 32 48.024 -11.447 30.367 32.735 o
-4 2 1 6651.240 6257.950 88.306 0.221 o
-4 2 2 672.495 670.922 12.838 11.188 o
-4 2 3 1743.740 2250.000 54.693 1.827 o
-4 2 4 622.907 749.664 20.461 10.425 o
-4 2 5 1404.900 1184.230 42.512 3.308 o
-4 2 6 116.222 91.692 6.643 106.537 o
-4 2 7 27469.400 30483.700 485.895 0.012 o
-4 2 8 1086.420 1151.840 30.973 4.707 o
-4 2 9 1977.820 2163.390 70.433 1.511 o
-4 2 10 3874.430 4312.790 120.038 0.461 o
-4 2 11 1377.070 1444.750 52.467 2.835 o
-4 2 12 1663.650 1692.300 58.191 2.145 o
-4 2 13 1795.050 1999.950 66.299 1.753 o
-4 2 14 582.003 579.523 31.798 10.075 o
-4 2 15 2496.330 2866.930 89.035 0.966 o
-4 2 16 0.241 2.385 7.791 518.077 o
-4 2 17 9.021 7.155 8.586 354.938 o
-4 2 18 39.780 27.188 11.447 155.180 o
-4 2 19 31.389 22.736 10.175 196.088 o
-4 2 20 340.103 404.632 29.572 16.101 o
-4 2 21 401.800 357.094 29.095 15.481 o
-4 2 25 286.407 111.294 32.116 19.539 o
-4 2 26 114.346 26.075 34.342 23.562 o
-4 2 27 83.215 39.337 22.604 48.589 o
-4 2 28 32.452 72.453 63.994 7.739 o
-4 2 30 0.004 1.908 22.259 65.383 o
-4 2 33 17.602 3.657 21.941 63.811 o
-4 2 34 43.789 -20.987 22.577 56.650 o
-4 2 35 40.096 -8.903 27.506 39.872 o
-4 2 37 32.580 10.493 33.070 28.286 o
-4 2 38 26.815 -2.703 33.706 27.656 o
-4 2 39 5.827 12.560 30.685 33.882 o
-4 2 40 17.631 76.316 37.681 21.628 o
-4 2 41 0.750 2.385 29.572 37.027 o
-4 2 42 45.963 24.485 36.568 22.827 o
-4 2 43 22.538 17.489 33.865 27.254 o
-4 2 44 2.741 5.406 33.388 28.939 o
-4 2 45 1.616 64.868 45.154 15.557 o
-4 4 1 6.112 9.593 8.218 391.710 o
-4 4 2 590.349 609.809 23.639 11.362 o
-4 4 3 353.701 381.970 23.537 19.070 o
-4 4 4 1023.080 1093.200 43.484 4.443 o
-4 4 5 20.677 26.804 12.085 166.430 o
-4 4 6 2237.510 2307.450 92.056 1.149 o
-4 4 7 213.686 231.587 10.281 45.876 o
-4 4 8 286.387 276.628 11.613 33.686 o
-4 4 9 40.303 37.474 6.119 260.973 o
-4 4 10 744.781 750.800 20.973 8.905 o
-4 4 11 7.371 7.267 5.640 686.151 o
-4 4 12 51.616 45.847 7.520 193.419 o
-4 4 13 8.800 8.516 5.693 638.571 o
-4 4 14 10.146 7.107 6.039 581.589 o
-4 4 15 8.059 10.915 6.208 563.388 o
-4 4 16 651.958 664.104 19.636 10.727 o
-4 4 17 53.626 30.761 15.159 97.713 o
-4 4 18 305.245 348.235 17.716 25.291 o
-4 4 20 122.706 169.325 13.827 60.475 o
-4 4 21 5.138 7.355 10.889 247.964 o
-4 4 22 71.884 78.874 19.158 60.291 o
-4 4 23 20.424 16.348 11.680 183.057 o
-4 4 24 58.120 40.429 12.958 113.833 o
-4 4 25 14.346 9.844 11.539 202.329 o
-4 4 26 260.137 272.202 21.300 26.784 o
-4 4 27 12.776 10.308 16.774 105.867 o
-4 4 28 149.987 137.487 17.807 47.402 o
-4 4 29 121.761 108.273 23.054 39.725 o
-4 4 40 3.513 38.953 51.354 12.165 o
-4 4 41 5.546 -24.485 43.882 16.801 o
-4 4 42 3.029 -2.862 42.451 17.983 o
-4 4 43 34.034 2.703 38.794 20.875 o
-4 4 44 4.439 19.397 36.568 23.933 o
-4 4 45 0.726 -10.016 36.727 24.063 o
-4 6 1 105.264 116.700 28.777 29.753 o
-4 6 2 5.928 2.544 23.690 56.854 o
-4 6 3 13.333 23.372 23.690 54.412 o
-4 6 4 0.152 -5.406 22.100 66.478 o
-4 6 5 1.131 8.427 22.259 64.582 o
-4 6 6 0.002 -8.586 21.464 70.506 o
-4 6 7 54.348 38.476 24.962 44.317 o
-4 6 8 0.294 3.021 24.485 53.955 o
-4 6 9 3.995 9.698 23.849 55.886 o
-4 6 10 6.546 -3.339 23.213 59.270 o
-4 6 11 98.958 141.184 32.593 24.299 o
-4 6 12 13.185 10.175 23.372 56.767 o
-4 6 13 11.412 -3.339 25.280 49.578 o
-4 6 14 2.812 -5.921 15.651 130.512 o
-4 6 15 77.127 95.374 20.339 53.390 o
-4 6 16 87.454 142.336 22.444 42.840 o
-4 6 17 1.937 7.834 15.862 125.013 o
-4 6 18 0.548 -4.436 16.267 122.391 o
-4 6 19 3.512 -2.067 17.966 99.121 o
-3 1 1 8051.000 7763.920 135.305 0.147 o
-3 1 2 7383.250 7385.140 121.698 0.170 o
-3 1 3 798.090 790.692 19.381 8.312 o
-3 1 4 19240.200 19363.700 436.749 0.024 o
-3 1 5 2008.520 2016.170 58.032 1.666 o
-3 1 6 21089.000 19775.500 447.242 0.022 o
-3 1 7 10991.000 10465.400 243.892 0.076 o
-3 1 8 3125.560 2976.950 80.132 0.797 o
-3 1 9 6.969 12.404 3.877 965.082 o
-3 1 10 15884.900 16739.400 737.639 0.024 o
-3 1 13 4491.320 4755.110 88.362 0.410 o
-3 1 14 4155.190 4663.350 88.010 0.452 o
-3 1 15 170.505 114.935 9.554 67.990 o
-3 1 16 25.774 48.651 10.175 183.722 o
-3 1 17 961.141 740.049 450.819 0.157 o
-3 1 18 2513.770 1859.740 1173.200 0.023 o
-3 1 20 311.092 185.006 125.921 1.953 o
-3 1 23 65.997 14.995 17.648 77.122 o
-3 1 24 6.211 -5.565 14.786 142.868 o
-3 1 26 14.841 21.782 17.489 94.790 o
-3 1 27 58.332 57.806 70.036 6.449 o
-3 1 28 51.235 53.739 19.238 66.674 o
-3 1 29 102.842 44.108 35.455 22.372 o
-3 1 31 7.731 4.452 23.213 58.752 o
-3 1 33 0.062 -15.899 21.305 71.549 o
-3 1 34 115.163 16.376 22.736 45.806 o
-3 1 35 21.814 -2.067 24.803 50.261 o
-3 1 36 5.734 6.519 24.485 53.061 o
-3 1 37 0.529 4.452 24.644 53.147 o
-3 1 38 39.198 10.334 30.526 32.599 o
-3 1 39 20.284 -11.924 35.137 25.708 o
-3 1 41 2.996 -14.627 47.697 14.251 o
-3 1 42 1.011 -22.100 47.697 14.269 o
-3 1 43 0.646 3.657 48.651 13.703 o
-3 1 44 1.486 37.045 46.107 15.077 o
-3 3 1 285.070 264.555 13.589 32.623 o
-3 3 2 4848.960 4793.790 79.335 0.381 o
-3 3 3 3366.340 3295.250 72.541 0.719 o
-3 3 4 17.828 21.372 3.729 592.760 o
-3 3 5 2199.880 2146.570 36.660 1.628 o
-3 3 7 950.587 932.156 33.313 5.682 o
-3 3 8 3448.870 3906.650 62.273 0.654 o
-3 3 9 515.718 595.094 17.707 14.027 o
-3 3 10 4383.840 4689.880 74.034 0.438 o
-3 3 11 122.168 78.306 10.201 89.370 o
-3 3 12 180.523 227.568 15.218 42.961 o
-3 3 13 227.295 228.248 17.887 34.212 o
-3 3 14 129.424 117.867 11.523 73.436 o
-3 3 15 4.544 1.052 6.570 645.982 o
-3 3 16 152.159 176.486 16.376 47.794 o
-3 3 17 13.645 22.511 8.073 322.371 o
-3 3 18 3.189 11.652 12.878 181.924 o
-3 3 19 29.763 4.752 10.605 204.680 o
-3 3 20 464.076 441.043 279.268 0.408 o
-3 3 21 130.184 106.697 82.119 4.611 o
-3 3 22 33.764 45.517 33.706 26.641 o
-3 3 23 12.585 85.350 109.386 2.696 o
-3 3 24 199.194 238.169 27.188 24.676 o
-3 3 25 248.248 193.492 25.916 24.808 o
-3 3 38 0.039 69.479 36.409 23.610 o
-3 3 39 0.117 23.849 34.501 26.904 o
-3 3 40 1.385 86.650 36.568 23.164 o
-3 3 41 5.362 93.646 36.409 23.167 o
-3 3 42 35.203 87.763 36.727 22.134 o
-3 3 43 0.004 81.085 36.568 23.268 o
-3 3 44 15.512 34.024 39.112 20.603 o
-3 3 46 10.187 125.444 52.467 11.351 o
-3 5 1 312.832 313.998 24.226 21.200 o
-3 5 2 699.938 709.767 34.730 7.852 o
-3 5 3 443.142 484.287 41.815 9.782 o
-3 5 4 3.261 -2.385 18.125 97.519 o
-3 5 5 116.360 141.025 27.982 29.807 o
-3 5 6 2.116 -2.544 20.510 76.678 o
-3 5 7 20.101 20.510 19.238 78.515 o
-3 5 8 72.173 95.155 15.735 74.911 o
-3 5 9 8.666 -0.824 12.136 203.684 o
-3 5 10 76.045 96.142 16.583 69.329 o
-3 5 11 0.471 -1.462 4.724 1413.560 o
-3 5 12 0.001 -0.074 5.028 1284.970 o
-3 5 13 63.425 48.885 6.795 181.463 o
-3 5 14 10.298 8.873 5.949 577.456 o
-3 5 15 5.716 3.234 6.161 672.895 o
-3 5 16 39.887 22.133 6.487 278.472 o
-3 5 17 47.424 42.889 7.543 203.907 o
-3 5 18 80.734 84.154 8.920 119.929 o
-3 5 20 51.073 63.456 8.950 158.660 o
-3 5 21 6.990 4.572 8.531 378.378 o
-3 5 22 3.669 4.872 8.868 372.397 o
-3 5 23 9.187 11.819 9.372 297.418 o
-3 5 24 0.754 2.363 10.009 315.672 o
-3 5 25 34.777 41.093 13.196 127.175 o
-3 5 26 36.700 55.213 15.905 93.283 o
-3 5 27 30.517 34.501 21.305 62.036 o
-3 7 1 0.996 -2.862 25.439 50.087 o
-3 7 2 16.066 17.489 25.439 47.587 o
-3 7 3 31.452 27.029 26.552 42.160 o
-3 7 4 8.470 15.740 27.665 41.195 o
-3 7 5 24.288 9.857 26.869 42.521 o
-3 7 6 9.098 40.702 28.300 38.523 o
-3 7 7 14.943 10.334 27.665 40.912 o
-3 7 8 1.944 -17.171 31.003 33.698 o
-3 7 9 5.012 -3.498 27.665 42.056 o
-2 0 4 827.685 949.813 26.552 6.843 o
-2 0 6 0.415 5.286 3.339 2104.970 o
-2 0 8 14160.000 10016.800 6387.390 0.001 o
-2 0 10 619.241 447.974 294.054 0.367 o
-2 0 12 8799.150 5753.550 4010.000 0.002 o
-2 0 14 18561.700 14790.900 9869.530 0.000 o
-2 0 16 3831.820 3604.670 2202.900 0.007 o
-2 0 18 584.029 551.869 352.404 0.257 o
-2 0 20 1387.860 1045.130 702.423 0.065 o
-2 0 22 1914.450 1675.500 1125.180 0.025 o
-2 0 24 12.371 6.076 10.154 259.977 o
-2 0 30 116.655 -22.418 29.731 30.508 o
-2 0 32 8.830 -3.021 31.321 32.696 o
-2 0 34 107.036 -27.506 35.614 22.669 o
-2 0 38 25.735 -13.196 38.476 21.409 o
-2 0 40 1.022 -7.473 46.743 14.857 o
-2 2 1 791.835 798.931 35.455 6.796 o
-2 2 2 0.780 1.888 1.769 5862.130 o
-2 2 3 5076.030 4917.690 61.233 0.366 o
-2 2 4 4039.900 4382.880 63.713 0.511 o
-2 2 5 14695.300 14961.600 327.045 0.042 o
-2 2 6 214.214 172.664 15.104 42.394 o
-2 2 7 118.845 99.052 12.242 76.943 o
-2 2 8 3539.660 3414.330 93.487 0.623 o
-2 2 9 39.120 43.246 9.221 185.925 o
-2 2 10 4514.620 4873.870 130.214 0.361 o
-2 2 11 3438.810 3651.230 102.549 0.600 o
-2 2 12 891.275 1439.210 379.035 0.218 o
-2 2 13 3072.940 3198.310 1874.270 0.009 o
-2 2 14 23.314 22.112 17.727 89.281 o
-2 2 15 0.406 19.808 8.134 402.530 o
-2 2 16 3.729 39.970 14.230 137.436 o
-2 2 17 344.713 386.373 168.610 1.099 o
-2 2 18 180.977 238.938 31.878 20.902 o
-2 2 19 100.458 132.180 35.455 21.286 o
-2 2 20 38.567 42.292 12.401 134.300 o
-2 2 28 113.032 106.683 22.100 42.908 o
-2 2 31 11.423 -2.862 30.844 33.573 o
-2 2 34 3.333 2.385 27.029 44.080 o
-2 2 35 129.697 -2.226 27.346 34.155 o
-2 2 36 6.233 -2.067 24.803 52.060 o
-2 2 37 0.130 24.326 28.141 40.135 o
-2 2 38 96.397 6.678 28.300 34.075 o
-2 2 39 45.304 -43.405 32.116 29.599 o
-2 2 40 5.947 -2.703 34.183 27.601 o
-2 2 41 8.189 -12.083 38.953 21.246 o
-2 2 43 15.436 82.993 44.200 15.943 o
-2 2 44 0.883 76.157 37.045 22.735 o
-2 2 45 24.828 59.781 36.568 22.914 o
-2 4 1 672.707 644.421 29.567 9.124 o
-2 4 2 953.344 1009.080 38.259 5.169 o
-2 4 3 3.186 2.696 9.346 346.658 o
-2 4 4 5.358 7.061 7.719 450.477 o
-2 4 5 998.107 955.504 36.894 5.176 o
-2 4 6 1255.550 1184.650 41.557 3.700 o
-2 4 7 684.600 693.244 15.228 10.598 o
-2 4 8 594.779 599.255 23.068 11.482 o
-2 4 10 39.567 39.012 5.771 269.835 o
-2 4 12 194.797 231.662 11.257 47.286 o
-2 4 14 65.779 58.626 11.234 119.924 o
-2 4 15 98.023 89.687 12.640 84.143 o
-2 4 16 94.109 84.019 20.033 52.757 o
-2 4 17 101.722 83.896 21.543 46.953 o
-2 4 18 0.619 6.236 8.750 397.096 o
-2 4 20 347.422 404.485 42.689 10.879 o
-2 4 22 289.446 347.222 39.827 12.922 o
-2 4 23 50.110 54.003 12.564 118.838 o
-2 4 24 12.755 14.738 11.002 217.021 o
-2 4 25 2.823 9.840 10.957 248.032 o
-2 4 26 3.992 11.617 11.228 232.214 o
-2 4 27 5.824 0.752 11.189 242.585 o
-2 4 28 25.874 18.761 14.945 118.450 o
-2 4 29 43.849 46.584 16.853 84.654 o
-2 4 43 0.262 16.058 54.375 10.943 o
-2 4 44 0.170 51.831 50.718 12.447 o
-2 6 1 176.911 154.461 22.584 34.207 o
-2 6 2 268.326 241.985 38.158 14.776 o
-2 6 3 23.727 25.598 25.439 46.410 o
-2 6 4 135.506 134.824 31.162 24.825 o
-2 6 5 8.259 2.862 20.828 72.593 o
-2 6 6 0.769 -2.862 24.167 55.515 o
-2 6 7 45.736 53.103 24.644 45.422 o
-2 6 8 26.209 15.263 23.690 53.252 o
-2 6 9 12.541 6.201 24.326 52.910 o
-2 6 10 37.738 63.755 26.552 40.172 o
-2 6 11 2.728 3.339 22.736 62.097 o
-2 6 12 4.556 -3.339 24.644 52.928 o
-2 6 13 47.112 30.685 24.246 47.753 o
-2 6 14 72.153 85.126 18.981 60.404 o
-2 6 15 20.806 17.061 15.505 114.980 o
-2 6 16 2.321 -5.715 15.928 126.409 o
-2 6 17 0.056 4.095 15.704 130.156 o
-2 6 18 20.476 20.325 17.377 93.881 o
-2 6 19 73.325 96.190 25.280 39.232 o
-2 6 20 0.399 -4.293 19.079 89.098 o
-1 1 1 2916.700 3160.740 80.450 0.828 o
-1 1 2 11001.900 10296.700 235.466 0.077 o
-1 1 5 7583.890 6944.260 164.079 0.160 o
-1 1 6 3781.380 3634.860 92.215 0.566 o
-1 1 7 1528.320 1177.680 672.771 0.070 o
-1 1 8 77.005 84.290 6.180 145.529 o
-1 1 9 3035.800 3946.640 756.400 0.053 o
-1 1 10 321.448 265.789 29.811 18.110 o
-1 1 11 4720.320 5921.340 106.361 0.327 o
-1 1 12 4069.520 3995.920 77.983 0.517 o
-1 1 13 1769.690 1828.440 203.191 0.596 o
-1 1 25 191.487 175.636 94.520 3.446 o
-1 1 26 0.254 17.010 11.845 212.809 o
-1 1 27 178.517 144.846 99.370 3.151 o
-1 1 28 135.588 92.405 72.182 5.898 o
-1 1 29 108.026 111.715 74.646 5.566 o
-1 1 30 24.575 22.313 22.497 58.242 o
-1 1 31 7.864 -9.380 19.715 81.257 o
-1 1 33 4.324 6.996 25.280 49.967 o
-1 1 34 0.519 -5.088 27.029 44.419 o
-1 1 36 3.785 7.950 30.208 35.174 o
-1 1 37 106.991 -2.544 28.777 32.725 o
-1 1 38 0.473 11.924 27.188 43.413 o
-1 1 39 89.275 -12.242 28.777 33.721 o
-1 1 40 9.259 -15.104 31.480 32.351 o
-1 1 41 15.333 23.213 30.367 33.809 o
-1 1 42 56.873 -16.694 34.978 24.850 o
-1 1 43 0.020 -12.719 39.907 20.396 o
-1 1 44 0.787 6.996 42.451 17.965 o
-1 3 1 37.903 31.693 7.700 235.121 o
-1 3 2 82.780 90.782 8.536 118.810 o
-1 3 3 7.946 9.849 5.268 706.990 o
-1 3 5 45.766 35.504 3.401 307.709 o
-1 3 6 601.432 660.268 14.502 12.267 o
-1 3 7 1513.730 1559.890 68.366 2.200 o
-1 3 8 4969.280 5030.320 136.891 0.317 o
-1 3 9 52.154 47.220 11.765 129.020 o
-1 3 10 400.744 348.191 23.849 18.002 o
-1 3 11 134.079 132.022 11.573 69.730 o
-1 3 12 743.592 729.958 24.431 8.651 o
-1 3 13 64.597 64.478 9.008 142.048 o
-1 3 14 2.629 0.283 6.512 701.681 o
-1 3 15 346.752 359.484 53.898 8.114 o
-1 3 16 6.197 20.039 13.155 165.681 o
-1 3 17 354.727 354.896 23.213 19.650 o
-1 3 18 40.947 23.802 7.968 230.448 o
-1 3 19 7.380 14.703 7.283 439.571 o
-1 3 20 483.552 520.328 48.572 7.880 o
-1 3 21 11.162 52.506 97.541 3.395 o
-1 3 22 194.159 276.720 96.269 3.289 o
-1 3 23 317.170 398.267 121.231 2.060 o
-1 3 24 363.840 497.291 182.522 0.937 o
-1 3 25 506.727 309.397 41.179 10.175 o
-1 3 41 1.928 107.001 45.948 14.814 o
-1 3 42 5.865 3.021 37.999 22.335 o
-1 3 43 0.572 -14.309 36.250 24.704 o
-1 3 44 8.375 -55.170 36.568 24.078 o
-1 3 45 0.228 59.781 38.635 21.148 o
-1 5 1 0.431 2.226 12.585 202.344 o
-1 5 2 223.116 274.557 22.653 27.373 o
-1 5 3 62.442 52.786 14.870 91.361 o
-1 5 4 390.265 413.913 27.588 15.750 o
-1 5 5 2944.530 2971.860 117.017 0.713 o
-1 5 6 1.137 15.263 21.146 70.691 o
-1 5 7 75.451 39.430 19.715 60.890 o
-1 5 8 72.210 75.998 23.690 44.433 o
-1 5 9 0.792 -8.586 19.556 84.690 o
-1 5 10 1160.810 1148.230 71.546 2.828 o
-1 5 11 13.988 11.197 4.754 643.722 o
-1 5 13 11.671 8.911 5.426 621.010 o
-1 5 14 0.360 -1.392 5.818 945.550 o
-1 5 15 28.463 40.761 7.513 254.190 o
-1 5 16 5.552 6.569 6.841 548.293 o
-1 5 17 252.954 262.451 12.364 36.797 o
-1 5 18 95.541 88.089 8.878 108.533 o
-1 5 19 17.090 11.901 6.953 399.917 o
-1 5 20 52.517 62.228 10.122 142.199 o
-1 5 21 29.637 34.037 11.527 161.704 o
-1 5 22 143.308 248.818 34.290 19.763 o
-1 5 23 4.916 13.194 10.293 265.797 o
-1 5 24 5.264 23.266 10.946 225.892 o
-1 5 25 11.952 25.052 17.171 98.485 o
-1 5 26 17.548 15.581 21.623 64.477 o
-1 5 27 1.757 -8.745 18.443 94.809 o
-1 7 1 39.285 20.192 24.167 49.501 o
-1 7 2 16.637 26.552 25.916 45.457 o
-1 7 3 41.579 55.011 29.254 33.886 o
-1 7 4 8.063 15.740 22.895 59.409 o
-1 7 5 0.016 9.698 25.121 50.922 o
-1 7 6 35.528 36.727 28.777 35.804 o
-1 7 7 34.078 24.008 26.552 42.068 o
-1 7 8 4.497 17.648 28.459 39.193 o
-1 7 9 37.027 21.941 29.890 33.713 o
0 0 16 0.108 15.104 10.652 261.424 o
0 0 26 18.756 17.012 19.556 77.066 o
0 0 28 4.934 -16.376 18.602 92.028 o
0 0 30 55.503 16.637 38.476 20.625 o
0 0 34 66.308 -15.899 30.208 32.131 o
0 0 38 0.145 -28.618 44.995 16.043 o
0 0 40 76.535 -18.125 46.584 14.217 o
0 0 42 28.329 -25.916 49.446 13.068 o
0 2 0 561.184 495.416 26.392 12.105 o
0 2 1 586.083 480.559 14.616 14.359 o
0 2 2 3415.090 3242.880 70.738 0.718 o
0 2 3 1457.190 1219.170 25.514 3.557 o
0 2 4 6852.300 6878.380 99.247 0.199 o
0 2 5 2259.870 2208.700 64.709 1.370 o
0 2 6 1043.960 1063.490 37.522 4.735 o
0 2 7 3015.220 2970.910 81.403 0.824 o
0 2 8 3138.490 3264.880 87.286 0.737 o
0 2 9 187.605 156.471 8.692 60.219 o
0 2 10 2314.300 2168.640 74.964 1.274 o
0 2 11 350.650 340.417 127.590 1.871 o
0 2 12 624.677 612.752 29.254 9.868 o
0 2 13 66.114 85.063 51.672 11.448 o
0 2 14 543.859 624.427 346.680 0.265 o
0 2 15 2651.930 2091.440 1214.770 0.022 o
0 2 16 915.414 1193.980 77.349 2.929 o
0 2 17 184.238 204.693 47.618 11.704 o
0 2 18 815.497 1047.750 259.633 0.453 o
0 2 19 494.140 661.722 164.874 1.111 o
0 2 20 13.613 64.391 23.054 54.299 o
0 2 21 190.942 254.863 31.321 20.843 o
0 2 22 8.595 17.442 11.768 199.190 o
0 2 23 715.117 566.874 304.548 0.340 o
0 2 24 0.304 -1.590 13.355 181.679 o
0 2 25 117.671 80.763 49.764 11.898 o
0 2 26 53.926 37.522 17.012 81.644 o
0 2 27 352.047 431.025 34.501 13.507 o
0 2 28 76.559 102.549 21.146 50.197 o
0 2 29 68.903 86.014 20.828 53.556 o
0 2 35 43.491 12.719 36.727 22.846 o
0 2 36 41.246 36.568 34.501 25.414 o
0 2 37 22.875 11.129 32.434 29.725 o
0 2 38 38.470 96.031 36.250 22.484 o
0 2 39 0.028 31.162 30.049 35.112 o
0 2 40 1.030 -2.544 32.116 31.448 o
0 2 41 41.883 5.088 31.162 31.362 o
0 2 42 0.785 5.406 33.388 29.011 o
0 2 43 2.291 -20.828 37.999 22.446 o
0 2 44 6.484 20.192 43.564 16.906 o
0 4 0 2639.400 2600.300 94.918 0.932 o
0 4 1 1079.790 1050.610 38.499 4.576 o
0 4 2 760.275 777.163 42.689 6.300 o
0 4 3 17.780 15.037 12.719 164.090 o
0 4 4 243.438 212.126 17.654 33.844 o
0 4 5 2289.430 2353.240 124.570 0.900 o
0 4 6 341.993 365.839 35.773 13.684 o
0 4 7 267.149 270.913 8.656 38.236 o
0 4 8 689.189 647.260 16.506 10.719 o
0 4 9 1597.370 1526.790 33.784 2.767 o
0 4 10 710.040 766.469 68.366 4.182 o
0 4 11 23.554 25.017 10.960 188.635 o
0 4 12 509.708 524.154 20.650 14.219 o
0 4 13 2763.310 2788.580 63.077 1.002 o
0 4 14 371.602 410.794 18.680 20.418 o
0 4 15 188.560 206.056 13.849 45.724 o
0 4 16 0.632 -0.021 7.082 636.341 o
0 4 17 155.546 159.412 12.745 57.644 o
0 4 18 181.487 222.601 14.459 44.480 o
0 4 19 26.985 16.204 7.943 285.656 o
0 4 20 127.240 129.162 17.178 53.147 o
0 4 22 81.721 96.033 12.262 91.862 o
0 4 23 11.293 12.453 9.141 299.549 o
0 4 24 99.663 98.454 12.544 82.373 o
0 4 25 64.608 73.169 12.291 106.212 o
0 4 26 106.414 132.127 13.290 71.159 o
0 4 27 7.376 1.419 11.005 245.166 o
0 4 28 0.081 -0.502 11.260 255.967 o
0 4 29 2.539 3.657 26.869 44.612 o
0 4 30 3.481 -3.657 27.188 43.656 o
0 6 0 1106.950 1121.210 68.207 3.058 o
0 6 1 214.231 223.731 25.410 26.187 o
0 6 2 256.556 291.944 26.945 21.648 o
0 6 3 18.768 15.197 16.156 108.730 o
0 6 4 4.559 -3.021 25.916 47.908 o
0 6 5 61.893 42.769 27.029 37.949 o
0 6 6 191.290 138.799 31.798 22.184 o
0 6 7 93.785 92.056 31.003 27.479 o
0 6 8 142.792 142.615 33.388 22.039 o
0 6 9 16.325 15.581 24.803 50.002 o
0 6 10 43.053 3.180 27.346 39.963 o
0 6 11 22.026 39.271 27.665 39.335 o
0 6 12 42.965 13.355 25.598 44.630 o
0 6 13 65.631 84.785 18.334 64.667 o
0 6 14 0.165 -5.867 16.704 116.319 o
0 6 15 32.920 32.039 17.189 88.516 o
0 6 16 21.454 6.641 14.632 130.193 o
0 6 17 33.022 34.953 16.310 95.570 o
0 6 18 66.832 68.489 18.081 67.466 o
0 6 19 14.231 29.254 21.464 64.693 o
0 6 20 5.106 12.401 20.987 71.169 o
0 6 21 85.397 153.108 29.731 28.381 o
1 1 0 5615.870 5259.320 367.111 0.138 o
1 1 1 7753.060 6864.160 93.668 0.173 o
1 1 2 36.220 32.898 3.482 363.666 o
1 1 3 172150.000 158942.000 2460.550 0.000 o
1 1 4 128475.000 127697.000 2804.290 0.001 o
1 1 5 14276.200 13811.500 219.319 0.049 o
1 1 6 14092.500 10515.500 2623.750 0.004 o
1 1 7 36101.700 40843.400 1882.220 0.004 o
1 1 8 34058.800 38160.100 2497.750 0.003 o
1 1 10 9181.350 9504.960 805.926 0.035 o
1 1 11 177.020 154.010 25.757 29.457 o
1 1 12 16034.400 10647.900 6335.400 0.001 o
1 1 13 12.395 2300.370 1468.920 0.015 o
1 1 17 1893.580 1773.400 982.327 0.033 o
1 1 18 263.070 275.136 149.690 1.401 o
1 1 19 345.084 291.609 180.932 0.963 o
1 1 20 586.826 555.037 332.768 0.288 o
1 1 21 1356.360 1298.610 790.742 0.051 o
1 1 22 475.984 565.065 342.149 0.273 o
1 1 23 83.335 53.975 34.501 23.878 o
1 1 24 636.325 515.886 327.919 0.296 o
1 1 25 155.992 171.539 116.779 2.312 o
1 1 26 100.931 67.188 61.609 8.106 o
1 1 27 450.476 394.855 215.592 0.678 o
1 1 28 92.439 65.588 50.639 11.770 o
1 1 29 66.376 33.244 25.037 43.207 o
1 1 30 76.485 -7.659 19.786 64.198 o
1 1 32 20.781 1.373 18.439 87.648 o
1 1 33 4.602 -2.548 19.831 81.257 o
1 1 34 22.213 3.967 20.677 70.291 o
1 1 35 15.980 -15.422 25.598 47.916 o
1 1 36 33.798 22.577 28.300 37.484 o
1 1 37 9.466 2.703 31.003 33.265 o
1 1 38 1.825 3.021 34.819 26.689 o
1 1 40 3.111 6.042 35.455 25.664 o
1 1 41 2.842 25.280 34.342 27.039 o
1 1 42 2.678 3.223 21.840 67.249 o
1 1 43 9.003 -30.526 36.091 24.697 o
1 1 44 16.722 -11.288 34.660 26.515 o
1 3 0 1688.900 1626.360 44.455 2.376 o
1 3 1 36.608 20.430 7.083 274.268 o
1 3 2 658.296 632.941 25.009 10.052 o
1 3 3 0.294 2.017 6.021 853.118 o
1 3 4 422.915 408.565 20.168 18.066 o
1 3 5 4.335 9.530 6.376 607.449 o
1 3 6 1257.310 1151.500 34.609 3.981 o
1 3 7 36.968 13.743 7.373 275.036 o
1 3 8 43.660 40.236 8.202 200.910 o
1 3 9 6601.270 6311.660 119.997 0.213 o
1 3 10 566.433 533.444 21.824 12.743 o
1 3 11 203.025 205.774 23.281 29.750 o
1 3 12 2067.540 1969.280 33.664 1.846 o
1 3 13 1809.650 1702.980 49.361 2.105 o
1 3 14 9.724 14.957 5.947 543.385 o
1 3 16 1398.770 1332.000 92.056 1.917 o
1 3 17 1566.180 1751.940 139.594 1.058 o
1 3 18 232.047 232.151 17.458 34.203 o
1 3 20 7.242 16.944 8.790 326.315 o
1 3 21 1.857 -0.508 6.754 673.637 o
1 3 22 1.954 2.591 6.705 656.103 o
1 3 24 476.241 465.041 23.528 14.755 o
1 3 25 202.021 199.141 38.476 16.074 o
1 3 27 120.181 127.829 15.104 61.328 o
1 3 28 40.927 56.442 12.719 122.750 o
1 3 29 154.293 140.707 34.978 20.259 o
1 3 30 45.355 53.421 29.254 33.720 o
1 3 31 12.446 13.673 25.757 47.019 o
1 3 32 10.453 17.489 27.188 42.379 o
1 3 33 7.955 14.150 26.075 46.325 o
1 3 34 3.017 3.657 27.188 43.544 o
1 3 35 16.698 25.280 29.890 34.720 o
1 3 42 4.140 145.954 63.755 7.770 o
1 3 43 0.021 137.050 55.488 10.212 o
1 3 44 6.115 30.844 43.405 16.965 o
1 5 0 3.946 2.575 13.080 182.050 o
1 5 1 82.229 84.712 16.500 69.617 o
1 5 2 383.906 411.395 27.879 15.799 o
1 5 3 3488.410 3748.390 92.647 0.604 o
1 5 4 46.427 38.456 15.950 92.345 o
1 5 5 1319.800 1540.140 63.596 2.561 o
1 5 6 185.723 205.894 31.798 21.322 o
1 5 7 81.880 113.043 28.141 32.150 o
1 5 8 1706.700 1761.300 87.445 1.622 o
1 5 9 388.034 376.014 41.815 10.872 o
1 5 10 83.702 71.802 51.116 11.607 o
1 5 11 45.527 39.974 10.102 163.078 o
1 5 12 301.655 248.628 11.348 33.788 o
1 5 14 11.281 13.174 8.013 362.624 o
1 5 15 7.951 4.178 12.421 192.845 o
1 5 16 17.105 41.443 15.026 115.802 o
1 5 17 168.252 194.798 20.734 36.359 o
1 5 18 1.334 3.498 12.784 193.620 o
1 5 19 47.188 55.470 17.569 77.219 o
1 5 20 13.835 24.850 14.741 127.446 o
1 5 21 53.363 59.280 16.998 78.482 o
1 5 22 26.990 53.213 16.675 91.065 o
1 5 24 27.460 69.797 23.849 49.145 o
1 5 25 277.599 378.717 38.476 13.433 o
1 5 26 14.910 12.401 18.761 85.022 o
1 5 27 189.347 255.499 33.229 19.349 o
1 5 28 8.829 -4.452 21.305 69.655 o
1 7 0 21.214 22.065 17.962 88.024 o
1 7 1 6.440 5.651 16.773 110.334 o
1 7 2 0.025 -12.083 25.280 50.825 o
1 7 3 36.646 40.543 27.188 39.473 o
1 7 4 98.204 60.417 29.572 30.203 o
1 7 5 34.752 45.630 29.413 34.196 o
1 7 6 34.920 43.564 32.593 28.351 o
1 7 7 0.472 -3.498 27.188 43.905 o
1 7 8 0.072 6.996 28.936 38.562 o
2 0 22 1472.940 1066.440 701.866 0.065 o
2 0 24 110.177 57.605 50.321 11.805 o
2 0 26 1889.430 1774.630 1126.930 0.025 o
2 0 28 627.916 592.071 388.813 0.211 o
2 0 30 692.538 602.486 382.612 0.218 o
2 0 32 0.134 -15.899 24.803 52.785 o
2 0 36 21.909 -12.083 26.710 43.619 o
2 0 38 0.196 -11.288 37.363 23.263 o
2 0 42 1.437 -12.083 54.216 11.043 o
2 2 0 1976.610 1983.130 29.443 1.963 o
2 2 1 328.368 341.893 7.561 30.046 o
2 2 2 4.349 1.241 3.849 1490.700 o
2 2 3 965.401 981.108 27.409 5.841 o
2 2 4 6239.610 6797.400 120.754 0.217 o
2 2 5 2321.590 2312.060 49.412 1.404 o
2 2 6 5289.040 4676.710 104.457 0.332 o
2 2 7 31280.200 30513.800 283.640 0.011 o
2 2 8 187.368 224.397 8.911 52.788 o
2 2 9 386.852 455.607 13.009 21.335 o
2 2 10 4132.770 4046.420 99.586 0.477 o
2 2 11 297.485 294.249 11.497 32.095 o
2 2 12 4107.020 4187.950 180.693 0.354 o
2 2 13 252.406 212.838 27.346 22.913 o
2 2 14 285.362 272.410 40.304 13.280 o
2 2 15 6214.560 8352.250 1078.200 0.025 o
2 2 16 435.135 507.776 70.433 4.963 o
2 2 17 222.398 250.648 28.459 22.341 o
2 2 19 2661.860 2221.110 88.876 1.021 o
2 2 20 0.021 156.300 187.530 0.921 o
2 2 21 663.022 670.148 37.522 7.910 o
2 2 22 499.247 596.615 160.979 1.166 o
2 2 23 45.793 47.538 14.945 99.379 o
2 2 24 114.562 95.713 18.761 52.957 o
2 2 25 32.647 18.125 13.991 126.741 o
2 2 26 1.892 -4.611 15.104 140.747 o
2 2 27 612.853 610.049 40.225 8.114 o
2 2 29 223.390 237.533 27.823 23.113 o
2 2 30 6.779 -3.498 18.125 96.088 o
2 2 34 20.723 9.380 26.869 42.835 o
2 2 35 5.422 6.360 25.280 49.882 o
2 2 36 21.004 84.901 32.911 27.596 o
2 2 37 27.583 64.140 25.491 44.029 o
2 2 38 0.033 3.339 27.506 42.799 o
2 2 39 66.836 44.829 24.041 45.554 o
2 2 42 1.859 72.023 37.681 22.027 o
2 2 43 7.821 41.497 38.158 21.698 o
2 2 44 3.593 -19.556 36.250 24.624 o
2 4 0 0.110 0.817 9.475 358.890 o
2 4 1 2.333 -1.740 9.347 358.428 o
2 4 2 0.159 -1.806 9.316 373.330 o
2 4 3 129.509 124.413 19.158 47.562 o
2 4 4 516.430 583.458 27.469 11.861 o
2 4 5 107.378 111.132 14.095 70.459 o
2 4 6 35.328 36.916 3.310 361.460 o
2 4 7 2249.740 2100.690 56.481 1.472 o
2 4 8 2133.240 2216.020 93.964 1.198 o
2 4 9 0.860 14.627 17.807 98.852 o
2 4 10 308.745 295.883 36.568 14.448 o
2 4 11 931.750 757.542 483.095 0.137 o
2 4 12 9008.950 9266.540 102.917 0.119 o
2 4 13 442.068 443.973 26.311 14.783 o
2 4 14 122.951 164.810 17.466 50.196 o
2 4 15 649.344 700.380 34.024 8.410 o
2 4 16 81.140 57.255 16.485 73.684 o
2 4 17 248.832 273.131 20.545 28.125 o
2 4 18 117.457 133.629 16.467 56.687 o
2 4 19 40.733 44.338 17.648 80.304 o
2 4 20 0.265 8.126 12.687 194.466 o
2 4 21 78.952 88.240 18.443 61.071 o
2 4 22 89.973 104.934 21.305 47.809 o
2 4 23 80.194 121.628 20.987 48.961 o
2 4 24 10.637 18.057 12.234 182.856 o
2 4 25 1.859 -4.719 13.754 169.371 o
2 4 26 556.812 720.866 62.325 5.183 o
2 4 27 79.015 113.838 35.455 22.080 o
2 4 28 154.976 144.046 35.296 19.924 o
2 4 29 16.521 57.237 33.706 27.027 o
2 4 30 227.897 277.758 47.538 11.017 o
2 6 0 342.002 367.289 29.250 16.644 o
2 6 1 1.977 10.038 15.495 129.965 o
2 6 2 113.359 157.697 21.414 41.892 o
2 6 3 327.347 359.237 34.740 14.427 o
2 6 4 24.177 40.186 16.291 98.492 o
2 6 5 89.325 99.210 28.936 30.741 o
2 6 6 19.389 18.602 26.392 44.030 o
2 6 7 663.365 769.199 62.483 4.772 o
2 6 8 802.891 921.513 70.592 3.675 o
2 6 9 22.958 60.894 32.275 29.001 o
2 6 10 88.292 71.546 29.731 30.149 o
2 6 11 0.287 -10.175 27.982 41.462 o
2 6 12 58.278 57.873 31.162 29.453 o
2 6 13 1.291 -14.276 16.264 121.962 o
2 6 14 38.580 49.857 16.733 86.856 o
2 6 15 0.012 -8.470 15.147 141.559 o
2 6 16 25.968 32.160 18.920 77.521 o
2 6 17 68.022 48.748 17.441 73.090 o
2 6 18 5.070 5.094 15.696 126.355 o
2 6 19 49.045 76.634 22.259 51.767 o
2 6 20 73.733 75.044 23.213 45.722 o
2 6 21 0.523 3.975 19.238 86.940 o
2 6 22 9.729 16.853 21.146 68.681 o
2 6 23 2.164 -2.067 20.033 80.332 o
3 1 0 786.284 833.762 22.787 7.931 o
3 1 1 8066.980 8067.700 55.647 0.153 o
3 1 2 21276.400 19767.700 317.877 0.023 o
3 1 3 12674.100 12898.900 125.365 0.062 o
3 1 4 39571.400 35635.200 445.095 0.007 o
3 1 5 4308.880 3894.710 72.335 0.498 o
3 1 6 25225.900 28455.400 2020.220 0.005 o
3 1 7 24211.500 24397.600 372.423 0.017 o
3 1 8 14118.900 14135.300 440.326 0.040 o
3 1 9 1456.370 1196.540 19.865 3.694 o
3 1 10 15080.200 15005.900 341.354 0.040 o
3 1 11 20038.300 18031.600 9662.450 0.000 o
3 1 13 617.922 612.116 27.029 10.347 o
3 1 14 3987.800 4286.880 111.771 0.462 o
3 1 15 1354.370 1372.250 46.902 3.093 o
3 1 16 1924.340 1782.740 1102.760 0.026 o
3 1 17 197.353 130.238 80.132 4.723 o
3 1 19 2488.510 2140.960 1342.040 0.018 o
3 1 20 30.336 6.670 7.969 289.986 o
3 1 21 1664.900 1593.440 967.223 0.034 o
3 1 22 694.307 653.732 410.277 0.190 o
3 1 23 514.829 426.674 262.256 0.461 o
3 1 24 36.741 17.530 18.363 80.503 o
3 1 25 1198.270 1097.850 666.332 0.072 o
3 1 26 8.905 23.690 14.627 133.396 o
3 1 27 36.760 -6.857 15.642 109.080 o
3 1 28 0.508 -9.305 14.416 155.764 o
3 1 29 100.765 93.513 95.236 3.491 o
3 1 30 1.381 -8.149 17.330 107.463 o
3 1 32 5.023 -1.321 23.362 58.755 o
3 1 33 28.827 1.606 23.494 54.639 o
3 1 34 69.484 12.719 29.890 32.260 o
3 1 35 82.741 -2.607 21.230 56.467 o
3 1 36 6.345 -4.208 16.309 118.160 o
3 1 37 2.178 -2.017 17.128 109.576 o
3 1 38 10.812 15.162 13.224 161.589 o
3 1 39 22.075 26.779 19.678 74.089 o
3 1 40 7.741 -1.526 20.970 72.079 o
3 1 41 2.558 2.047 22.824 61.760 o
3 1 43 20.143 30.367 55.647 10.320 o
3 3 0 271.048 243.865 12.947 35.354 o
3 3 1 397.774 355.043 11.497 23.725 o
3 3 2 10.090 29.990 6.057 447.748 o
3 3 3 1554.740 1639.670 43.100 2.586 o
3 3 4 507.914 422.213 19.782 15.672 o
3 3 5 8.458 6.427 6.530 549.479 o
3 3 6 598.129 560.576 22.697 11.801 o
3 3 7 1075.410 952.596 30.394 5.202 o
3 3 8 46.400 75.268 26.075 40.275 o
3 3 9 4729.500 4148.980 2514.050 0.005 o
3 3 10 7459.580 7253.720 78.578 0.178 o
3 3 11 944.529 1010.650 30.280 5.704 o
3 3 12 1742.110 1879.890 40.266 2.196 o
3 3 13 390.139 383.543 19.879 19.669 o
3 3 14 41.269 122.598 93.725 3.633 o
3 3 15 5703.950 5550.730 2987.130 0.004 o
3 3 16 1897.130 2021.680 163.204 0.778 o
3 3 17 585.050 606.206 63.358 5.166 o
3 3 18 357.292 351.864 50.082 8.960 o
3 3 20 1840.600 1736.110 61.252 1.895 o
3 3 21 2.358 5.085 5.940 770.535 o
3 3 23 65.092 54.027 7.947 160.090 o
3 3 24 446.088 433.109 17.226 18.073 o
3 3 25 0.988 4.222 6.372 722.739 o
3 3 26 85.482 94.951 13.594 82.517 o
3 3 27 146.840 152.319 10.714 66.104 o
3 3 28 14.239 17.630 6.967 398.895 o
3 3 29 321.642 324.234 53.977 8.338 o
3 3 30 139.525 155.069 34.342 21.034 o
3 3 31 119.995 101.115 14.786 65.629 o
3 3 32 4.294 -3.339 25.439 49.732 o
3 3 33 54.291 93.964 33.547 25.371 o
3 3 34 58.256 101.913 33.388 25.319 o
3 3 35 1.077 10.493 27.188 43.422 o
3 5 0 30.824 26.975 15.740 104.038 o
3 5 1 484.822 453.374 29.453 12.868 o
3 5 2 269.477 253.143 22.948 25.275 o
3 5 3 1690.660 1725.330 56.428 2.125 o
3 5 4 154.316 161.080 19.418 41.788 o
3 5 5 2.894 6.778 11.315 237.335 o
3 5 6 49.464 62.706 14.496 97.963 o
3 5 7 186.178 180.614 33.547 20.154 o
3 5 8 22.889 8.313 17.657 92.668 o
3 5 9 74.661 59.963 50.321 12.063 o
3 5 10 90.090 97.052 5.659 129.522 o
3 5 11 3060.750 2468.210 1562.010 0.013 o
3 5 12 1.768 15.174 14.252 150.169 o
3 5 13 151.079 185.885 20.084 39.507 o
3 5 14 59.883 49.531 15.413 88.949 o
3 5 15 163.533 184.677 20.201 38.160 o
3 5 16 1047.690 1083.430 44.032 4.350 o
3 5 17 43.545 43.278 15.229 98.875 o
3 5 18 2.209 10.390 12.686 189.578 o
3 5 19 7.586 6.467 13.120 173.320 o
3 5 20 92.270 93.834 17.675 61.035 o
3 5 21 169.023 203.631 22.618 32.946 o
3 5 22 5.116 8.745 17.648 99.999 o
3 5 23 157.529 222.588 29.890 23.822 o
3 5 24 45.281 78.224 22.259 52.167 o
3 5 25 4.484 -3.816 19.079 87.719 o
3 5 26 0.491 -6.201 19.874 82.096 o
3 5 27 2.851 -10.493 20.351 77.680 o
3 7 0 2.879 2.703 22.418 63.879 o
3 7 1 7.242 7.950 21.941 65.326 o
3 7 2 6.302 16.570 17.257 102.001 o
3 7 3 63.081 87.713 20.303 56.340 o
3 7 4 25.572 57.873 28.459 36.498 o
3 7 5 130.797 165.192 37.045 18.776 o
3 7 6 34.072 13.514 28.141 38.163 o
3 7 7 224.031 213.366 41.497 13.958 o
3 7 12 42.867 40.225 25.280 44.361 o
3 7 13 0.713 4.293 21.941 66.918 o
4 0 0 671.386 604.166 23.849 10.248 o
4 0 4 6484.730 6438.350 150.883 0.203 o
4 0 6 95000.500 87295.700 1355.270 0.001 o
4 0 8 4385.290 4176.540 105.411 0.433 o
4 0 10 4366.540 3813.080 100.005 0.462 o
4 0 12 1316.880 1356.190 47.220 3.176 o
4 0 24 3834.190 3314.960 2074.750 0.007 o
4 0 26 284.602 284.132 192.936 0.853 o
4 0 28 1070.000 995.596 593.434 0.091 o
4 0 30 45.401 60.047 48.572 13.140 o
4 0 32 0.097 -10.652 30.049 35.967 o
4 0 34 28.218 15.154 16.506 100.216 o
4 0 36 3.231 -18.831 17.286 107.087 o
4 0 38 178.871 170.820 127.829 1.933 o
4 0 40 8.954 -21.941 34.819 26.516 o
4 0 42 4.525 -17.012 45.154 15.882 o
4 2 0 1776.890 1807.040 31.475 2.297 o
4 2 1 7627.430 7626.030 106.331 0.163 o
4 2 2 3529.510 3555.450 49.364 0.695 o
4 2 3 1779.220 1712.800 86.889 1.598 o
4 2 4 8619.730 8747.430 80.821 0.132 o
4 2 5 67.227 45.838 7.917 163.039 o
4 2 7 10053.300 9478.650 76.992 0.104 o
4 2 8 3628.040 3579.240 63.279 0.649 o
4 2 9 144.802 115.044 10.329 73.344 o
4 2 10 7807.440 7507.870 4232.420 0.002 o
4 2 11 299.061 332.081 173.380 1.048 o
4 2 12 3356.310 3745.070 161.138 0.470 o
4 2 13 257.647 294.655 56.919 8.080 o
4 2 14 702.508 844.843 72.341 3.839 o
4 2 15 8277.290 8050.130 213.684 0.124 o
4 2 16 1329.590 1153.170 36.848 3.700 o
4 2 17 602.110 546.973 17.807 12.768 o
4 2 19 3752.560 3610.690 80.830 0.593 o
4 2 21 321.854 351.599 21.796 21.735 o
4 2 22 1406.780 1472.970 46.109 2.917 o
4 2 23 999.347 1038.140 38.198 4.922 o
4 2 24 201.158 224.511 21.225 31.942 o
4 2 25 103.781 89.136 15.099 70.006 o
4 2 26 48.178 54.635 13.456 110.492 o
4 2 27 102.319 87.270 14.847 71.834 o
4 2 29 20.390 18.316 13.808 139.369 o
4 2 30 79.773 66.852 15.961 75.605 o
4 2 31 81.326 138.799 32.434 25.136 o
4 2 33 266.758 362.887 23.769 22.339 o
4 2 34 27.694 38.953 12.813 139.431 o
4 2 35 22.370 30.049 27.188 40.950 o
4 2 36 5.707 15.263 27.029 43.344 o
4 2 37 59.154 56.124 30.685 30.262 o
4 2 38 15.743 6.360 25.916 46.501 o
4 2 39 0.698 10.874 24.452 53.554 o
4 4 0 1647.750 1624.090 41.200 2.488 o
4 4 1 91.573 105.747 15.502 69.203 o
4 4 2 49.158 33.207 10.658 153.874 o
4 4 3 0.452 -4.301 9.382 366.367 o
4 4 4 418.536 365.509 26.578 16.083 o
4 4 5 249.786 239.108 14.622 35.761 o
4 4 6 858.919 726.274 21.021 7.914 o
4 4 7 113.832 100.007 12.753 76.138 o
4 4 8 9.924 10.039 8.093 374.826 o
4 4 9 163.685 102.078 69.559 6.248 o
4 4 10 6.438 16.981 18.210 92.079 o
4 4 11 2011.790 2091.030 49.561 1.712 o
4 4 12 495.755 524.405 26.661 12.880 o
4 4 14 4307.780 4361.270 85.299 0.454 o
4 4 15 1697.870 1894.050 47.970 2.143 o
4 4 16 1110.200 1206.640 101.436 1.965 o
4 4 17 13.214 19.079 14.468 134.342 o
4 4 18 491.893 464.754 224.654 0.623 o
4 4 19 853.689 802.837 483.333 0.137 o
4 4 20 777.517 752.249 443.983 0.162 o
4 4 21 0.144 -1.590 14.309 158.484 o
4 4 22 59.112 77.800 15.610 82.621 o
4 4 23 251.716 246.298 23.044 26.224 o
4 4 24 9.613 2.318 13.174 172.092 o
4 4 25 0.011 -10.334 26.869 44.990 o
4 4 26 114.353 130.214 36.886 19.645 o
4 4 27 56.962 78.701 33.388 25.750 o
4 4 28 35.510 72.818 32.275 28.272 o
4 4 29 26.049 22.259 27.823 39.235 o
4 4 30 1.044 3.816 28.777 39.028 o
4 6 0 7.155 25.280 21.941 63.745 o
4 6 1 307.787 287.645 26.272 20.454 o
4 6 2 3.947 7.863 15.218 133.847 o
4 6 3 161.080 191.729 33.627 20.609 o
4 6 4 62.010 53.502 16.638 79.009 o
4 6 5 41.966 45.305 16.235 90.408 o
4 6 6 366.793 379.000 32.752 14.405 o
4 6 7 109.702 124.013 31.957 24.992 o
4 6 8 13.552 13.037 26.710 43.775 o
4 6 9 218.050 213.684 39.589 15.043 o
4 6 10 113.792 151.201 37.681 18.761 o
4 6 11 501.922 508.136 56.124 6.556 o
4 6 12 2.127 0.343 16.704 115.088 o
4 6 13 10.602 4.743 14.754 137.624 o
4 6 14 15.684 16.172 15.707 115.738 o
4 6 15 26.334 21.097 16.006 104.951 o
4 6 16 0.015 10.551 15.807 126.240 o
4 6 17 40.696 32.136 16.217 93.745 o
4 6 18 11.964 17.966 19.397 79.991 o
4 6 19 0.254 3.975 18.602 93.026 o
4 6 20 16.270 35.455 19.874 73.163 o
4 6 21 9.890 15.740 20.351 73.927 o
4 6 22 38.158 34.024 18.602 76.057 o
4 6 23 1.658 -5.883 19.397 85.804 o
4 6 24 6.916 -10.493 20.987 72.155 o
5 1 0 12957.500 12792.700 210.399 0.058 o
5 1 1 3691.520 3452.530 38.564 0.684 o
5 1 2 6849.820 6332.710 57.714 0.218 o
5 1 3 231.548 233.157 20.837 30.100 o
5 1 4 1710.310 1727.090 70.910 1.878 o
5 1 5 23686.000 25281.800 409.179 0.017 o
5 1 6 781.211 855.943 28.479 7.358 o
5 1 7 2136.720 1974.880 40.493 1.729 o
5 1 9 11811.300 11388.200 260.110 0.066 o
5 1 11 5627.790 5915.410 182.601 0.229 o
5 1 12 124.020 130.623 5.918 93.769 o
5 1 13 4197.080 4091.870 104.947 0.459 o
5 1 14 3058.410 2955.320 73.715 0.839 o
5 1 15 3829.900 3959.550 104.151 0.514 o
5 1 16 2237.740 2388.280 41.388 1.481 o
5 1 17 611.972 548.081 26.916 10.863 o
5 1 18 1619.820 1649.490 38.870 2.547 o
5 1 19 590.913 633.534 18.585 12.066 o
5 1 20 80.317 84.932 14.071 83.455 o
5 1 21 1121.200 1211.210 37.283 4.215 o
5 1 22 550.283 542.321 43.723 8.239 o
5 1 23 1090.350 1178.990 37.842 4.346 o
5 1 24 47.251 41.894 11.457 139.645 o
5 1 25 191.184 179.476 23.690 30.733 o
5 1 26 5.813 6.701 11.513 223.302 o
5 1 27 0.318 4.433 8.192 459.726 o
5 1 28 670.187 830.964 34.159 7.685 o
5 1 29 1.983 3.941 8.702 399.653 o
5 1 30 5.979 -3.011 9.013 362.385 o
5 1 31 40.233 33.277 9.601 184.716 o
5 1 32 0.015 11.114 12.316 203.628 o
5 1 33 252.435 228.749 87.066 3.928 o
5 1 34 24.013 27.356 12.486 154.387 o
5 1 35 132.025 127.689 52.735 10.462 o
5 1 36 236.966 232.533 79.493 4.656 o
5 1 37 5.577 19.334 13.792 153.351 o
5 1 38 3.204 -1.146 17.196 108.207 o
5 1 39 1.109 13.590 20.236 77.227 o
5 1 40 8.069 0.663 18.189 94.791 o
5 1 41 64.611 -5.724 34.183 25.694 o
5 1 42 4.883 -3.180 39.430 20.801 o
5 3 0 6573.540 7427.630 154.011 0.184 o
5 3 2 3694.300 3829.680 80.251 0.585 o
5 3 3 1655.680 1545.750 26.673 2.746 o
5 3 4 21.174 35.422 4.704 414.210 o
5 3 5 96.947 76.851 9.578 106.565 o
5 3 6 2183.780 2012.470 95.713 1.206 o
5 3 7 414.643 408.541 18.201 19.137 o
5 3 8 4872.820 4407.070 161.058 0.320 o
5 3 9 1658.080 1748.150 53.977 2.188 o
5 3 10 8.243 14.689 6.798 475.541 o
5 3 11 743.538 778.758 25.849 8.262 o
5 3 12 64.766 64.868 12.083 110.431 o
5 3 13 218.045 252.160 20.033 31.322 o
5 3 14 174.994 153.510 73.931 5.505 o
5 3 15 40.987 1165.250 1046.640 0.030 o
5 3 16 2300.530 2572.390 86.650 1.106 o
5 3 17 1854.090 8998.730 5486.310 0.001 o
5 3 18 10400.400 11411.900 234.273 0.078 o
5 3 19 366.897 368.418 23.924 18.669 o
5 3 20 2418.560 2170.810 529.520 0.108 o
5 3 21 3.999 -2.241 16.966 110.689 o
5 3 22 2.299 5.406 22.418 63.743 o
5 3 23 1213.560 1198.950 73.136 2.666 o
5 3 24 28.206 16.853 21.146 64.955 o
5 3 25 32.586 40.225 24.644 47.450 o
5 3 26 892.216 927.713 65.504 3.780 o
5 3 27 15.835 3.021 24.008 54.047 o
5 3 28 251.211 211.617 37.681 15.576 o
5 3 29 154.374 118.766 32.911 22.533 o
5 3 30 183.868 251.365 40.066 15.016 o
5 3 31 181.731 186.179 37.204 17.399 o
5 3 32 49.285 49.764 29.572 32.966 o
5 3 33 13.507 44.200 32.593 29.166 o
5 3 34 22.723 51.831 32.116 29.462 o
5 3 35 0.114 -3.498 28.141 41.007 o
5 5 0 27.171 23.451 13.154 141.643 o
5 5 1 3.523 -9.883 13.478 174.074 o
5 5 2 130.924 134.001 17.566 51.049 o
5 5 3 0.263 -4.326 12.577 204.882 o
5 5 4 129.935 137.071 17.948 49.903 o
5 5 5 44.895 25.563 12.862 129.751 o
5 5 6 4.708 5.273 10.652 262.399 o
5 5 7 6.293 -0.675 11.090 246.380 o
5 5 8 84.964 81.679 12.264 93.651 o
5 5 9 110.778 89.170 7.175 108.244 o
5 5 10 155.201 147.581 9.365 68.210 o
5 5 11 130.303 120.353 12.442 69.352 o
5 5 12 3.998 2.176 11.923 217.555 o
5 5 13 77.023 40.041 19.867 59.865 o
5 5 14 3.181 1.948 11.219 246.635 o
5 5 15 84.394 58.109 14.287 85.607 o
5 5 16 78.573 78.095 15.890 74.689 o
5 5 17 52.730 42.031 13.884 107.239 o
5 5 18 3.982 9.929 13.120 175.820 o
5 5 19 0.006 -1.453 12.595 204.734 o
5 5 20 24.650 13.037 15.899 109.151 o
5 5 21 3.605 8.268 15.581 128.053 o
5 5 22 0.730 -7.314 17.330 107.788 o
5 5 23 6.745 8.745 16.694 110.340 o
5 5 24 21.587 34.819 18.920 78.379 o
5 5 25 26.105 3.816 18.443 85.412 o
5 7 0 21.401 21.464 26.710 42.757 o
5 7 1 0.285 12.719 23.849 56.188 o
5 7 2 24.169 22.259 24.326 50.542 o
5 7 3 3.451 2.385 22.895 61.208 o
5 7 5 106.802 148.021 38.158 18.547 o
5 7 11 56.561 84.106 26.552 37.971 o
5 7 12 1.710 22.418 22.259 63.229 o
5 7 13 73.358 84.106 27.029 35.727 o
5 7 14 27.238 31.639 23.690 52.074 o
5 7 15 116.956 94.918 25.280 35.928 o
6 0 0 12294.500 12414.300 291.590 0.058 o
6 0 4 18.648 4.770 4.452 652.604 o
6 0 6 19057.200 18143.400 411.469 0.026 o
6 0 8 1.065 0.285 3.191 2736.740 o
6 0 10 3625.110 3153.590 87.127 0.646 o
6 0 12 1445.110 1355.560 47.379 2.923 o
6 0 14 2.516 -1.749 6.996 619.157 o
6 0 16 199.180 159.468 15.740 43.943 o
6 0 18 3573.810 3535.490 103.185 0.586 o
6 0 20 113.936 86.968 14.309 71.066 o
6 0 22 28.050 35.137 12.560 144.879 o
6 0 24 203.115 215.744 16.020 39.726 o
6 0 26 1878.420 2142.340 114.871 1.131 o
6 0 28 40.970 27.112 10.478 171.108 o
6 0 30 2.247 -1.476 10.086 309.719 o
6 0 32 185.900 140.797 100.323 3.091 o
6 0 34 4.600 1.803 17.966 98.281 o
6 0 36 76.210 44.166 19.020 63.481 o
6 0 38 47.009 40.345 32.991 27.339 o
6 0 40 33.264 19.556 34.501 25.926 o
6 2 0 1662.780 1852.650 38.616 2.339 o
6 2 1 21519.200 21896.500 118.733 0.023 o
6 2 2 3260.970 3162.980 34.377 0.840 o
6 2 3 13557.600 13828.200 140.787 0.054 o
6 2 4 232.185 308.190 20.748 27.872 o
6 2 5 4996.850 5575.980 109.830 0.317 o
6 2 6 42.883 63.911 8.307 179.587 o
6 2 7 2156.750 2123.190 30.021 1.713 o
6 2 8 6462.220 6591.410 56.391 0.230 o
6 2 9 2381.270 2079.520 1101.970 0.026 o
6 2 11 9027.870 11959.400 1804.390 0.009 o
6 2 12 1499.440 2479.500 772.379 0.053 o
6 2 13 7393.130 7046.300 142.377 0.170 o
6 2 14 1801.510 1954.000 80.290 1.589 o
6 2 15 65.979 64.391 18.602 65.518 o
6 2 16 1604.640 1504.690 69.638 2.107 o
6 2 17 2.245 -4.134 14.945 143.408 o
6 2 18 1724.890 1306.040 848.536 0.044 o
6 2 19 5653.260 5416.190 191.266 0.232 o
6 2 21 6639.790 6525.190 237.453 0.164 o
6 2 22 837.504 815.584 29.527 6.997 o
6 2 23 2981.090 2960.580 74.805 0.857 o
6 2 24 310.682 349.469 22.826 21.546 o
6 2 25 101.295 81.603 14.465 74.819 o
6 2 26 400.021 401.835 25.251 16.659 o
6 2 27 472.747 484.286 27.982 13.254 o
6 2 28 76.194 99.562 13.558 85.357 o
6 2 29 330.645 341.644 13.422 26.847 o
6 2 30 113.545 100.895 8.317 97.415 o
6 2 31 0.056 -3.161 6.282 821.449 o
6 2 32 23.665 21.431 6.754 341.268 o
6 2 33 208.703 194.723 33.547 19.386 o
6 2 34 241.384 234.512 39.907 14.360 o
6 2 35 40.907 58.350 30.844 30.769 o
6 2 36 18.204 47.220 27.346 40.175 o
6 2 37 5.604 3.180 28.618 39.176 o
6 2 38 5.335 29.731 28.777 37.907 o
6 2 39 8.392 6.837 28.777 38.448 o
6 4 0 1593.530 1649.660 62.777 2.169 o
6 4 1 111.072 102.116 11.624 82.029 o
6 4 2 395.554 391.578 11.025 23.112 o
6 4 3 37.641 27.824 4.347 344.175 o
6 4 4 148.533 128.864 7.399 78.920 o
6 4 5 691.521 684.514 23.965 9.504 o
6 4 6 98.246 109.355 7.474 108.249 o
6 4 7 247.671 204.237 10.097 43.267 o
6 4 8 2.310 -0.300 7.855 500.185 o
6 4 9 140.909 100.262 88.876 3.955 o
6 4 10 1450.410 1481.440 60.735 2.492 o
6 4 11 0.180 -0.210 9.318 373.006 o
6 4 12 11.065 10.110 9.834 271.670 o
6 4 13 10.445 3.731 8.941 333.737 o
6 4 14 558.883 548.199 25.797 11.865 o
6 4 15 86.291 87.629 16.138 69.958 o
6 4 16 20.954 30.382 11.806 169.562 o
6 4 17 42.924 41.326 34.581 25.181 o
6 4 18 70.925 83.126 50.082 12.111 o
6 4 19 72.496 47.001 34.899 23.813 o
6 4 20 5.951 25.863 11.926 192.118 o
6 4 21 48.945 46.818 13.166 115.484 o
6 4 22 360.030 312.536 24.259 19.583 o
6 4 23 189.877 217.023 37.522 16.733 o
6 4 24 52.218 70.433 27.346 36.913 o
6 4 25 0.019 13.673 25.121 50.699 o
6 4 26 24.292 -3.498 24.962 49.381 o
6 4 27 118.221 116.382 36.091 20.433 o
6 4 28 120.378 247.072 43.405 14.107 o
6 4 29 0.945 14.468 29.572 36.660 o
6 4 30 67.264 62.642 32.593 26.784 o
6 6 0 8.938 -9.380 22.100 64.836 o
6 6 1 33.227 35.455 22.895 54.251 o
6 6 2 69.266 65.822 24.644 42.533 o
6 6 3 4.871 9.298 13.768 160.038 o
6 6 4 9.574 22.409 15.663 118.157 o
6 6 5 50.231 46.770 16.127 87.791 o
6 6 6 65.570 75.368 16.912 73.129 o
6 6 7 6.293 -3.180 24.644 52.718 o
6 6 8 47.555 26.075 26.869 40.032 o
6 6 9 71.511 106.683 33.388 24.804 o
6 6 10 116.545 156.924 39.112 17.540 o
6 6 11 81.854 105.615 19.233 55.836 o
6 6 12 12.580 24.413 14.951 125.431 o
6 6 13 12.119 10.624 15.647 120.492 o
6 6 14 30.411 48.023 16.706 90.482 o
6 6 15 59.447 68.631 16.926 75.721 o
6 6 16 6.059 25.849 16.498 108.568 o
6 6 17 96.559 81.403 21.782 47.019 o
6 6 18 45.924 63.438 21.941 54.342 o
6 6 19 158.275 163.761 27.188 28.242 o
6 6 20 12.670 14.309 19.397 80.313 o
6 6 21 6.738 15.740 18.125 93.019 o
6 6 22 4.739 1.908 20.510 75.778 o
6 6 23 15.153 30.208 20.987 67.124 o
6 6 24 62.556 62.642 22.418 50.343 o
7 1 0 237.767 154.943 132.440 1.794 o
7 1 1 11975.800 11267.300 177.291 0.070 o
7 1 2 4144.350 4366.680 90.726 0.467 o
7 1 3 456.477 408.638 44.676 9.305 o
7 1 4 249.234 190.791 85.696 4.070 o
7 1 5 4448.260 2575.790 2160.690 0.007 o
7 1 6 4656.370 3131.590 2209.020 0.007 o
7 1 7 201.742 230.689 6.765 52.364 o
7 1 8 6404.930 6645.360 111.598 0.217 o
7 1 9 5212.180 5481.650 61.563 0.332 o
7 1 10 1490.430 1390.940 30.015 3.181 o
7 1 11 113.268 80.819 7.218 109.121 o
7 1 12 1145.720 1340.520 86.014 2.279 o
7 1 13 6590.380 6900.540 200.090 0.175 o
7 1 14 3684.710 3779.310 123.854 0.509 o
7 1 15 702.757 713.359 37.363 7.475 o
7 1 16 1319.590 1460.310 45.226 3.120 o
7 1 17 164.624 214.206 9.604 57.142 o
7 1 18 0.400 -0.091 4.305 1701.710 o
7 1 19 43.822 46.787 6.252 233.874 o
7 1 20 550.486 638.742 18.285 12.787 o
7 1 21 798.965 831.618 34.080 6.780 o
7 1 22 732.618 771.021 32.883 7.589 o
7 1 23 1833.450 1998.190 40.234 2.020 o
7 1 24 415.991 432.716 16.822 19.222 o
7 1 25 1081.610 1243.020 30.419 4.573 o
7 1 26 220.503 268.779 14.541 37.247 o
7 1 27 326.693 342.920 18.593 23.771 o
7 1 28 202.290 278.742 15.383 37.478 o
7 1 29 13.002 18.460 9.014 287.583 o
7 1 30 934.080 1087.990 53.023 4.198 o
7 1 31 50.418 76.978 11.841 118.233 o
7 1 32 411.777 415.161 26.392 15.737 o
7 1 33 19.359 21.778 12.104 170.989 o
7 1 34 7.971 4.026 12.014 205.064 o
7 1 35 6.870 9.597 12.053 200.816 o
7 1 36 2.452 11.406 20.593 74.580 o
7 1 37 102.024 114.350 40.622 17.044 o
7 1 38 62.618 86.989 63.358 7.776 o
7 1 39 1.109 14.795 21.731 67.081 o
7 1 40 12.763 96.031 47.379 13.914 o
7 1 41 2.111 68.843 42.292 17.640 o
7 1 42 1.426 8.745 37.522 22.939 o
7 3 0 197.789 182.704 11.165 50.913 o
7 3 1 1371.780 1360.890 27.146 3.562 o
7 3 2 331.316 338.814 13.112 27.076 o
7 3 4 6110.930 6262.580 75.354 0.249 o
7 3 5 285.473 319.835 15.226 29.166 o
7 3 6 173.015 183.766 11.736 54.172 o
7 3 7 10.749 -2.371 5.451 723.778 o
7 3 8 36.911 71.493 6.618 213.429 o
7 3 9 443.782 473.290 18.968 16.949 o
7 3 10 188.651 146.003 85.537 4.179 o
7 3 11 692.335 518.960 296.757 0.359 o
7 3 12 258.373 315.140 32.991 17.133 o
7 3 13 1084.930 1133.520 605.359 0.087 o
7 3 14 49.697 119.140 100.005 3.194 o
7 3 15 213.743 617.578 473.635 0.144 o
7 3 16 878.312 918.953 56.203 4.407 o
7 3 17 95.202 85.115 18.204 59.202 o
7 3 18 249.468 191.902 29.890 21.201 o
7 3 19 340.746 376.491 39.430 12.211 o
7 3 20 279.044 194.128 31.003 19.430 o
7 3 21 34.259 35.455 20.987 62.877 o
7 3 22 9.237 22.259 20.192 74.380 o
7 3 23 213.732 253.432 37.204 16.149 o
7 3 24 12.538 14.468 22.259 62.038 o
7 3 25 165.798 165.033 35.296 19.411 o
7 3 26 2248.260 2199.480 106.524 1.058 o
7 3 27 43.622 43.564 27.346 38.450 o
7 3 28 262.935 333.086 44.836 11.391 o
7 3 29 3.688 3.180 27.029 44.017 o
7 3 30 152.994 168.372 37.363 18.036 o
7 3 31 35.575 29.572 26.392 42.172 o
7 3 32 0.023 -6.678 27.506 42.932 o
7 3 33 50.477 81.085 32.434 27.297 o
7 3 34 15.893 24.008 31.321 31.814 o
7 3 35 1.370 6.837 30.685 34.252 o
7 5 0 54.398 47.383 15.899 87.829 o
7 5 1 24.725 13.991 15.263 116.596 o
7 5 2 65.920 65.307 15.524 82.993 o
7 5 3 2.402 -14.277 11.268 249.240 o
7 5 4 153.233 146.112 17.171 47.911 o
7 5 5 20.977 21.214 11.537 181.952 o
7 5 6 4.816 1.884 4.881 1017.860 o
7 5 7 41.406 35.434 5.281 282.360 o
7 5 8 332.802 325.563 11.581 28.296 o
7 5 10 107.595 86.143 8.079 106.346 o
7 5 11 18.515 20.400 6.444 392.730 o
7 5 12 4.601 -3.064 11.619 229.634 o
7 5 13 341.546 349.755 24.389 19.504 o
7 5 14 4.009 4.373 10.696 263.861 o
7 5 15 43.740 59.848 14.204 104.193 o
7 5 16 29.981 42.200 14.948 108.926 o
7 5 17 166.150 224.394 21.235 34.513 o
7 5 18 88.740 121.617 18.240 56.901 o
7 5 19 0.984 2.862 15.263 137.435 o
7 5 20 0.326 -1.590 15.104 142.096 o
7 5 21 2.357 7.950 15.422 131.645 o
7 5 22 91.624 84.424 20.828 50.423 o
7 5 23 1.263 -13.258 15.255 138.529 o
7 7 0 1.737 2.703 25.598 49.248 o
7 7 10 24.609 31.321 23.054 55.069 o
8 0 0 2504.990 2463.570 77.906 1.098 o
8 0 2 725.161 742.966 36.091 7.367 o
8 0 6 2277.620 2321.430 68.366 1.301 o
8 0 8 4336.030 4452.070 116.700 0.410 o
8 0 10 3759.440 3842.500 103.662 0.533 o
8 0 12 20159.400 20423.800 467.434 0.022 o
8 0 14 60.444 70.592 11.606 115.830 o
8 0 16 2170.760 2201.870 71.546 1.370 o
8 0 18 90.405 72.500 13.037 88.296 o
8 0 20 186.172 143.887 17.648 42.784 o
8 0 22 1317.090 1507.080 59.622 2.693 o
8 0 24 9.918 34.342 15.263 119.525 o
8 0 26 2119.220 2410.260 88.876 1.202 o
8 0 28 378.457 416.083 23.156 17.987 o
8 0 30 254.771 236.804 18.991 30.522 o
8 0 32 15.934 20.669 17.807 91.580 o
8 0 34 98.261 62.416 54.852 10.114 o
8 0 36 29.107 15.528 16.589 98.886 o
8 0 38 29.074 -33.706 40.861 18.981 o
8 0 40 165.036 -13.514 41.497 16.338 o
8 2 0 47.417 81.609 7.425 172.276 o
8 2 1 629.181 527.897 21.222 11.844 o
8 2 3 1028.180 989.613 31.729 5.263 o
8 2 5 439.556 422.276 21.225 16.972 o
8 2 6 190.738 195.381 9.738 53.546 o
8 2 7 1697.470 1985.100 169.246 0.776 o
8 2 8 1754.170 2034.360 147.862 0.908 o
8 2 9 893.654 1184.430 30.745 5.494 o
8 2 10 0.279 -0.203 4.394 1648.840 o
8 2 11 77.551 33.864 14.230 93.841 o
8 2 13 2839.400 2151.360 813.478 0.047 o
8 2 14 357.394 249.615 122.423 2.035 o
8 2 15 90.448 87.127 19.238 55.928 o
8 2 16 235.057 247.867 27.665 22.628 o
8 2 17 6.744 2.067 13.673 164.134 o
8 2 18 451.572 500.822 39.748 10.133 o
8 2 19 0.575 2.067 16.376 120.114 o
8 2 20 871.454 830.380 31.507 6.552 o
8 2 21 570.324 559.496 25.929 11.576 o
8 2 23 167.722 188.868 20.495 37.071 o
8 2 25 266.646 287.063 20.895 26.412 o
8 2 26 18.277 20.010 11.433 189.662 o
8 2 27 403.912 444.136 35.376 12.309 o
8 2 28 103.684 149.337 19.046 49.703 o
8 2 29 1095.040 1174.160 41.257 4.187 o
8 2 30 250.045 282.070 24.368 24.235 o
8 2 31 580.310 631.296 48.969 6.910 o
8 2 32 4.823 11.288 23.690 56.396 o
8 2 33 191.616 223.701 38.635 15.945 o
8 2 34 32.694 14.468 26.075 44.029 o
8 2 35 14.561 5.883 26.392 45.025 o
8 2 36 138.448 178.388 36.886 18.600 o
8 2 37 49.981 96.190 34.342 24.442 o
8 2 38 15.783 6.042 28.618 38.407 o
8 2 39 9.682 27.346 28.618 38.109 o
8 4 0 8.001 2.855 5.307 783.576 o
8 4 1 1.434 1.699 4.817 1230.330 o
8 4 2 7.563 3.789 4.882 874.159 o
8 4 3 876.548 868.674 19.233 7.297 o
8 4 4 11.007 13.821 4.979 646.637 o
8 4 6 155.564 140.079 8.986 70.233 o
8 4 7 129.293 118.575 8.406 85.342 o
8 4 8 668.929 588.475 16.721 11.438 o
8 4 9 68.552 58.108 10.166 128.820 o
8 4 10 36.075 39.815 9.828 181.580 o
8 4 11 697.047 711.287 27.337 8.853 o
8 4 12 263.972 243.348 36.091 15.954 o
8 4 13 404.968 412.065 49.844 8.488 o
8 4 14 211.428 202.202 107.875 2.662 o
8 4 15 0.015 8.582 11.256 244.724 o
8 4 16 260.509 248.974 133.076 1.761 o
8 4 17 4.074 13.512 11.588 217.175 o
8 4 18 95.948 134.291 72.421 5.898 o
8 4 20 73.121 71.857 23.690 44.552 o
8 4 21 81.374 53.580 25.757 39.145 o
8 4 22 5.254 -9.539 25.598 49.021 o
8 4 23 0.135 9.698 23.372 58.713 o
8 4 24 5.984 -6.519 24.485 53.433 o
8 4 25 146.373 153.744 36.091 19.339 o
8 4 26 72.610 95.554 31.162 28.045 o
8 4 27 0.640 3.498 25.121 51.202 o
8 4 28 32.280 17.648 27.188 40.664 o
8 4 29 48.826 42.769 27.982 36.598 o
8 6 0 1.056 -5.888 16.883 113.366 o
8 6 1 0.860 -4.534 16.915 113.050 o
8 6 2 1.497 -6.071 18.049 99.076 o
8 6 3 20.124 18.717 17.762 90.783 o
8 6 4 14.436 12.876 16.565 106.804 o
8 6 5 11.525 15.477 14.914 130.018 o
8 6 6 31.687 26.861 14.388 119.111 o
8 6 7 0.074 -4.554 13.183 186.798 o
8 6 8 27.025 6.519 25.916 45.422 o
8 6 9 1.279 -16.853 27.506 42.833 o
8 6 10 20.715 17.444 13.844 138.872 o
8 6 11 0.060 -6.498 14.707 150.121 o
8 6 12 17.166 20.431 14.347 132.542 o
8 6 13 127.049 206.420 33.150 21.801 o
8 6 14 50.785 63.255 17.013 78.567 o
8 6 15 45.725 68.684 19.874 63.048 o
8 6 16 140.589 170.439 25.598 31.311 o
8 6 17 4.503 7.791 17.330 104.058 o
8 6 18 0.660 -8.268 17.807 102.140 o
8 6 19 0.070 28.459 18.443 90.132 o
8 6 20 20.497 28.936 19.238 77.240 o
9 1 0 886.073 867.615 40.384 5.643 o
9 1 1 6799.070 7024.550 183.158 0.174 o
9 1 2 48.767 40.917 10.175 157.298 o
9 1 3 707.171 722.456 35.932 7.592 o
9 1 4 1.715 8.268 8.745 383.584 o
9 1 5 2774.210 2989.350 93.487 0.842 o
9 1 7 1429.210 1536.410 32.844 3.102 o
9 1 8 5033.870 4697.540 74.639 0.372 o
9 1 9 1198.210 1289.770 22.440 4.316 o
9 1 11 5286.080 5571.520 56.063 0.326 o
9 1 12 2134.490 2356.310 30.018 1.632 o
9 1 13 60.746 42.356 6.643 194.101 o
9 1 14 7.765 11.695 6.090 576.453 o
9 1 15 31.150 45.993 12.581 136.627 o
9 1 16 6419.140 7071.500 129.180 0.203 o
9 1 17 164.329 187.533 24.962 30.334 o
9 1 18 20.224 31.947 7.219 311.193 o
9 1 19 0.161 3.429 7.676 527.730 o
9 1 20 1444.950 1598.570 92.612 1.774 o
9 1 22 160.638 181.023 22.259 34.971 o
9 1 23 358.316 386.263 25.575 17.822 o
9 1 24 210.830 193.041 11.426 47.521 o
9 1 25 722.060 774.834 33.369 7.598 o
9 1 26 52.449 57.955 8.450 167.596 o
9 1 27 4.211 4.531 7.164 537.577 o
9 1 28 400.875 455.061 27.425 15.129 o
9 1 29 306.642 356.348 29.766 17.361 o
9 1 30 121.531 147.161 12.386 68.270 o
9 1 31 1.809 -1.986 8.108 475.779 o
9 1 32 18.669 13.481 10.651 216.877 o
9 1 33 396.788 453.745 22.595 17.177 o
9 1 34 96.348 85.497 26.949 34.341 o
9 1 35 51.531 62.801 24.803 43.894 o
9 1 36 11.238 24.942 21.196 67.234 o
9 1 37 23.756 38.193 22.923 55.266 o
9 1 38 46.728 26.226 20.820 62.257 o
9 1 39 41.635 -16.853 38.794 20.750 o
9 1 40 69.088 3.339 40.066 18.988 o
9 1 41 19.428 12.083 36.886 23.251 o
9 3 0 629.606 618.085 21.247 11.138 o
9 3 1 473.314 469.856 25.916 14.015 o
9 3 2 39.583 22.401 6.233 287.072 o
9 3 3 845.396 745.743 31.271 7.026 o
9 3 4 112.852 107.883 9.935 88.244 o
9 3 5 409.605 461.615 15.596 19.395 o
9 3 7 998.788 1025.410 19.405 5.928 o
9 3 8 789.080 755.330 19.533 8.562 o
9 3 9 214.227 204.275 8.751 50.010 o
9 3 10 511.675 495.707 236.420 0.563 o
9 3 11 200.106 236.102 16.535 38.199 o
9 3 12 313.669 338.333 19.874 23.629 o
9 3 13 274.112 298.426 19.874 26.605 o
9 3 15 1409.610 1328.810 43.802 3.109 o
9 3 16 5.412 15.581 17.966 95.131 o
9 3 17 35.396 44.676 21.464 59.524 o
9 3 18 161.799 188.246 29.413 24.826 o
9 3 19 0.304 -5.247 18.602 93.754 o
9 3 20 2.533 2.703 17.330 106.228 o
9 3 21 552.834 546.135 48.492 7.385 o
9 3 22 650.972 634.534 52.308 6.110 o
9 3 23 122.449 206.847 34.342 20.799 o
9 3 24 866.106 752.346 58.986 4.489 o
9 3 25 15.205 17.330 23.531 55.262 o
9 3 26 332.232 411.151 46.743 9.799 o
9 3 27 14.170 17.966 26.392 44.520 o
9 3 28 87.502 103.821 31.162 27.267 o
9 3 29 22.148 12.401 25.598 46.677 o
9 3 30 34.129 44.041 27.506 38.710 o
9 3 31 24.697 19.238 26.552 43.053 o
9 3 32 168.840 186.338 38.953 16.462 o
9 3 33 6.080 26.075 30.526 33.869 o
9 3 34 82.477 46.266 30.844 29.172 o
9 5 0 126.957 122.150 18.151 50.882 o
9 5 1 20.065 12.731 14.912 124.835 o
9 5 2 7.708 8.719 11.349 222.714 o
9 5 3 88.971 70.357 19.317 57.314 o
9 5 4 2.782 4.723 5.930 766.345 o
9 5 5 14.263 7.508 5.098 629.794 o
9 5 6 117.212 133.903 11.360 75.422 o
9 5 7 1.859 5.326 5.467 896.625 o
9 5 8 0.742 -2.292 5.563 1015.480 o
9 5 9 3.853 -0.195 5.158 1014.780 o
9 5 10 0.118 -2.433 6.203 840.659 o
9 5 11 138.635 137.525 10.269 71.949 o
9 5 12 2.926 1.928 6.678 648.956 o
9 5 13 12.588 15.624 7.241 398.686 o
9 5 14 25.887 30.169 11.393 171.659 o
9 5 15 0.749 2.793 10.544 284.472 o
9 5 16 11.723 20.257 13.399 154.169 o
9 5 17 185.020 230.219 24.485 28.577 o
9 5 18 135.947 173.459 23.531 34.941 o
9 5 19 35.365 23.849 14.786 112.938 o
9 5 20 17.161 10.016 14.945 127.398 o
9 5 21 9.600 2.656 15.104 133.376 o
9 5 22 5.132 15.422 29.731 36.007 o
10 0 0 1.025 1.272 8.903 398.083 o
10 0 2 4475.600 4894.380 139.276 0.354 o
10 0 6 512.983 442.631 24.803 13.840 o
10 0 8 2510.470 2513.170 77.747 1.087 o
10 0 10 2316.990 2375.650 74.249 1.226 o
10 0 16 2642.980 2788.230 83.947 0.954 o
10 0 18 86.960 70.910 13.037 90.085 o
10 0 20 3412.530 3527.540 105.252 0.608 o
10 0 22 7.525 23.849 12.560 175.180 o
10 0 24 1895.260 1957.660 73.136 1.609 o
10 0 26 343.348 396.021 22.314 19.832 o
10 0 28 880.770 916.874 34.150 6.031 o
10 0 30 7.054 0.680 11.236 237.721 o
10 0 32 23.713 36.250 18.443 81.028 o
10 0 34 109.113 114.474 23.213 40.230 o
10 0 36 136.863 190.948 27.982 27.569 o
10 2 0 459.952 405.077 16.610 18.290 o
10 2 1 1352.510 1113.000 29.088 3.920 o
10 2 2 66.429 53.583 8.007 157.913 o
10 2 3 7936.130 7900.870 100.308 0.153 o
10 2 5 3764.500 3626.510 161.614 0.435 o
10 2 6 14.139 6.572 5.565 583.156 o
10 2 7 390.679 403.133 22.182 18.263 o
10 2 8 67.372 61.984 12.038 110.120 o
10 2 9 95.760 99.442 13.832 76.928 o
10 2 10 14.136 7.963 8.342 340.784 o
10 2 11 1988.150 1956.230 50.983 1.778 o
10 2 13 1464.450 964.120 648.366 0.076 o
10 2 14 66.849 983.644 740.819 0.059 o
10 2 15 1060.980 815.544 476.099 0.140 o
10 2 16 82.961 1309.920 887.489 0.041 o
10 2 17 863.353 610.826 361.625 0.242 o
10 2 18 1197.270 970.712 621.496 0.083 o
10 2 19 8.213 24.279 22.179 62.359 o
10 2 20 42.949 97.465 89.671 3.971 o
10 2 21 85.719 51.958 38.555 19.581 o
10 2 22 64.039 66.159 19.715 60.525 o
10 2 23 224.251 267.986 19.460 31.020 o
10 2 24 9.126 -4.846 10.112 282.207 o
10 2 25 656.399 663.619 108.193 2.261 o
10 2 26 87.286 86.151 21.941 47.369 o
10 2 27 136.629 140.405 20.510 42.429 o
10 2 28 5.200 15.005 11.883 204.070 o
10 2 29 153.186 152.845 34.104 20.919 o
10 2 30 0.119 0.060 12.675 201.928 o
10 2 31 8.682 8.408 13.650 158.804 o
10 2 32 157.452 92.891 90.546 3.805 o
10 2 33 14.875 36.529 23.282 55.076 o
10 2 34 21.657 39.909 22.002 59.657 o
10 2 35 12.811 13.341 25.276 48.727 o
10 2 36 99.570 126.716 35.614 21.221 o
10 2 37 31.515 29.731 26.869 41.139 o
10 2 38 0.992 -3.021 26.552 45.984 o
10 2 39 19.006 49.446 30.844 32.004 o
10 4 0 302.709 285.501 14.316 29.882 o
10 4 1 29.433 12.080 6.494 347.918 o
10 4 2 4.810 -3.134 7.275 544.317 o
10 4 3 151.931 121.718 9.849 71.624 o
10 4 4 12.865 12.604 5.858 527.612 o
10 4 6 844.748 831.887 18.893 7.735 o
10 4 7 12.036 2.746 5.349 682.734 o
10 4 8 5.558 12.818 4.692 834.722 o
10 4 10 349.950 380.184 13.287 24.743 o
10 4 11 146.799 150.985 13.911 57.117 o
10 4 12 17.684 20.669 9.857 236.524 o
10 4 13 4.052 8.586 9.380 325.667 o
10 4 14 38.907 44.676 12.083 137.369 o
10 4 15 1.776 5.247 10.652 271.488 o
10 4 16 19.278 27.029 11.765 174.981 o
10 4 17 24.724 20.628 10.274 208.077 o
10 4 18 177.789 201.601 35.773 18.347 o
10 4 19 5.496 16.058 23.690 55.971 o
10 4 20 233.839 311.464 43.723 12.236 o
10 4 21 14.973 43.564 29.413 35.374 o
10 4 22 1.055 -13.673 27.506 42.851 o
10 4 23 54.046 91.102 33.706 25.215 o
10 4 24 120.646 110.181 35.455 21.052 o
10 4 25 0.150 -18.125 29.413 37.536 o
10 4 26 0.072 -7.314 28.141 41.010 o
10 4 27 0.847 -18.602 29.890 36.308 o
10 4 28 3.882 15.104 30.208 34.976 o
10 4 29 42.385 45.789 33.070 27.287 o
10 6 0 26.857 24.483 16.454 99.230 o
10 6 1 3.748 2.246 16.692 113.796 o
10 6 2 16.307 6.469 15.397 122.633 o
10 6 3 116.124 69.305 55.249 9.864 o
10 6 4 8.536 7.344 15.662 123.727 o
10 6 5 30.106 14.309 18.920 78.873 o
10 6 6 1.237 13.991 35.455 25.604 o
10 6 7 0.444 2.226 34.819 26.744 o
10 6 8 1.485 5.706 14.432 151.529 o
10 6 9 1.977 8.266 13.840 162.309 o
10 6 10 2.977 2.456 13.673 168.429 o
10 6 11 10.526 4.996 13.109 170.720 o
10 6 12 6.432 8.305 12.678 184.901 o
10 6 13 7.976 9.698 16.058 117.692 o
10 6 14 0.120 -5.565 15.581 133.704 o
11 1 0 0.600 4.293 9.857 321.555 o
11 1 1 9662.630 9878.440 252.796 0.089 o
11 1 2 176.691 167.809 15.740 46.359 o
11 1 3 347.961 317.731 18.274 23.568 o
11 1 4 1941.220 1982.680 51.939 1.799 o
11 1 5 665.162 650.910 36.727 8.085 o
11 1 6 10.230 14.309 11.447 208.594 o
11 1 7 1401.150 1406.590 58.827 2.662 o
11 1 8 3736.810 3562.190 54.210 0.643 o
11 1 9 69.691 51.248 4.436 197.220 o
11 1 10 18.883 24.463 4.604 492.717 o
11 1 11 17.694 15.430 3.739 645.644 o
11 1 12 463.610 471.317 17.966 16.745 o
11 1 13 105.576 101.599 9.369 96.040 o
11 1 14 676.899 681.545 29.890 8.848 o
11 1 15 351.591 349.357 21.464 20.843 o
11 1 16 354.659 372.017 16.203 23.193 o
11 1 17 51.614 27.028 9.631 171.617 o
11 1 18 282.519 296.589 23.292 23.414 o
11 1 19 1625.750 1715.340 35.089 2.542 o
11 1 20 3.482 8.114 7.460 490.294 o
11 1 21 122.849 109.892 19.635 48.102 o
11 1 22 52.073 57.530 11.017 133.759 o
11 1 23 461.489 458.846 32.911 12.150 o
11 1 24 6.164 3.565 9.132 343.465 o
11 1 25 0.451 0.230 8.974 399.407 o
11 1 26 23.799 18.994 9.777 226.273 o
11 1 27 251.786 268.833 19.594 29.037 o
11 1 28 75.871 95.347 23.610 43.310 o
11 1 29 108.391 136.893 16.649 57.477 o
11 1 30 96.110 88.065 15.470 70.494 o
11 1 31 3.427 0.586 11.558 234.031 o
11 1 32 1.529 -6.670 16.936 112.409 o
11 1 33 0.006 2.800 17.980 99.865 o
11 1 34 5.540 1.626 16.936 109.830 o
11 1 35 0.239 12.717 18.284 94.540 o
11 1 36 90.762 73.904 45.869 14.100 o
11 1 37 84.864 78.851 35.296 22.563 o
11 1 38 10.003 -17.807 37.522 22.842 o
11 1 40 3.630 126.875 61.689 8.318 o
11 3 0 208.291 183.255 12.946 46.120 o
11 3 1 1064.670 1003.290 28.648 5.221 o
11 3 2 4.376 8.873 6.963 533.401 o
11 3 3 62.145 39.181 8.154 171.500 o
11 3 4 16.210 14.282 7.351 371.823 o
11 3 5 155.661 170.883 8.753 66.360 o
11 3 7 331.115 253.175 10.502 31.723 o
11 3 8 261.133 260.242 53.103 9.107 o
11 3 10 68.292 62.255 8.073 149.700 o
11 3 11 9.311 11.569 11.606 208.098 o
11 3 12 2.599 4.770 17.171 107.614 o
11 3 13 387.255 329.907 36.409 13.012 o
11 3 14 69.823 48.969 21.146 55.007 o
11 3 15 11.622 2.544 19.715 79.827 o
11 3 16 43.390 71.705 22.736 51.087 o
11 3 17 37.790 26.075 19.556 71.107 o
11 3 18 2.479 2.703 17.648 102.524 o
11 3 19 15.509 8.268 20.669 71.367 o
11 3 20 123.826 133.871 29.254 27.765 o
11 3 21 197.765 211.140 34.819 18.492 o
11 3 22 1.654 -8.745 23.372 59.214 o
11 3 23 30.100 14.945 23.849 52.131 o
11 3 24 0.040 -3.021 25.439 50.190 o
11 3 25 2.588 -3.021 23.849 56.749 o
11 3 26 0.624 -3.180 26.075 47.715 o
11 3 27 54.568 41.815 28.777 34.518 o
11 3 28 30.917 19.556 28.300 37.773 o
11 3 29 15.119 -9.857 27.665 41.287 o
11 3 30 7.889 -3.339 29.890 35.910 o
11 3 31 24.490 13.514 27.823 39.657 o
11 3 32 23.625 27.346 31.480 31.085 o
11 3 33 0.691 20.510 28.777 38.505 o
11 3 34 62.247 86.173 38.635 19.635 o
11 5 0 41.528 25.240 20.770 63.582 o
11 5 1 752.767 723.680 34.799 7.391 o
11 5 2 3.694 -8.846 7.697 504.150 o
11 5 3 15.735 11.314 6.716 429.750 o
11 5 4 67.875 60.739 8.836 142.508 o
11 5 5 0.540 -2.778 6.119 850.308 o
11 5 6 365.053 370.573 15.402 23.160 o
11 5 7 33.716 41.135 7.792 231.367 o
11 5 8 24.573 27.311 6.580 329.418 o
11 5 9 1.912 0.216 5.545 967.442 o
11 5 10 18.760 26.715 7.071 337.608 o
11 5 11 58.555 51.817 8.296 165.618 o
11 5 12 0.053 -0.723 7.564 566.997 o
11 5 13 7.521 2.256 7.741 450.544 o
11 5 14 25.892 24.126 8.213 265.470 o
11 5 15 74.047 72.341 15.899 76.857 o
11 5 16 98.731 127.034 18.920 52.471 o
11 5 17 23.289 17.648 13.991 134.247 o
11 5 18 32.918 19.238 15.263 110.204 o
11 5 19 397.505 434.682 55.170 7.386 o
11 5 20 37.468 58.350 32.752 27.724 o
11 5 21 0.678 -3.657 27.506 42.880 o
12 0 0 9866.740 10374.200 176.077 0.093 o
12 0 2 115.241 153.744 19.715 46.052 o
12 0 4 4526.540 4815.680 144.364 0.347 o
12 0 6 12.707 40.225 10.334 210.855 o
12 0 8 1794.750 1728.230 61.848 1.934 o
12 0 10 2268.430 2163.710 72.023 1.322 o
12 0 12 2233.140 2227.470 74.885 1.302 o
12 0 14 68.869 89.194 14.468 84.443 o
12 0 24 1.767 -7.314 12.719 197.755 o
12 0 26 70.894 53.078 10.848 122.020 o
12 0 28 0.327 -1.928 10.070 318.883 o
12 0 30 307.371 363.468 22.577 21.567 o
12 0 32 97.187 90.682 82.596 4.609 o
12 0 34 11.233 8.586 31.162 32.708 o
12 0 36 68.391 2.703 32.593 27.855 o
12 0 38 0.007 11.606 37.999 22.369 o
12 2 0 75.349 92.663 4.317 156.184 o
12 2 1 1975.210 2209.550 69.002 1.512 o
12 2 2 167.086 193.385 13.073 51.523 o
12 2 3 654.468 602.961 22.509 10.690 o
12 2 4 16.693 18.624 7.565 343.979 o
12 2 5 2252.600 2358.010 68.757 1.302 o
12 2 6 5.090 0.294 9.945 305.692 o
12 2 7 214.055 266.158 48.174 10.961 o
12 2 9 1343.400 893.696 577.694 0.095 o
12 2 10 0.010 1.348 4.747 1382.760 o
12 2 11 2.139 1.454 3.956 1651.620 o
12 2 12 14.223 12.088 8.800 305.613 o
12 2 13 1.377 -0.054 8.797 409.575 o
12 2 14 4.397 -5.794 11.531 233.472 o
12 2 15 79.879 54.934 43.405 15.853 o
12 2 16 0.010 -4.223 12.142 220.319 o
12 2 17 777.385 511.736 366.634 0.237 o
12 2 18 109.223 70.827 69.877 6.354 o
12 2 19 43.136 211.097 117.574 2.310 o
12 2 20 0.072 43.471 53.103 11.393 o
12 2 21 71.338 66.776 23.531 45.472 o
12 2 22 26.525 16.376 18.125 85.800 o
12 2 23 14.567 -11.519 19.317 82.486 o
12 2 24 64.385 62.067 54.057 10.590 o
12 2 25 45.061 50.088 43.802 16.056 o
12 2 26 7.844 -2.632 10.754 256.396 o
12 2 27 36.416 38.763 14.060 116.131 o
12 2 28 84.877 108.852 16.219 67.245 o
12 2 29 62.263 90.675 15.891 77.715 o
12 2 30 12.804 14.337 12.976 165.048 o
12 2 31 31.294 36.178 22.646 55.522 o
12 2 32 55.652 55.170 27.506 36.833 o
12 2 33 0.060 -10.578 21.749 68.656 o
12 2 34 60.014 34.158 23.881 47.365 o
12 2 35 0.178 6.702 21.859 67.284 o
12 2 36 0.112 8.427 25.916 47.931 o
12 2 37 27.722 36.886 29.095 35.546 o
12 4 0 67.874 52.471 16.694 77.021 o
12 4 1 455.055 426.303 20.570 16.733 o
12 4 2 22.657 -1.626 8.414 315.023 o
12 4 3 27.939 24.536 9.798 210.545 o
12 4 4 318.676 291.122 16.586 26.939 o
12 4 6 170.643 99.257 7.398 76.264 o
12 4 7 19.114 12.739 5.078 522.015 o
12 4 8 94.056 65.874 6.588 134.282 o
12 4 10 619.871 664.210 30.965 9.347 o
12 4 11 2.983 9.194 6.600 599.035 o
12 4 12 45.253 58.827 12.083 126.099 o
12 4 13 3.676 3.975 9.539 328.254 o
12 4 14 189.167 177.752 17.330 41.121 o
12 4 15 28.658 23.849 22.736 56.417 o
12 4 16 2.452 -9.062 24.962 51.845 o
12 4 17 12.079 -9.221 21.782 66.086 o
12 4 18 17.411 15.581 24.008 53.041 o
12 4 19 74.818 56.919 25.598 39.931 o
12 4 20 163.511 160.740 34.183 20.468 o
12 4 21 0.009 6.519 25.598 49.229 o
12 4 22 167.054 225.926 39.589 15.760 o
12 4 23 151.805 188.722 38.953 16.739 o
12 4 24 5.592 -3.339 26.075 47.230 o
12 4 25 11.517 34.660 27.982 39.401 o
12 4 26 69.275 90.943 33.547 24.930 o
12 4 27 0.726 17.648 30.208 35.078 o
12 6 0 5.019 -2.385 21.464 69.445 o
12 6 1 46.434 87.286 24.326 44.608 o
12 6 2 27.636 36.568 22.736 55.638 o
12 6 3 1.116 -7.632 18.920 90.347 o
13 1 0 1509.030 1389.580 62.325 2.438 o
13 1 1 1595.040 1656.530 69.161 2.048 o
13 1 2 1839.410 1823.470 74.885 1.678 o
13 1 3 280.094 277.931 18.594 27.978 o
13 1 4 6397.340 6698.120 131.856 0.209 o
13 1 5 413.753 401.632 22.561 17.445 o
13 1 6 790.653 853.464 45.630 5.675 o
13 1 7 695.511 634.375 40.225 7.423 o
13 1 8 2293.760 2235.730 82.675 1.210 o
13 1 9 982.184 951.144 30.153 5.670 o
13 1 10 280.781 231.720 17.821 30.142 o
13 1 11 10.505 7.065 3.660 976.705 o
13 1 12 2362.710 2375.920 41.403 1.401 o
13 1 13 63.046 66.883 6.134 175.978 o
13 1 15 615.766 654.579 20.411 11.207 o
13 1 16 18.043 18.783 7.788 324.947 o
13 1 17 80.996 99.207 30.526 28.578 o
13 1 18 23.781 14.762 11.924 173.715 o
13 1 19 50.517 31.761 16.297 89.215 o
13 1 20 230.007 233.746 14.643 37.925 o
13 1 21 5.630 1.854 9.107 352.514 o
13 1 22 386.678 375.836 19.014 20.346 o
13 1 23 0.489 -1.440 8.756 419.938 o
13 1 24 68.168 79.534 12.118 103.829 o
13 1 25 4.436 14.887 9.199 320.351 o
13 1 26 342.473 385.970 28.618 16.723 o
13 1 27 1.764 7.472 10.011 300.921 o
13 1 28 54.129 48.099 11.863 125.936 o
13 1 29 11.703 19.463 11.597 196.816 o
13 1 30 17.829 15.064 10.847 211.035 o
13 1 31 88.440 100.090 17.171 63.271 o
13 1 32 131.035 117.835 95.713 3.429 o
13 1 33 49.357 45.827 25.041 44.203 o
13 1 34 31.328 33.199 18.678 77.553 o
13 1 35 39.941 37.101 38.555 20.654 o
13 1 36 1.526 21.941 34.024 27.637 o
13 1 37 41.477 -27.982 36.886 22.862 o
13 3 0 418.632 385.256 19.057 19.037 o
13 3 1 418.791 441.702 20.251 17.660 o
13 3 2 9.059 -3.050 8.584 375.728 o
13 3 3 93.198 75.859 6.004 134.388 o
13 3 4 1214.530 1121.250 22.850 4.557 o
13 3 5 275.805 282.159 10.034 35.673 o
13 3 7 167.279 151.816 14.083 52.780 o
13 3 8 1054.030 1098.830 33.897 4.808 o
13 3 9 510.335 502.412 43.564 8.730 o
13 3 10 6.200 1.185 5.595 795.070 o
13 3 11 108.892 43.723 19.238 56.480 o
13 3 12 155.132 195.400 30.526 23.732 o
13 3 13 493.669 528.920 48.254 7.846 o
13 3 14 288.170 317.664 35.773 14.998 o
13 3 15 118.234 105.093 24.962 36.099 o
13 3 16 0.631 17.966 19.397 83.332 o
13 3 17 32.174 41.815 21.305 61.088 o
13 3 18 7.016 -5.406 21.941 66.119 o
13 3 19 49.520 59.781 24.167 46.192 o
13 3 20 64.185 57.714 24.803 42.940 o
13 3 21 0.010 -11.129 22.736 62.836 o
13 3 22 20.050 34.024 24.008 51.564 o
13 3 23 59.365 60.417 26.233 39.429 o
13 3 24 67.596 67.253 27.823 34.967 o
13 3 25 32.569 53.580 28.141 36.934 o
13 3 26 87.317 123.536 34.819 22.406 o
13 3 27 42.951 70.115 28.459 35.045 o
13 3 28 3.063 6.201 25.280 50.148 o
13 3 29 5.861 -3.180 26.869 44.483 o
13 3 30 42.242 63.120 30.685 30.882 o
13 3 31 16.103 19.079 27.823 40.061 o
13 3 32 0.626 -3.180 28.141 40.970 o
13 3 33 0.875 -3.180 28.618 39.601 o
13 5 1 22.071 15.370 7.577 324.417 o
13 5 2 29.759 19.244 10.143 203.116 o
13 5 3 45.237 27.581 8.074 213.425 o
13 5 4 5.847 6.087 7.551 467.093 o
13 5 5 188.598 159.894 12.340 52.240 o
13 5 6 1.477 -0.366 6.610 709.874 o
13 5 7 5.168 2.089 6.761 596.713 o
13 5 8 216.814 215.368 11.133 45.426 o
13 5 9 531.488 448.088 14.830 16.058 o
13 5 10 25.054 41.383 9.047 218.760 o
13 5 11 0.037 5.823 7.374 555.255 o
13 5 12 0.068 2.147 7.713 531.744 o
13 5 13 4.139 3.393 8.204 430.198 o
13 5 14 28.132 15.149 8.230 272.329 o
13 5 15 29.370 20.879 8.979 234.875 o
13 5 16 35.199 35.921 13.279 127.739 o
13 5 17 50.223 41.497 28.936 34.444 o
13 5 18 6.284 14.150 28.936 37.937 o
13 5 19 0.086 -3.657 28.141 41.009 o
14 0 0 9.187 0.187 4.033 1107.190 o
14 0 2 362.939 264.879 27.823 18.173 o
14 0 4 5582.010 5624.310 167.577 0.246 o
14 0 6 147.123 156.765 18.920 43.923 o
14 0 8 1.030 2.544 10.493 286.604 o
14 0 10 2529.530 2640.680 87.445 1.001 o
14 0 12 892.862 941.387 45.630 5.058 o
14 0 14 145.858 161.058 19.874 41.736 o
14 0 26 145.927 166.146 21.464 38.250 o
14 0 28 8.408 11.924 15.581 123.453 o
14 0 30 76.854 50.113 27.108 36.465 o
14 0 32 60.927 -6.201 37.999 21.176 o
14 0 34 27.930 -27.665 38.317 21.537 o
14 0 36 0.166 -8.109 31.957 31.798 o
14 2 0 108.681 124.878 11.976 77.199 o
14 2 1 438.460 419.331 19.966 17.520 o
14 2 2 379.464 389.115 24.943 17.507 o
14 2 3 814.069 871.077 31.470 6.794 o
14 2 4 1534.630 1559.230 52.989 2.488 o
14 2 5 875.243 832.261 32.092 6.474 o
14 2 6 242.017 205.299 15.001 37.682 o
14 2 7 1475.290 1371.440 34.635 3.143 o
14 2 8 18.700 33.989 12.312 159.934 o
14 2 9 1.757 9.279 10.820 257.664 o
14 2 10 78.766 89.991 13.355 87.487 o
14 2 11 422.568 473.140 17.595 18.054 o
14 2 12 10.512 14.216 7.473 401.726 o
14 2 13 360.516 178.049 152.473 1.346 o
14 2 14 245.739 121.883 95.236 3.376 o
14 2 15 211.360 188.496 166.146 1.154 o
14 2 16 37.152 45.789 19.397 69.879 o
14 2 18 68.743 46.783 27.506 36.238 o
14 2 19 35.364 96.772 39.668 19.110 o
14 2 20 3.293 13.098 13.598 163.409 o
14 2 21 18.679 -7.799 15.529 121.340 o
14 2 22 46.264 8.062 20.033 68.401 o
14 2 23 1.563 11.157 25.598 48.825 o
14 2 24 0.253 -16.277 16.769 115.366 o
14 2 25 39.379 10.807 31.321 31.048 o
14 2 26 34.459 17.171 20.987 64.577 o
14 2 27 60.779 34.963 30.367 31.248 o
14 2 28 35.004 13.139 30.844 32.106 o
14 2 29 87.907 50.697 63.120 7.810 o
14 2 30 0.174 0.930 20.556 76.709 o
14 2 31 5.066 -5.930 24.405 53.892 o
14 2 32 2.030 -14.896 22.021 66.594 o
14 2 33 16.844 16.936 21.924 62.843 o
14 2 34 10.378 9.839 21.697 65.963 o
14 2 35 5.163 7.950 23.849 55.846 o
14 2 36 32.667 21.305 25.280 46.269 o
14 4 0 90.639 89.603 21.702 47.476 o
14 4 2 75.811 81.662 11.872 100.979 o
14 4 3 20.854 16.558 9.806 235.458 o
14 4 4 91.981 57.250 7.280 135.063 o
14 4 5 9.154 6.811 5.394 693.409 o
14 4 6 3.958 -0.361 5.707 852.203 o
14 4 7 252.772 233.472 9.813 41.055 o
14 4 8 44.347 18.245 5.215 307.544 o
14 4 9 285.786 282.963 10.625 34.238 o
14 4 10 229.855 236.085 9.391 44.338 o
14 4 11 51.281 66.997 12.397 115.385 o
14 4 12 1316.950 1324.510 47.185 3.209 o
14 4 15 1.970 -5.883 22.418 64.281 o
14 4 16 15.094 -14.945 23.213 57.982 o
14 4 17 21.129 3.021 22.418 60.731 o
14 4 18 3.236 3.021 24.008 55.712 o
14 4 19 41.667 43.882 25.598 43.345 o
14 4 20 39.874 31.957 25.280 45.042 o
14 4 21 22.200 32.434 28.459 37.528 o
14 4 22 8.530 3.339 25.757 47.924 o
14 4 23 35.375 23.372 28.618 36.593 o
14 4 24 101.221 114.633 34.978 21.980 o
14 4 25 18.160 13.673 27.346 41.454 o
14 4 26 0.181 3.498 28.618 39.529 o
14 6 0 0.603 -10.970 21.146 72.506 o
15 1 0 2394.680 2320.790 91.420 1.087 o
15 1 1 788.053 732.631 46.584 5.876 o
15 1 2 1913.680 1920.930 80.290 1.526 o
15 1 3 0.379 -5.459 9.771 338.358 o
15 1 4 253.772 215.573 18.372 32.043 o
15 1 5 316.459 292.758 20.754 23.924 o
15 1 6 305.015 305.025 21.818 23.382 o
15 1 7 4615.080 4855.600 107.315 0.376 o
15 1 8 354.529 416.557 34.978 13.398 o
15 1 9 122.569 149.505 13.435 64.057 o
15 1 10 287.972 301.969 18.255 27.099 o
15 1 11 112.673 78.268 5.674 118.375 o
15 1 12 1.579 -0.661 4.456 1472.180 o
15 1 13 0.440 -1.935 4.336 1673.180 o
15 1 14 185.751 178.866 11.655 52.445 o
15 1 15 76.497 79.397 7.556 137.022 o
15 1 16 275.910 264.621 19.079 28.186 o
15 1 17 123.138 96.731 32.196 24.708 o
15 1 18 34.056 17.489 8.903 229.636 o
15 1 19 262.700 240.842 130.770 1.822 o
15 1 20 119.817 130.419 64.948 7.184 o
15 1 21 145.340 124.775 62.642 7.606 o
15 1 22 59.866 38.814 12.719 115.706 o
15 1 23 50.778 50.623 38.555 20.297 o
15 1 24 56.504 67.898 37.045 21.520 o
15 1 25 34.490 19.628 11.474 165.637 o
15 1 26 20.918 14.922 17.966 89.367 o
15 1 27 34.086 23.362 37.919 21.589 o
15 1 28 5.287 9.131 12.915 179.780 o
15 1 29 99.116 77.428 53.421 10.576 o
15 1 30 18.963 -6.569 17.013 102.666 o
15 1 31 18.706 -0.380 16.579 107.757 o
15 1 32 19.771 7.174 15.078 124.610 o
15 1 33 18.447 -26.075 42.292 17.898 o
15 1 34 14.511 -21.941 40.066 19.979 o
15 1 35 6.709 -8.586 35.296 25.877 o
15 1 36 5.475 2.862 33.865 28.085 o
15 3 0 483.589 426.355 34.790 11.521 o
15 3 1 506.444 503.709 23.570 13.719 o
15 3 2 282.581 279.882 17.998 28.298 o
15 3 3 20.253 19.452 9.148 256.317 o
15 3 4 66.686 43.522 10.671 131.164 o
15 3 6 141.490 129.799 20.438 42.641 o
15 3 7 61.697 62.218 11.734 116.594 o
15 3 8 13.138 20.790 9.376 267.348 o
15 3 9 16.257 21.232 10.573 216.151 o
15 3 10 6.462 2.572 10.739 257.328 o
15 3 11 84.959 57.138 18.204 64.087 o
15 3 12 343.460 344.852 38.794 12.619 o
15 3 13 45.983 47.538 22.259 54.205 o
15 3 14 234.046 237.851 35.137 17.179 o
15 3 20 0.478 -2.703 21.305 71.457 o
15 3 21 16.752 19.079 20.510 70.878 o
15 3 22 41.735 30.367 23.849 49.781 o
15 3 23 6.009 -5.565 24.008 55.543 o
15 3 24 28.604 40.225 26.869 40.955 o
15 3 25 7.710 -2.862 21.464 68.884 o
15 3 26 16.195 52.944 26.392 42.822 o
15 3 27 69.676 95.077 30.049 29.947 o
15 3 28 12.537 9.062 25.598 47.806 o
15 3 29 0.998 3.021 26.233 46.959 o
15 3 30 4.362 9.221 25.916 47.471 o
15 3 31 0.056 -3.021 26.392 46.626 o
15 5 0 73.361 96.967 14.031 84.041 o
15 5 1 0.006 -2.240 11.135 261.959 o
15 5 2 4.504 10.812 9.294 323.722 o
15 5 3 12.942 6.958 8.972 312.956 o
15 5 4 28.131 21.733 7.008 307.673 o
15 5 5 25.987 25.700 6.737 319.696 o
15 5 6 21.419 23.773 9.094 248.565 o
15 5 7 33.168 35.417 13.054 132.663 o
15 5 8 90.356 97.351 15.113 72.520 o
15 5 9 69.665 56.294 13.328 99.405 o
15 5 10 0.839 1.590 11.130 257.464 o
15 5 11 89.513 86.305 15.288 73.476 o
15 5 12 20.541 18.071 12.023 173.694 o
15 5 13 0.437 3.890 12.279 210.765 o
15 5 14 0.600 -3.129 12.691 200.647 o
15 5 15 15.008 2.155 13.710 154.107 o
15 5 16 15.885 7.466 12.982 165.363 o
15 5 17 13.973 -6.534 13.666 157.273 o
15 5 18 5.077 -11.288 18.920 88.970 o
15 5 19 3.753 11.924 21.941 65.608 o
16 0 0 418.090 417.718 16.297 19.615 o
16 0 2 1941.950 1958.100 44.902 1.881 o
16 0 4 2934.830 2884.890 108.750 0.755 o
16 0 6 1340.180 1310.750 43.300 3.288 o
16 0 8 160.468 125.921 19.715 42.399 o
16 0 10 2574.520 2791.250 95.713 0.919 o
16 0 12 81.303 78.542 16.694 69.684 o
16 0 14 1144.710 1186.550 54.375 3.478 o
16 0 16 288.007 289.205 27.188 20.448 o
16 0 24 481.384 498.755 31.003 12.115 o
16 0 26 91.472 93.328 18.920 56.404 o
16 0 28 53.674 82.675 18.920 64.642 o
16 0 30 15.815 22.736 18.761 83.094 o
16 0 34 31.675 -29.095 40.225 19.525 o
16 0 36 26.401 -17.330 36.727 23.425 o
16 2 0 2097.950 2207.180 51.882 1.578 o
16 2 1 3425.270 3268.630 67.191 0.720 o
16 2 2 1842.430 1797.960 46.141 2.056 o
16 2 3 422.387 386.726 17.026 19.729 o
16 2 4 6.417 -4.236 9.182 348.017 o
16 2 5 4.746 -2.878 11.166 247.296 o
16 2 6 1194.700 1236.610 34.667 4.041 o
16 2 7 6.869 14.730 10.002 270.260 o
16 2 8 0.016 -0.570 8.289 472.569 o
16 2 9 572.147 522.792 37.522 9.328 o
16 2 10 120.657 110.288 14.945 63.769 o
16 2 11 590.844 593.619 35.773 9.146 o
16 2 12 83.306 71.877 18.478 61.681 o
16 2 13 65.868 42.568 10.858 130.158 o
16 2 14 302.141 259.774 12.684 32.201 o
16 2 15 355.414 147.548 120.118 2.127 o
16 2 16 0.148 113.835 89.989 3.970 o
16 2 18 52.130 -17.966 22.736 54.750 o
16 2 20 38.535 31.798 23.849 50.075 o
16 2 21 47.082 9.221 23.690 51.000 o
16 2 22 15.559 13.355 24.485 51.460 o
16 2 23 11.886 4.134 25.916 46.983 o
16 2 24 3.755 -4.452 27.188 43.634 o
16 2 25 5.204 -17.330 33.547 28.676 o
16 2 26 12.944 -15.422 33.706 28.137 o
16 2 27 7.471 -8.427 34.660 26.804 o
16 2 29 2.994 -41.179 45.789 15.461 o
16 2 30 3.172 -31.639 50.082 12.927 o
16 2 31 31.702 -31.957 49.764 12.879 o
16 2 32 6.159 -25.121 49.923 12.988 o
16 2 33 0.811 -3.657 48.015 14.082 o
16 4 0 3.556 -10.406 15.096 139.490 o
16 4 1 22.279 3.095 12.880 162.470 o
16 4 2 444.946 491.311 15.264 17.826 o
16 4 3 96.032 94.169 11.478 90.616 o
16 4 4 5.654 -0.135 8.109 440.806 o
16 4 5 4.419 2.067 17.807 100.023 o
16 4 6 27.543 20.036 12.477 154.678 o
16 4 7 111.740 96.103 15.735 64.424 o
16 4 8 163.535 179.113 27.506 27.206 o
16 4 9 4.854 2.975 7.429 506.775 o
16 4 10 69.863 75.486 9.101 130.831 o
16 4 11 46.265 51.460 15.146 96.460 o
16 4 12 106.937 132.684 19.391 49.414 o
16 4 13 20.570 16.477 14.219 133.401 o
16 4 14 65.078 67.124 16.905 74.453 o
16 4 15 184.180 177.287 22.369 33.182 o
17 1 0 7.296 -2.226 18.284 94.269 o
17 1 1 2038.510 1935.880 85.378 1.393 o
17 1 2 2088.640 2124.440 90.784 1.267 o
17 1 3 2225.930 2070.170 63.517 1.443 o
17 1 4 3513.430 3436.930 85.318 0.644 o
17 1 5 251.434 314.133 25.836 22.300 o
17 1 6 2163.930 2104.640 62.185 1.483 o
17 1 7 111.122 121.177 26.472 33.172 o
17 1 8 578.994 587.422 31.604 10.103 o
17 1 9 15.637 14.354 10.390 231.191 o
17 1 10 288.087 281.058 19.406 26.716 o
17 1 11 513.237 521.229 36.170 10.236 o
17 1 12 538.545 612.632 27.263 11.365 o
17 1 13 140.055 143.744 7.769 78.239 o
17 1 14 219.734 215.527 9.802 46.807 o
17 1 15 2.905 -4.646 6.084 790.524 o
17 1 16 98.183 108.665 8.139 104.878 o
17 1 17 8.553 -1.749 7.555 469.943 o
17 1 18 387.454 332.521 155.493 1.281 o
17 1 19 0.173 1.492 7.767 527.270 o
17 1 20 178.852 180.252 87.763 3.974 o
17 1 21 184.711 157.801 88.797 3.893 o
17 1 22 63.374 40.819 23.769 46.995 o
17 1 23 107.876 91.342 42.212 16.023 o
17 1 24 15.832 6.478 10.821 225.249 o
17 1 25 43.024 20.926 22.179 56.949 o
17 1 26 19.931 14.512 11.545 188.608 o
17 1 27 18.733 5.066 12.053 185.014 o
17 1 28 25.004 9.018 14.059 135.326 o
17 1 29 6.520 4.217 14.604 144.095 o
17 1 30 0.105 -2.803 14.725 149.716 o
17 1 32 1.634 -34.342 41.656 18.695 o
17 1 34 12.553 -57.555 46.266 15.050 o
17 1 35 0.268 -12.242 39.112 21.228 o
17 3 0 70.825 38.522 11.918 116.640 o
17 3 1 448.338 507.870 25.739 14.189 o
17 3 2 4903.280 4926.990 92.853 0.361 o
17 3 3 4.805 4.874 11.166 240.858 o
17 3 4 2.063 -2.221 11.221 252.178 o
17 3 5 57.811 78.348 12.953 102.935 o
17 3 6 252.724 243.121 21.254 28.052 o
17 3 7 32.620 33.405 11.761 154.385 o
17 3 8 5.071 4.030 10.439 273.090 o
17 3 9 1.214 -1.681 10.516 289.304 o
17 3 10 22.094 11.427 11.113 198.847 o
17 3 11 120.820 94.941 9.327 90.445 o
17 3 12 71.367 82.889 7.351 142.303 o
17 3 13 0.854 5.565 23.213 59.718 o
17 3 14 833.325 825.959 62.483 4.230 o
17 3 15 14.186 22.895 26.392 44.300 o
17 5 0 23.952 18.460 12.495 159.287 o
17 5 1 4.997 -6.507 11.841 220.628 o
17 5 2 52.139 51.489 13.440 109.233 o
17 5 3 6.138 -2.664 12.279 203.773 o
17 5 4 15.534 24.490 13.035 154.876 o
17 5 5 1.645 2.533 11.236 249.252 o
17 5 6 69.623 52.472 13.343 100.267 o
17 5 7 1.061 0.945 12.361 209.660 o
17 5 8 12.529 13.816 12.989 165.426 o
17 5 9 32.188 31.755 12.982 136.090 o
17 5 10 4.427 3.030 12.253 204.969 o
17 5 11 143.007 142.240 19.505 43.920 o
17 5 12 16.003 18.125 13.828 143.062 o
17 5 13 21.541 27.026 14.783 120.698 o
17 5 14 1.349 6.519 18.602 92.148 o
17 5 15 3.001 4.611 19.397 84.657 o
17 5 16 77.753 105.093 26.869 35.071 o
17 5 17 4.165 26.233 24.008 54.056 o
17 5 18 2.321 -2.385 22.259 65.133 o
17 5 19 8.024 17.489 24.008 54.122 o
17 5 20 17.881 7.632 22.736 59.292 o
17 5 21 0.213 -5.247 27.665 42.426 o
17 5 22 5.692 2.703 25.121 50.678 o
18 0 0 9.705 1.930 5.466 722.984 o
18 0 4 634.761 544.403 25.518 10.845 o
18 0 6 9967.550 9993.010 225.449 0.089 o
18 0 8 1325.640 1385.770 48.231 3.099 o
18 0 10 1922.320 1980.550 79.655 1.509 o
18 0 12 134.179 141.025 23.054 37.240 o
18 0 14 1269.050 1468.760 66.458 2.604 o
18 0 16 5.024 12.560 15.263 130.492 o
18 0 24 243.000 254.386 23.531 25.981 o
18 0 26 60.258 96.667 18.284 64.781 o
18 0 28 10.469 15.104 18.920 84.686 o
18 0 30 4.567 8.903 15.581 127.144 o
18 0 34 0.058 76.157 45.154 15.512 o
18 2 0 26.235 13.934 10.425 207.548 o
18 2 1 641.288 606.853 27.247 10.054 o
18 2 2 2022.990 2037.770 52.161 1.702 o
18 2 3 16.916 21.279 10.260 224.397 o
18 2 4 115.495 112.624 15.600 62.231 o
18 2 5 3345.320 3130.560 70.769 0.748 o
18 2 6 316.059 331.529 22.370 21.986 o
18 2 7 63.702 30.581 11.557 128.860 o
18 2 8 18.762 13.081 9.174 269.928 o
18 2 9 28.009 36.594 16.791 92.962 o
18 2 10 1107.640 1050.800 25.659 5.050 o
18 2 11 236.893 253.951 15.088 35.724 o
18 2 12 208.384 240.374 17.343 36.048 o
18 2 13 59.712 45.412 10.820 134.737 o
18 2 14 6.739 7.420 9.000 339.255 o
18 2 15 107.339 83.658 59.383 8.630 o
18 2 16 67.126 21.125 19.635 64.710 o
18 2 19 21.727 -12.083 24.644 50.890 o
18 2 20 35.805 -10.652 24.803 48.709 o
18 2 21 69.841 -11.129 27.823 36.992 o
18 2 22 50.364 -51.831 29.254 34.946 o
18 2 23 10.773 -11.924 27.982 40.693 o
18 2 24 14.939 -10.811 29.572 36.265 o
18 2 25 5.020 16.535 31.480 32.167 o
18 2 26 12.942 5.088 34.660 26.553 o
18 2 28 4.740 -20.351 40.861 19.378 o
18 2 30 12.490 3.498 48.969 13.433 o
18 2 31 43.066 -32.752 50.400 12.480 o
18 2 32 0.003 3.657 49.446 13.271 o
18 4 0 183.274 197.311 24.564 29.495 o
18 4 1 536.458 571.303 31.760 10.678 o
18 4 2 44.706 14.139 14.632 112.035 o
18 4 3 52.746 36.091 14.727 100.771 o
18 4 4 0.217 -12.222 15.908 128.206 o
18 4 5 13.830 4.452 13.406 160.416 o
18 4 6 195.354 192.114 21.451 33.200 o
18 4 7 97.944 96.927 17.521 60.204 o
18 4 8 0.190 -2.307 13.710 172.561 o
18 4 9 149.466 121.058 18.606 46.587 o
18 4 10 141.541 112.366 19.451 46.029 o
18 4 11 72.199 49.698 16.178 79.297 o
18 4 12 0.011 -5.001 14.758 149.131 o
18 4 13 7.451 -3.750 15.229 134.001 o
18 4 14 61.378 54.367 17.460 74.022 o
18 4 15 16.570 15.061 15.607 116.835 o
18 4 16 67.500 64.862 17.806 69.154 o
18 4 17 1.651 5.860 16.862 111.711 o
19 1 0 0.297 -7.632 21.146 72.575 o
19 1 1 0.453 -12.560 20.033 80.811 o
19 1 2 98.795 102.988 16.745 62.478 o
19 1 3 400.061 365.367 31.242 14.535 o
19 1 4 0.056 -0.561 13.215 185.925 o
19 1 5 2694.770 2541.330 72.696 1.034 o
19 1 6 369.295 450.311 29.474 15.026 o
19 1 7 8.010 5.480 11.962 205.247 o
19 1 8 146.737 148.796 14.048 56.963 o
19 1 9 4568.530 4619.220 93.285 0.405 o
19 1 10 2182.370 2112.550 45.029 1.601 o
19 1 11 76.662 105.269 13.054 87.108 o
19 1 12 38.413 39.409 13.578 120.323 o
19 1 13 9.422 23.581 13.594 151.075 o
19 1 14 800.253 817.855 33.344 6.888 o
19 1 15 4.180 12.294 11.627 216.908 o
19 1 16 20.510 15.210 5.752 442.625 o
19 1 17 33.632 38.224 7.836 234.173 o
19 1 18 360.733 329.387 164.476 1.154 o
19 1 19 56.633 44.041 9.539 155.450 o
19 1 20 0.002 1.492 9.101 387.274 o
19 1 21 61.599 45.332 24.326 45.194 o
19 1 22 2.431 7.049 9.778 312.404 o
19 1 23 170.392 142.866 64.232 7.154 o
19 1 24 3.011 -0.966 10.721 272.610 o
19 1 25 66.353 41.199 27.188 37.314 o
19 1 26 23.712 16.060 13.232 147.157 o
19 1 27 65.074 13.673 31.003 30.402 o
19 1 28 24.552 11.447 30.526 33.303 o
19 1 29 4.112 4.929 32.752 30.022 o
19 1 30 24.725 -21.941 36.886 23.269 o
19 1 31 14.601 5.724 39.112 20.895 o
19 1 32 18.501 -3.180 43.405 17.004 o
19 1 33 21.864 -36.250 46.902 14.559 o
19 3 0 1230.150 1267.150 41.370 3.665 o
19 3 1 18.436 8.078 13.550 150.615 o
19 3 2 5.268 2.533 12.456 197.671 o
19 3 3 4.990 -0.867 11.664 227.077 o
19 3 4 34.719 31.289 12.176 146.376 o
19 3 5 96.654 113.322 15.489 66.995 o
19 3 6 38.260 54.233 13.767 113.405 o
19 3 7 74.840 104.324 15.296 75.107 o
19 3 8 29.876 15.736 12.591 152.407 o
19 3 9 15.411 22.069 12.071 176.953 o
19 3 10 114.304 103.975 18.222 54.091 o
19 3 11 12.450 20.844 8.719 298.968 o
19 3 12 12.717 0.943 7.992 393.648 o
19 3 13 102.187 135.545 25.280 35.528 o
19 3 14 0.118 0.087 16.559 118.358 o
19 3 15 51.390 31.468 17.624 79.177 o
19 5 0 2.642 -7.393 14.840 145.059 o
19 5 1 22.507 19.755 14.794 122.358 o
19 5 2 33.545 37.830 15.795 99.527 o
19 5 3 15.201 -3.090 15.884 118.621 o
19 5 4 120.163 131.534 18.534 50.092 o
19 5 5 0.372 0.086 13.456 178.828 o
19 5 6 14.402 -8.385 13.827 153.532 o
19 5 7 11.089 6.398 13.088 169.595 o
19 5 8 11.240 6.538 13.892 152.128 o
19 5 9 204.328 163.125 30.049 23.048 o
19 5 10 0.013 6.678 19.715 82.573 o
19 5 11 20.244 8.903 21.464 65.490 o
19 5 12 5.272 18.284 21.146 69.473 o
19 5 13 11.111 11.765 21.146 68.926 o
19 5 14 19.263 38.317 23.531 53.311 o
19 5 15 93.344 111.453 28.459 31.017 o
19 5 16 68.257 112.884 30.049 29.597 o
19 5 17 22.413 28.459 27.823 39.273 o
19 5 18 10.993 7.950 24.326 52.994 o
19 5 19 1.657 -2.703 24.485 53.973 o
19 5 20 1.373 2.703 26.075 47.509 o
20 0 0 18.563 14.060 6.297 425.972 o
20 0 2 403.492 406.276 19.317 19.080 o
20 0 4 3.299 3.909 6.042 740.323 o
20 0 6 1398.410 1457.340 39.041 3.117 o
20 0 8 1861.560 1942.680 61.840 1.776 o
20 0 10 112.417 126.833 19.323 49.257 o
20 0 12 3779.850 3813.880 124.967 0.493 o
20 0 14 1223.620 1254.760 62.483 2.959 o
20 0 16 0.918 8.745 17.807 100.094 o
20 0 18 129.072 134.824 25.121 33.976 o
20 0 22 534.947 532.779 30.367 11.269 o
20 0 24 58.845 94.441 17.807 67.676 o
20 0 26 88.239 110.499 20.828 49.128 o
20 2 0 3.420 2.418 10.158 296.165 o
20 2 1 571.678 582.620 27.542 11.051 o
20 2 2 347.409 408.408 24.110 18.559 o
20 2 3 5.917 3.334 12.300 200.568 o
20 2 4 99.186 88.705 14.836 72.573 o
20 2 5 290.210 247.083 19.968 27.050 o
20 2 6 0.861 -3.649 12.323 212.227 o
20 2 7 28.923 4.510 9.027 257.190 o
20 2 8 546.682 529.095 26.740 11.986 o
20 2 9 117.590 173.972 24.854 33.897 o
20 2 10 2.671 11.765 8.202 409.534 o
20 2 11 27.856 57.249 12.628 133.937 o
20 2 12 320.424 306.436 16.731 26.296 o
20 2 13 699.720 720.072 23.059 9.327 o
20 2 14 27.410 27.936 10.585 188.757 o
20 2 15 33.980 26.770 9.177 211.882 o
20 2 16 40.638 22.010 16.917 89.775 o
20 2 17 8.307 3.342 16.575 112.469 o
20 2 18 22.255 -16.694 25.757 46.728 o
20 2 19 2.153 5.247 25.121 50.932 o
20 2 20 18.556 23.372 26.233 44.396 o
20 2 21 41.372 3.657 26.869 41.391 o
20 2 22 1.804 -28.936 29.095 38.256 o
20 2 23 99.414 -17.966 27.029 36.814 o
20 2 24 20.237 -17.330 31.480 31.851 o
20 2 25 101.587 -7.155 32.434 26.903 o
20 2 26 0.800 -23.372 38.635 21.745 o
20 2 27 5.447 16.058 36.250 24.365 o
20 2 28 8.884 14.627 40.543 19.489 o
20 2 30 8.118 -49.764 57.078 9.935 o
20 2 31 18.564 -7.314 51.990 11.901 o
20 4 0 272.533 259.197 25.857 22.526 o
20 4 1 15.539 -5.333 16.275 113.224 o
20 4 2 18.733 0.193 16.475 108.927 o
20 4 3 1.330 -19.475 19.336 86.448 o
20 4 4 250.767 230.225 25.180 24.601 o
20 4 5 228.170 254.666 26.079 24.201 o
20 4 6 71.374 63.660 17.685 68.986 o
20 4 7 248.159 271.660 25.872 23.221 o
20 4 8 266.245 331.728 35.296 15.513 o
20 4 9 128.824 106.506 19.988 46.587 o
20 4 10 29.963 11.720 15.504 111.212 o
20 4 11 56.301 40.438 16.387 84.792 o
20 4 12 31.045 38.214 17.592 84.850 o
20 4 13 30.508 46.865 26.154 42.561 o
20 4 14 21.171 13.558 17.792 91.082 o
20 4 15 2.608 -4.193 16.072 123.997 o
20 4 16 5.191 3.081 16.580 114.230 o
20 4 17 5.029 1.685 17.646 101.622 o
20 4 18 158.424 183.542 25.572 29.928 o
20 4 19 30.119 21.160 20.090 70.213 o
20 4 20 24.088 29.942 20.929 65.677 o
20 4 21 7.702 13.037 27.188 42.779 o
21 1 0 176.840 168.723 13.266 51.547 o
21 1 1 42.219 41.124 9.500 177.398 o
21 1 2 510.478 482.169 26.053 13.160 o
21 1 3 79.913 68.988 14.544 83.620 o
21 1 4 1097.100 1171.900 40.081 4.237 o
21 1 5 13.306 13.296 13.403 156.141 o
21 1 6 246.100 255.733 20.954 28.380 o
21 1 7 88.736 84.686 15.009 75.390 o
21 1 8 157.653 156.371 14.217 53.746 o
21 1 9 2.287 2.024 9.861 318.886 o
21 1 10 459.718 460.671 21.088 15.984 o
21 1 11 382.123 416.437 20.367 19.155 o
21 1 12 236.027 239.083 16.734 34.474 o
21 1 13 49.047 24.642 11.198 150.360 o
21 1 14 37.209 50.035 15.899 94.215 o
21 1 15 356.891 323.674 23.680 19.835 o
21 1 16 445.029 505.966 32.355 12.212 o
21 1 17 637.749 695.056 30.747 9.041 o
21 1 18 38.094 39.271 24.167 48.551 o
21 1 19 0.002 62.007 38.158 21.646 o
21 1 20 7.328 39.112 33.865 27.403 o
21 1 21 40.261 48.810 33.547 26.598 o
21 1 22 9.570 20.351 31.639 31.562 o
21 1 23 5.314 36.091 31.639 31.402 o
21 1 24 31.357 18.761 29.890 34.102 o
21 1 25 58.918 10.652 31.162 30.465 o
21 1 26 10.093 -6.837 31.162 32.966 o
21 1 27 7.997 -20.669 31.798 31.771 o
21 1 28 33.444 -13.991 32.593 29.250 o
21 1 29 0.089 2.703 37.681 22.845 o
21 1 30 6.829 -36.091 39.589 20.599 o
21 3 0 26.731 20.076 15.900 106.167 o
21 3 1 210.686 233.690 24.555 27.048 o
21 3 2 105.579 103.983 22.020 44.044 o
21 3 3 607.397 661.724 38.212 8.279 o
21 3 4 54.106 82.675 19.711 60.856 o
21 3 5 38.998 37.978 16.839 88.040 o
21 3 6 28.916 27.377 15.659 105.778 o
21 3 7 58.695 59.940 17.883 71.559 o
21 3 8 184.525 220.405 25.014 28.218 o
21 3 9 190.585 215.057 24.958 28.107 o
21 3 10 30.250 28.399 17.966 83.836 o
21 3 11 128.805 155.245 22.454 38.290 o
21 3 12 16.796 18.769 17.017 99.315 o
21 3 13 52.045 45.780 18.267 72.882 o
21 3 14 9.722 6.201 17.641 98.632 o
21 3 15 66.987 41.252 23.213 48.390 o
21 3 16 17.195 20.213 17.910 90.257 o
21 3 17 8.002 14.980 18.374 90.335 o
21 3 18 47.486 49.287 21.473 57.122 o
21 5 0 3.203 -2.226 21.941 66.851 o
21 5 1 36.029 25.280 22.577 55.928 o
21 5 2 68.442 71.546 25.757 39.459 o
21 5 3 6.071 -9.221 21.941 66.300 o
21 5 4 13.082 -2.226 24.644 51.904 o
21 5 5 19.482 24.962 20.987 66.777 o
21 5 6 3.340 2.226 19.874 80.958 o
21 5 7 84.701 102.390 26.710 35.023 o
21 5 8 2.804 9.380 21.623 67.942 o
21 5 9 74.005 77.429 27.029 35.907 o
21 5 10 2.752 -9.857 23.213 59.854 o
21 5 11 8.523 -7.314 22.895 60.581 o
21 5 12 6.764 2.544 22.100 65.002 o
21 5 13 17.407 17.807 24.326 51.608 o
21 5 14 2.883 2.544 25.598 49.136 o
21 5 15 55.572 47.538 27.506 37.096 o
21 5 16 7.763 7.950 28.459 39.300 o
22 0 0 458.798 469.024 45.948 8.757 o
22 0 2 46.938 32.711 17.569 80.741 o
22 0 4 159.783 141.603 39.032 16.960 o
22 0 6 130.069 122.639 12.118 70.290 o
22 0 8 211.444 197.126 11.050 47.702 o
22 0 10 0.734 -6.411 14.938 144.906 o
22 0 12 1154.120 1141.630 48.050 3.771 o
22 0 14 106.624 104.643 20.015 49.541 o
22 0 16 47.763 52.785 21.305 57.524 o
22 0 18 7.168 4.894 9.087 337.919 o
22 0 20 1425.340 1559.390 51.195 2.691 o
22 2 0 111.168 106.439 29.652 28.388 o
22 2 1 309.466 307.957 22.549 22.604 o
22 2 2 280.375 273.839 22.423 24.726 o
22 2 3 44.247 39.548 13.891 112.885 o
22 2 4 44.004 43.094 11.453 142.241 o
22 2 5 164.170 142.959 17.945 44.873 o
22 2 6 13.105 1.666 10.861 235.914 o
22 2 7 65.310 87.991 15.375 80.263 o
22 2 8 18.585 6.786 10.168 241.094 o
22 2 9 16.268 29.590 9.124 253.984 o
22 2 10 77.336 59.758 13.712 92.066 o
22 2 11 9.020 12.218 8.947 320.091 o
22 2 12 58.570 35.008 13.590 108.808 o
22 2 13 207.910 252.472 27.821 23.421 o
22 2 14 42.541 21.969 14.119 116.897 o
22 2 15 56.162 28.963 16.333 87.328 o
22 2 16 0.546 6.292 14.167 157.781 o
22 2 17 0.622 -6.897 15.145 141.080 o
22 2 18 33.402 -10.016 26.233 44.114 o
22 2 19 6.412 -17.330 26.869 44.436 o
22 2 20 0.566 -12.560 27.823 41.916 o
22 2 21 0.916 -5.565 27.982 41.415 o
22 2 22 7.533 -1.908 27.982 40.929 o
22 2 23 16.556 -2.067 30.049 35.061 o
22 2 24 0.136 9.221 31.798 31.914 o
22 2 25 21.474 -9.539 34.024 27.336 o
22 2 26 99.242 -5.247 38.953 19.464 o
22 2 27 6.971 -5.724 42.769 17.663 o
22 2 29 0.477 -24.167 52.944 11.585 o
22 4 0 15.419 1.272 16.864 105.756 o
22 4 1 1.899 -10.835 16.638 116.219 o
22 4 2 129.441 141.719 21.577 40.710 o
22 4 3 45.697 27.790 17.337 83.623 o
22 4 4 119.127 109.557 20.798 45.425 o
22 4 5 44.296 46.952 22.736 52.595 o
22 4 6 126.301 119.610 27.903 29.969 o
22 4 7 148.808 189.316 25.041 31.091 o
22 4 8 41.664 26.555 19.079 73.043 o
22 4 9 0.498 0.109 15.905 128.008 o
22 4 10 5.868 0.109 16.210 119.824 o
22 4 11 3.530 2.862 16.638 114.466 o
22 4 12 51.297 64.477 19.505 64.160 o
22 4 13 43.876 35.442 18.135 77.358 o
22 4 14 2.376 -4.527 18.943 89.687 o
22 4 15 1.419 0.132 19.778 82.600 o
22 4 16 54.151 43.890 19.711 64.656 o
22 4 17 0.469 10.869 19.640 82.441 o
22 4 18 4.131 12.878 18.831 87.906 o
23 1 0 49.369 33.737 8.676 187.177 o
23 1 1 8.829 10.546 7.583 419.342 o
23 1 2 14.102 8.662 8.095 354.135 o
23 1 3 210.129 222.101 13.805 41.952 o
23 1 4 0.121 -9.885 13.827 169.743 o
23 1 5 276.329 275.439 22.051 25.199 o
23 1 6 169.292 163.072 18.446 42.021 o
23 1 7 7.655 2.964 10.632 257.962 o
23 1 8 16.427 9.579 10.526 230.334 o
23 1 9 153.099 140.963 14.527 55.170 o
23 1 10 0.019 -1.441 10.429 298.554 o
23 1 11 8.164 24.620 10.826 221.934 o
23 1 12 37.363 25.435 11.174 163.971 o
23 1 13 229.036 267.779 18.417 31.890 o
23 1 14 59.002 53.970 15.643 86.741 o
23 1 15 541.798 577.444 30.853 10.773 o
23 1 16 6.338 6.263 13.826 158.841 o
23 1 17 0.017 -0.199 14.190 161.295 o
23 1 18 0.127 14.092 23.610 57.234 o
23 1 19 51.090 11.288 34.183 25.945 o
23 1 20 0.341 18.284 33.547 28.524 o
23 1 21 0.905 15.581 33.547 28.552 o
23 1 22 0.340 8.903 31.957 31.598 o
23 1 23 71.100 8.268 29.572 32.909 o
23 1 24 114.069 2.067 29.731 30.584 o
23 1 25 26.058 13.355 31.639 30.989 o
23 1 26 12.865 -38.317 33.547 28.403 o
23 1 27 3.621 6.837 33.070 29.434 o
23 1 28 0.349 2.544 38.158 22.274 o
23 1 29 88.252 -27.188 39.271 19.385 o
23 1 30 23.860 20.192 44.517 15.995 o
23 3 0 69.755 45.432 17.511 72.668 o
23 3 1 49.700 62.866 18.369 70.714 o
23 3 2 11.630 -5.763 29.334 37.042 o
23 3 3 142.323 131.809 22.203 38.641 o
23 3 4 0.411 -4.312 17.806 102.262 o
23 3 5 84.648 83.559 20.416 52.875 o
23 3 6 74.100 76.471 19.701 57.842 o
23 3 7 26.024 11.975 17.482 92.368 o
23 3 8 125.667 140.024 23.777 36.545 o
23 3 9 76.767 97.309 22.299 46.870 o
23 3 10 14.416 -4.627 16.323 113.243 o
23 3 11 0.386 -9.254 16.819 114.609 o
23 3 12 37.387 61.237 19.730 66.247 o
23 3 13 0.290 -1.540 19.598 84.478 o
23 3 14 79.495 97.168 22.706 45.370 o
23 3 15 3.303 -0.050 18.712 91.556 o
23 3 16 6.219 -1.745 19.054 87.370 o
23 3 17 71.227 54.600 20.886 55.380 o
23 3 18 12.709 3.498 28.141 39.982 o
23 5 0 5.866 5.088 23.531 57.436 o
23 5 1 19.404 5.088 22.418 60.846 o
23 5 2 9.184 7.632 22.577 61.508 o
23 5 3 37.653 55.806 25.439 43.640 o
23 5 4 0.281 -7.632 21.623 69.415 o
23 5 5 17.561 12.560 21.623 64.758 o
23 5 6 5.028 -4.929 21.941 66.499 o
23 5 7 0.037 -10.016 22.259 65.553 o
23 5 8 25.991 46.266 27.029 40.486 o
23 5 9 7.223 2.544 23.690 56.672 o
23 5 10 56.150 53.262 27.665 36.500 o
24 0 0 602.778 747.894 61.371 5.091 o
24 0 2 4.337 -9.698 25.916 47.930 o
24 0 4 5.286 -5.451 15.194 136.326 o
24 0 6 78.799 65.533 26.949 36.157 o
24 0 8 244.415 269.541 26.982 22.465 o
24 0 10 247.354 301.224 28.029 20.971 o
24 0 12 86.054 98.690 20.277 52.033 o
24 0 14 0.820 4.499 7.169 583.249 o
24 0 16 340.303 411.394 40.145 11.749 o
24 0 18 645.973 773.969 69.638 4.224 o
24 2 0 27.691 28.356 11.280 172.758 o
24 2 1 78.284 85.352 20.115 54.801 o
24 2 2 72.488 41.418 17.257 73.934 o
24 2 3 54.421 60.248 19.381 64.567 o
24 2 4 0.337 -4.739 17.641 104.218 o
24 2 5 11.096 17.878 24.087 53.363 o
24 2 6 11.023 10.145 14.134 145.919 o
24 2 7 203.010 206.908 26.436 25.988 o
24 2 8 10.640 8.909 18.204 92.073 o
24 2 9 80.564 101.020 17.178 64.881 o
24 2 10 30.567 19.622 14.159 125.409 o
24 2 11 58.643 23.077 30.924 30.622 o
24 2 12 147.028 202.172 40.622 15.636 o
24 2 13 16.654 33.876 14.944 119.542 o
24 2 14 18.973 5.408 15.000 126.931 o
24 2 15 111.766 57.445 32.329 25.632 o
24 2 16 6.005 -6.420 15.520 130.287 o
24 2 17 26.306 10.989 15.969 108.008 o
24 2 18 12.962 4.929 27.346 42.201 o
24 2 19 0.532 -1.749 28.459 40.067 o
24 2 20 21.094 -24.326 31.321 32.126 o
24 2 21 2.221 -22.736 33.070 29.617 o
24 2 22 29.615 2.067 33.070 28.551 o
24 2 23 3.995 11.765 37.681 22.655 o
24 2 24 22.616 -14.468 40.543 19.381 o
24 2 25 20.196 -18.602 41.338 18.694 o
24 2 27 114.136 -35.773 48.969 12.617 o
24 2 28 6.206 -16.694 49.605 13.154 o
24 4 0 43.293 63.939 19.996 63.394 o
24 4 1 0.064 2.862 17.910 100.605 o
24 4 2 1.512 -11.606 25.121 51.301 o
24 4 3 8.467 2.862 16.975 107.521 o
24 4 4 13.998 4.386 18.829 86.050 o
24 4 5 99.804 140.022 23.620 39.001 o
24 4 6 37.328 57.968 19.328 68.825 o
24 4 7 13.098 35.805 17.974 88.359 o
24 4 8 39.555 63.497 21.247 58.244 o
24 4 9 0.551 -10.602 18.964 90.129 o
24 4 10 17.003 14.721 18.901 82.850 o
24 4 11 13.066 7.865 19.483 80.456 o
24 4 12 26.640 18.620 19.500 75.165 o
24 4 13 83.631 78.048 21.788 48.790 o
25 1 0 0.356 -4.367 8.655 430.715 o
25 1 1 14.967 8.186 8.426 331.125 o
25 1 2 82.694 81.063 14.722 79.470 o
25 1 3 100.780 116.347 11.511 83.802 o
25 1 4 22.011 22.926 8.436 272.060 o
25 1 5 34.174 12.480 8.626 244.255 o
25 1 6 13.969 0.907 8.025 382.948 o
25 1 7 7.202 1.520 12.817 185.102 o
25 1 8 0.370 -0.284 13.265 184.061 o
25 1 9 18.221 12.055 13.362 152.362 o
25 1 10 71.694 86.766 23.364 44.868 o
25 1 11 0.602 2.157 17.511 105.123 o
25 1 12 32.968 40.456 19.789 69.168 o
25 1 13 0.306 -5.595 17.588 104.864 o
25 1 14 2.319 2.165 16.795 113.238 o
25 1 15 41.783 65.113 20.853 59.501 o
25 1 16 0.703 16.853 34.024 27.750 o
25 1 17 0.772 2.067 33.388 29.072 o
25 1 18 8.344 6.519 33.070 29.262 o
25 1 19 4.177 -4.293 32.434 30.706 o
25 1 20 32.434 2.067 32.593 29.249 o
25 1 21 0.294 -2.067 31.162 33.435 o
25 1 22 54.155 10.016 30.844 31.275 o
25 1 23 91.554 25.280 33.706 25.066 o
25 1 24 0.001 -10.811 32.752 30.280 o
25 1 25 6.716 -15.422 32.911 29.729 o
25 1 26 19.797 16.376 36.409 23.784 o
25 1 27 23.205 5.088 38.476 21.409 o
25 1 28 37.591 -24.008 39.907 19.723 o
25 3 0 22.063 10.614 17.408 94.905 o
25 3 1 4.374 4.595 16.917 109.896 o
25 3 2 16.321 7.930 17.534 96.585 o
25 3 3 42.425 57.086 19.151 68.749 o
25 3 4 35.207 19.425 18.594 79.011 o
25 3 5 7.203 4.709 18.401 92.266 o
25 3 6 0.239 1.924 19.064 88.968 o
25 3 7 24.829 27.752 19.111 77.108 o
25 3 8 35.057 14.732 17.482 88.455 o
25 3 9 3.239 4.933 18.716 90.653 o
25 3 10 230.062 253.493 30.069 20.699 o
25 3 11 17.521 18.757 20.405 71.409 o
25 3 12 16.730 10.090 19.711 77.420 o
26 0 0 0.519 13.832 25.121 50.634 o
26 0 2 22.322 21.146 22.736 57.564 o
26 0 4 34.044 38.575 17.648 83.359 o
26 0 6 19.879 11.913 16.323 107.065 o
26 0 8 3.584 -0.344 16.299 120.006 o
26 0 10 0.047 2.543 17.483 105.630 o
26 0 12 61.303 57.237 31.480 28.817 o
26 2 0 14.533 8.492 11.665 199.575 o
26 2 1 6.566 6.246 12.109 202.655 o
26 2 2 5.435 -10.933 12.604 195.101 o
26 2 3 7.221 -7.539 12.726 188.734 o
26 2 4 9.398 -4.129 22.497 62.541 o
26 2 5 145.705 183.468 26.024 30.000 o
26 2 6 1.315 -6.935 20.348 78.106 o
26 2 7 104.750 124.974 24.409 37.509 o
26 2 8 83.268 84.338 22.914 45.061 o
26 2 9 5.155 -6.310 15.263 135.237 o
26 2 10 0.032 -3.392 15.731 131.241 o
26 2 11 25.590 -1.726 19.241 79.846 o
26 2 14 61.824 3.339 29.254 34.200 o
26 2 15 5.492 -14.150 31.321 32.852 o
26 2 16 0.123 -20.351 33.706 28.586 o
26 2 17 17.077 -5.883 32.275 30.473 o
26 4 0 4.066 3.180 26.075 47.224 o
26 4 1 0.122 -3.180 24.803 52.787 o
26 4 2 3.059 -3.021 25.598 49.251 o
27 1 0 92.262 112.622 13.167 79.266 o
27 1 1 59.053 59.026 11.322 123.906 o
27 1 2 145.496 177.736 14.563 53.132 o
27 1 3 1.556 -0.706 9.840 328.095 o
27 1 4 5.553 9.394 10.538 258.835 o
27 1 5 21.337 29.852 8.457 262.185 o
27 1 6 3.542 -7.475 10.113 302.896 o
27 1 7 58.598 57.491 12.719 110.576 o
27 1 11 23.103 19.715 32.911 28.730 o
27 1 12 39.075 -1.749 31.162 31.608 o
27 1 13 0.861 -1.749 31.321 33.070 o
27 1 14 3.815 18.602 32.593 30.052 o
27 1 15 3.724 1.908 31.321 32.890 o
27 1 16 0.803 -15.104 30.526 34.815 o
27 1 17 99.778 -13.196 29.731 31.343 o
27 1 18 4.198 -5.565 30.685 34.283 o
27 1 19 10.523 9.062 28.618 38.653 o
27 1 20 0.568 -7.473 31.798 32.099 o
27 1 21 0.564 3.975 33.070 29.604 o
27 1 22 59.920 -6.042 31.957 29.272 o
27 1 23 0.018 2.067 31.480 32.728 o
27 1 24 0.004 -6.678 34.660 27.038 o
27 3 0 89.350 116.858 24.326 39.289 o
27 3 1 4.606 -6.837 19.874 80.915 o
28 2 0 41.808 69.956 18.284 72.299 o
28 2 1 2.410 -2.226 14.309 156.068 o
28 2 2 1.874 2.226 14.786 145.780 o
28 2 3 87.622 84.583 18.125 61.049 o
;
_iucr_refine_instructions_details 
;
TITL r-74_auto_a.res in C2/c
REM Old TITL R-74_auto in C2/c #15
REM SHELXT solution in C2/c: R1 0.277, Rweak 0.007, Alpha 0.027
REM <I/s> 0.547 for 332 systematic absences, Orientation as input
REM Formula found by SHELXT: C21 O3 S
CELL 0.71073 22.2427 5.4882 29.6527 90 90.096 90
ZERR 68 0.0013 0.0004 0.0021 0 0.006 0
LATT 7
SYMM -X,+Y,0.5-Z
SFAC C H O S
UNIT 168 160 24 8

L.S. 10
PLAN  2
SIZE 0.1 0.1 0.1
TEMP 15(3)
CONF
BOND
list 4
MORE -1
BOND $H
fmap 2
ACTA
OMIT -27 1 5
OMIT -24 2 7
OMIT -23 1 7
OMIT -22 0 14
OMIT -22 0 16
OMIT -22 0 22
OMIT -21 1 1
OMIT -21 1 8
OMIT -21 1 19
OMIT -21 1 23
OMIT -21 1 24
OMIT -21 1 25
OMIT -20 0 16
OMIT -20 0 18
OMIT -19 1 5
OMIT -19 1 18
OMIT -18 2 23
OMIT -17 1 9
OMIT -17 3 21
OMIT -17 3 22
OMIT -17 3 23
OMIT -16 2 17
OMIT -16 2 25
OMIT -15 3 22
OMIT -15 3 24
OMIT -14 0 18
OMIT -14 2 15
OMIT -14 2 25
OMIT -13 1 9
OMIT -13 1 28
OMIT -13 5 1
OMIT -13 5 5
OMIT -13 5 10
OMIT -12 2 16
OMIT -11 1 12
OMIT -11 1 29
OMIT -11 3 2
OMIT -11 3 27
OMIT -11 3 29
OMIT -10 0 4
OMIT -10 2 8
OMIT -10 2 28
OMIT -10 2 31
OMIT -10 4 23
OMIT -10 4 33
OMIT -9 1 20
OMIT -9 1 21
OMIT -9 3 27
OMIT -8 0 22
OMIT -8 2 8
OMIT -8 2 22
OMIT -8 2 23
OMIT -8 4 25
OMIT -8 4 33
OMIT -8 4 34
OMIT -7 1 26
OMIT -7 3 12
OMIT -6 2 2
OMIT -6 2 21
OMIT -6 4 8
OMIT -6 4 17
OMIT -6 4 25
OMIT -6 4 38
OMIT -6 4 39
OMIT -5 1 16
OMIT -5 1 20
OMIT -5 1 23
OMIT -5 1 26
OMIT -5 1 30
OMIT -5 1 35
OMIT -5 3 9
OMIT -5 3 17
OMIT -5 3 38
OMIT -5 3 40
OMIT -4 0 12
OMIT -4 0 14
OMIT -4 0 30
OMIT -4 2 29
OMIT -4 2 31
OMIT -4 2 32
OMIT -4 4 19
OMIT -3 1 11
OMIT -3 1 12
OMIT -3 1 19
OMIT -3 1 21
OMIT -3 1 22
OMIT -3 1 25
OMIT -3 1 32
OMIT -3 3 6
OMIT -3 5 19
OMIT -2 0 26
OMIT -2 0 28
OMIT -2 2 33
OMIT -2 4 9
OMIT -2 4 11
OMIT -2 4 13
OMIT -2 4 19
OMIT -2 4 21
OMIT -1 1 14
OMIT -1 1 15
OMIT -1 1 23
OMIT -1 1 32
OMIT -1 3 4
OMIT -1 5 12
OMIT 0 0 8
OMIT 0 0 10
OMIT 0 0 12
OMIT 0 0 14
OMIT 0 0 18
OMIT 0 0 20
OMIT 0 0 22
OMIT 0 0 24
OMIT 0 0 32
OMIT 0 4 21
OMIT 1 1 9
OMIT 1 1 14
OMIT 1 1 15
OMIT 1 1 16
OMIT 1 1 31
OMIT 1 3 15
OMIT 1 3 19
OMIT 1 3 23
OMIT 1 3 26
OMIT 1 5 13
OMIT 1 5 23
OMIT 2 0 18
OMIT 2 0 20
OMIT 2 0 34
OMIT 2 2 18
OMIT 2 2 28
OMIT 2 2 40
OMIT 2 2 41
OMIT 3 1 12
OMIT 3 1 18
OMIT 3 1 31
OMIT 3 3 19
OMIT 3 3 22
OMIT 4 0 20
OMIT 4 0 22
OMIT 4 2 6
OMIT 4 2 18
OMIT 4 2 20
OMIT 4 2 28
OMIT 4 2 32
OMIT 4 2 41
OMIT 4 2 42
OMIT 4 2 43
OMIT 4 4 13
OMIT 5 1 8
OMIT 5 1 10
OMIT 5 3 1
OMIT 6 2 10
OMIT 6 2 20
OMIT 6 2 41
OMIT 7 3 3
OMIT 7 5 9
OMIT 8 2 2
OMIT 8 2 4
OMIT 8 2 12
OMIT 8 2 22
OMIT 8 2 24
OMIT 8 4 5
OMIT 8 4 19
OMIT 9 1 6
OMIT 9 1 10
OMIT 9 1 21
OMIT 9 3 6
OMIT 9 3 14
OMIT 10 0 12
OMIT 10 2 4
OMIT 10 2 12
OMIT 10 4 5
OMIT 10 4 9
OMIT 11 3 6
OMIT 11 3 9
OMIT 12 2 8
OMIT 12 4 5
OMIT 12 4 9
OMIT 13 1 14
OMIT 13 3 6
OMIT 13 5 0
OMIT 14 2 17
OMIT 14 4 1
OMIT 15 3 5
OMIT 16 2 17
OMIT 16 2 19
OMIT 18 0 2
OMIT 18 2 17
OMIT 18 2 18
OMIT 18 2 27
WGHT 0.054284 2.094975
FVAR 0.250792
REM <olex2.extras>
REM <HklSrc "%.\\R-74_auto.hkl">
REM </olex2.extras>

S29   4     0.53954  0.12077  0.45424  11.00000  0.06015  0.09588  0.06113 =
 0.02734  0.01092  0.00858
O23   3     0.87791  0.31781  0.28599  11.00000  0.04817  0.06358  0.06633 =
 0.00781  0.00366  0.00565
O003  3     0.28103  0.32883  0.44789  11.00000  0.05473  0.08350  0.07080 =
 -0.00593  0.01065  0.00162
O24   3     0.49304  0.61057  0.31192  11.00000  0.05871  0.12391  0.08373 =
 0.04993  0.00749  0.02619
AFIX 147
H24   2     0.45889  0.58219  0.32086  11.00000 -1.50000
AFIX 0
C6    1     0.45313  0.37215  0.39418  11.00000  0.04835  0.05096  0.04736 =
 0.00401  0.00013  0.00618
C15   1     0.63691  0.36306  0.34721  11.00000  0.05017  0.04656  0.04565 =
 0.00242  0.00101  0.00338
C8    1     0.51711  0.37661  0.37831  11.00000  0.04957  0.04751  0.05015 =
 0.00257  0.00227  0.00254
C20   1     0.73882  0.16262  0.34117  11.00000  0.05669  0.04562  0.04723 =
 0.00786  0.00332  0.00303
AFIX 43
H20   2     0.72483  0.03650  0.35928  11.00000 -1.20000
AFIX 0
C16   1     0.69998  0.35462  0.33010  11.00000  0.04785  0.04624  0.04129 =
 0.00138 -0.00076  0.00353
C2    1     0.35831  0.16065  0.39893  11.00000  0.05902  0.05664  0.05096 =
 -0.00043 -0.00027 -0.00611
AFIX 43
H2    2     0.33416  0.03013  0.39042  11.00000 -1.20000
AFIX 0
C12   1     0.56236  0.25741  0.40287  11.00000  0.05127  0.05346  0.04719 =
 0.00325  0.00242 -0.00024
C14   1     0.62106  0.25195  0.38729  11.00000  0.05079  0.05613  0.04995 =
 0.00743 -0.00327  0.00392
AFIX 43
H14   2     0.65034  0.17198  0.40412  11.00000 -1.20000
AFIX 0
C19   1     0.81897  0.34165  0.29907  11.00000  0.04571  0.04956  0.04348 =
 -0.00512 -0.00036  0.00229
C18   1     0.78165  0.53216  0.28677  11.00000  0.05302  0.04651  0.04612 =
 0.00531  0.00327  0.00067
AFIX 43
H18   2     0.79555  0.65548  0.26798  11.00000 -1.20000
AFIX 0
C9    1     0.53366  0.48939  0.33841  11.00000  0.05301  0.06195  0.06098 =
 0.01455 -0.00146  0.01114
C5    1     0.41609  0.18179  0.38221  11.00000  0.05987  0.05656  0.04976 =
 -0.00769  0.00626  0.00147
AFIX 43
H5    2     0.43031  0.06415  0.36234  11.00000 -1.20000
AFIX 0
C3    1     0.33688  0.33424  0.42822  11.00000  0.04603  0.05977  0.04664 =
 0.00394 -0.00089  0.00585
C17   1     0.72316  0.53626  0.30293  11.00000  0.05280  0.04554  0.04899 =
 0.00403 -0.00052  0.00769
AFIX 43
H17   2     0.69853  0.66665  0.29516  11.00000 -1.20000
AFIX 0
C21   1     0.79706  0.15635  0.32589  11.00000  0.05437  0.04553  0.05236 =
 0.00375 -0.00186  0.00934
AFIX 43
H21   2     0.82187  0.02652  0.33366  11.00000 -1.20000
AFIX 0
C22   1     0.90298  0.50675  0.25916  11.00000  0.05672  0.07619  0.07247 =
 0.00728  0.00942 -0.00542
AFIX 137
H22a  2     0.88079  0.52029  0.23148  11.00000 -1.50000
H22b  2     0.90088  0.65819  0.27528  11.00000 -1.50000
H22c  2     0.94421  0.46937  0.25260  11.00000 -1.50000
AFIX 0
C7    1     0.43052  0.54901  0.42293  11.00000  0.05609  0.05293  0.06930 =
 -0.00777  0.00249  0.00072
AFIX 43
H7    2     0.45438  0.68149  0.43084  11.00000 -1.20000
AFIX 0
C10   1     0.59223  0.48140  0.32229  11.00000  0.05717  0.06451  0.05347 =
 0.01859  0.00804  0.01048
AFIX 43
H10   2     0.60171  0.55476  0.29494  11.00000 -1.20000
AFIX 0
C4    1     0.37286  0.53039  0.43997  11.00000  0.06092  0.05722  0.06846 =
 -0.01210  0.00534  0.00956
AFIX 43
H4    2     0.35821  0.64968  0.45933  11.00000 -1.20000
AFIX 0
C1    1     0.24554  0.11638  0.44093  11.00000  0.05840  0.09957  0.07939 =
 -0.00564  0.00720 -0.01158
AFIX 137
H1a   2     0.23290  0.10930  0.40999  11.00000 -1.50000
H1b   2     0.26893 -0.02564  0.44799  11.00000 -1.50000
H1c   2     0.21085  0.12215  0.46012  11.00000 -1.50000
AFIX 0
C25   1     0.59754 -0.09201  0.46570  11.00000  0.07998  0.12371  0.08125 =
 0.05704  0.00980  0.01966
AFIX 137
H25a  2     0.60442 -0.19068  0.43948  11.00000 -1.50000
H25b  2     0.63377 -0.00638  0.47339  11.00000 -1.50000
H25c  2     0.58583 -0.19422  0.49045  11.00000 -1.50000
AFIX 0
HKLF 4

END
Q1 1 0.553333 0.1 0.5 11 0.05 0.39
Q2 1 0.46 0.75 0.35 11 0.05 0.38

  REM The information below was added by Olex2.
  REM
  REM R1 = 0.0509 for 2137 Fo > 4sig(Fo) and 0.1103 for all 4088 data
  REM 230 parameters refined using 0 restraints
  REM Highest difference peak 0.3940, deepest hole -0.5431
  REM Mean Shift 0.0001, Max Shift 0.0004.

  REM +++ Tabular Listing of Refinement Information +++
  REM R1_all = 0.1103
  REM R1_gt = 0.0509
  REM wR_ref = 0.1462
  REM GOOF = 0.9715
  REM Shift_max = 0.0004
  REM Shift_mean = 0.0001
  REM Reflections_all = 4088
  REM Reflections_gt = 2137
  REM Parameters = 230
  REM Hole = -0.5431
  REM Peak = 0.3940
  REM Flack = n/a

  
;
_olex2_exptl_crystal_mounting_method 
'At 35-40 degree celcius temperature the compound is sticky solid.'
_olex2_submission_original_sample_id R-74
_olex2_submission_special_instructions 'No special instructions were received'
_oxdiff_exptl_absorpt_empirical_details 
;
Empirical correction (ABSPACK) includes:
- Absorption correction using spherical harmonics
- Frame scaling
;
_oxdiff_exptl_absorpt_empirical_full_max 1.387
_oxdiff_exptl_absorpt_empirical_full_min 0.611
_chemical_name_common            
4,4''-dimethoxy-6'-(methylthio)-[1,1':4',1''-terphenyl]-2'-ol
